# Supplementary material for: Pharmacological targeting of MTHFD2 suppresses acute myeloid leukemia by inducing thymidine depletion and replication stress
Source: Nat Cancer. 2022 Feb 28;3(2):156–72. doi: 10.1038/s43018-022-00331-y (PMC8885417; doi:10.1038/s43018-022-00331-y)
Supplement: Supplementary file 3 — Supplementary Tables 1–5. [file 43018_2022_331_MOESM3_ESM.xlsx]

## Sheet: Supplementary Table 1
Supplementary Table 1. Small molecule screening data
Category	Parameter	Description
Assay	Type of assay	Biochemical
	Target	MTHFD2, UniProt ID: P13995
	Primary measurement	Luminescence -based assay measuring the conversion of NAD+ to NADH catalyzed by MTHFD2
	Key reagents	MTHFD2, NAD+, folitixorin (Santa Cruz), Promega NAD(P)H-Glo kit G9062
	Assay protocol	Turn lights off during the assay.
		1. Transfer 5 nl compound (4 mM) to columns 9-48 by the ECHO.
		2. Transfer 5 nl 100% DMSO to columns 1-8 by the ECHO.
		3. Add 1 μl enzyme buffer to columns 1-4 and 7-48 using Certus.
		4. Add 1 μl dilution buffer to columns 5-6 using Certus.
		5. Spin the plate for 60 seconds at 1000 rpm.
		6. Incubate 30 minutes at room temperature covered from light.
		7. Add 1 μl substrate buffer to all columns using Certus.
		8. Spin the plate for 60 seconds at 1000 rpm.
		9. Incubate 15 minutes at room temperature covered from light.
		10. Add 2 μl detection solution to all columns using Flexdrop
		11. Spin the plate for 60 seconds at 1000 rpm.
		12. Incubate 60 minutes at room temperature covered from light.
		13. Measure luminescence using Envision (low plate luminescence aperture).
	Additional comments	Assay performed essentially as described in https://pubmed.ncbi.nlm.nih.gov/27899380/
Library	Library size	443000
	Library composition	Noncommercial lead-like compounds
	Source	European Lead Factory (ELF)
	Additional comments	For detailed library description see https://pubmed.ncbi.nlm.nih.gov/33892142/
Screen	Format	1536-well
	Concentration(s) tested	10 micromolar
	Plate controls	Blanks, positive control LY345899
	Reagent/ compound dispensing system	ECHO dispenser, Certus dispenser, Flexdrop dispenser
	Detection instrument and software	Envision plate reader
	Assay validation/QC	S/B (range) 7.4 (3.6-13.8); Z’ (range) 0.78 (0.65-0.91)
	Correction factors	None
	Normalization	0-100% inhibition based on blanks (0%) and positive control (100%)
	Additional comments	False positive removed by deselection assay, in the absence of MTHFD2
Post-HTS analysis	Hit criteria	Z-score < -4 and at least 25% inhibition
	Hit rate	3188 primary hits (0.72%)
	Additional assay(s)	Dose-response confirmation, thermal shift assay
	Confirmation of hit purity and structure	LC-MS
	Additional comments	10 confirmed hit structures were disclosed by the ELF, but all were deemed unsuitable as starting points for hit expansion

## Sheet: Supplementary Table 2
Supplementary Table 2. Kinetic parameters for TH9619 and TH7299 interacting with MTHFD2. Related to Figure 2.
Kinetic parameters for TH9619 and TH7299 interacting with MTHFD2. The parameters were determined using a 1:1 Langmuir model.
	TH9619 (±SD) a	TH7299 (±SD) a
KD (nM)	8.6 ± 0.4	40.5±2.3
ka (M−1s−1)	4.8 × 106 ± 0.8 × 106	1.24× 106 ± 0.12 × 106
kd (s−1)	0.04 ± 0.005	0.05 ± 0.006
χ2	0.03 ± 0.01	0.03 ± 0.02
a The sample standard deviations (SD) for the averages are based on three experiments.
χ2 – goodness of the fit

## Sheet: Supplementary Table 3
Supplementary Table 3. Data collection and refinement statistics. Related to Figure 2.
Highest resolution shell is shown in parenthesis
Data collection	MTHFD2 + TH7299	MTHFD2 + TH9028	MTHFD2 + TH9619
PDB code	6S4E	6S4A	6S4F
Space group	I4	P65	P65
Cell dimensions
a, b, c (Å)	74.6, 74.6, 99.2	115.1, 115.1, 113.5	116.9, 116.9, 113
α, β, γ (°)	90, 90, 90	90, 90, 120	90, 90, 120
Resolution (Å)	26.36 – 1.90 (1.94 – 1.90)	49.33 – 1.95 (2.00 – 1.95)	75.39 – 2.20
			(2.27 – 2.20)
No. of observations	159471 (7117)	634394 (45624)	901586 (77893)
No. of unique reflections	21496 (1176)	62083 (4342)	44494 (3820)
Rmerge (%)	15.6 (154.4)	7.4 (183.1)	12.5 (281.6)
Rmeas (%)	16.7 (166.8)	7.8 (192.2)	12.8 (288.7)
Rpim (%)	6.1 (62.0)	2.4 (58.5)	2.8 (63.6)
I/σ (I)	9.4 (1.8)	13.5 (1.1)	13.9 (1.3)
Completeness (%)	99.9 (99.2)	99.9 (99.9)	100 (100)
CC(1/2) (%)	99.7 (38.8)	99.9 (79.9)	99.9 (85.7)
Redundancy	7.5 (6.9)	10.2 (10.7)	20.3 (20.4)
Refinement	MTHFD2 + TH7299	MTHFD2 + TH9028	MTHFD2 + TH9619
Resolution (Å)	26.36 – 1.90	49.33 – 1.95	101.2 – 2.20
No. of reflections	21347	62083	42267
Rwork/Rfree	15.6/20.5	16.8/21.1	18.4/22.5
No. atoms
Protein	2215	4522	4444
Compound	31	66	64
Other ligands	64	206	79
Water	154	229	162
B-factors (Å2)
Protein	27.9	58.2	69.4
Compound	30.5	53.7	63.2
Other ligands	54.9	95.6	106.5
Water	41.1	64.8	73.3
R.m.s. deviations
Bond lengths (Å)	0.014	0.014	0.014
Bond angles (°)	1.63	1.81	1.7
Ramachandran statistics
Most favorable (%)	99	98	97.9
Additional allowed (%)	1	2	1.9
Outliers (%)	0	0	0.2

## Sheet: Supplementary Table 4
Supplementary Table 4. In vitro ADME properties of TH9619. Related to Figure 7.
Criteria	TH9619
Aqueous solubility (thermodynamic)	21 mM
Metabolic stability (liver microsomes)	Human: 7 µl/(min*mg)
	Mouse: 14 µl/(min*mg)
Plasma protein binding	Human: Fu 56%
	Mouse: Fu 90%
Permeability (Caco-2)	PappAB: 6E-7 cm/s, no efflux

## Sheet: Supplementary Table 5
Supplementary Table 5. Resource table. Related to Methods section.
REAGENT or RESOURCE	SOURCE	IDENTIFIER
Antibodies
Anti-β-Actin	Abcam	RRID: AB_2223210
Anti-MTHFD2	Abcam	RRID: AB_2147537
Anti-RPA32/RPA2 (4E4)	Cell Signaling Technology	RRID: AB_2238543
Anti-RPA70	Cell Signaling Technology	RRID: AB_2180506
Anti-phospho-RPA2 (Ser33)	Novus Biologicals	RRID: AB_10002227
Anti-cleaved PARP (Asp214)	Cell Signaling Technology	RRID: AB_331426
Anti-phospho-Chk1 (Ser345)	Cell Signaling Technology	RRID: AB_330023
Anti-phospho-Cdk (Thr14/Tyr15)	Santa Cruz Biotechnology	RRID: AB_2244771
Anti-phospho-H2A.X (Ser139)	Cell Signaling Technology	RRID: AB_2118010
Anti-phospho-H2A.X (Ser139)	Millipore	RRID: AB_309864
Anti-cleaved caspase-3 (Asp175)	Cell Signaling Technology	RRID: AB_2341188
Anti-p21	Santa Cruz Biotechnology	RRID: AB_2229243
Anti-MCM6	Abcam	RRID: AB_304467
Anti-PCNA	Santa Cruz Biotechnology	RRID: AB_628109
Anti-DNA polymerase delta	Abcam	RRID: AB_297099
Anti-histone H3	Abcam	RRID: AB_302613
Anti-SOD-1 (G-11)	Santa Cruz Biotechnology	RRID: AB_628301
Anti-DHFR	Santa Cruz Biotechnology	Cat. # sc-377091
Anti-TYMS	Cell Signaling Technology	RRID: AB_2797693
Anti-MTHFD1	Antibodies Online	Cat. # ABIN389285
Anti-MTHFD1L	Abcam	Cat. # ab229708
Anti-SHMT1	Abcam	RRID: AB_2285970
Anti-SHMT2	Abcam	Cat. # ab180786
Anti-FPGS	Novus	Cat. # NBP2-16526
Anti-Mouse IgG (IRDye® 800CW)	LI-COR Biosciences	RRID: AB_621847
Anti-Rabbit IgG (IRDye® 800CW)	LI-COR Biosciences	RRID: AB_621848
Anti-Rat IgG (IRDye® 800CW)	LI-COR Biosciences	RRID: AB_2721932
Anti-CD11b FITC Conjugated	Beckman Coulter	RRID: AB_130987
Anti-BrdU/CldU	Bio-Rad / AbD Serotec	RRID: AB_323427
Anti-BrdU/IdU	BD Biosciences	RRID: AB_400326
Anti-Rat IgG (Alexa Fluor® 568)	Thermo Fisher Scientific	RRID: AB_2534121
Anti-Mouse IgG (Alexa Fluor® 488)	Thermo Fisher Scientific	RRID: AB_141607
Chemicals, Peptides, and Recombinant Proteins
(2S)-2-({5-[2-(2,4-Diamino-6-oxo-1,6-dihydropyrimidin-5-yl)acetamido]-3-fluoropyridin-2-yl}formamido)pentanedioic acid	This study	-
(2S)-2-[(5-{[(2,4-Diamino-6-oxo-1,6-dihydropyrimidin-5-yl)carbamoyl]amino}yridine-2-yl)formamido]-4-(1H-1,2,3,4-tetrazol-5-yl)butanoic acid	This study	-
1,5-Diethyl (2S)-2-[(5-{[(tert-butoxy)carbonyl]amino}-3-fluoropyridin-2-yl)formamido]pentanedioate	This study	-
1,5-Diethyl (2S)-2-[(5-amino-3-fluoropyridin-2-yl)formamido]pentanedioate	This study	-
1,5-Diethyl (2S)-2-{[5-(2-chloroacetamido)-3-fluoropyridin-2-yl]formamido}pentanedioate	This study	-
1-[Bis(dimethylamino)methylene]-1H-1,2,3-triazolo[4,5-b]pyridinium 3-oxid hexafluorophosphate	Sigma-Aldrich	Cat. # 445460-5G
1-Hydroxybenzotriazole	Sigma-Aldrich	Cat. # 54802-10G-F
2,4-Diamino-1H-pyrimidin-6-one	Combi-blocks	Cat. # SS-5130
2,5,6-Triamino-3,4-dihydropyrimidin-4-one; sulfuric acid	Combi-blocks	Cat. # QV-7829
2-Chloroacetyl chloride	Sigma-Aldrich	Cat. # 22880-100ML
4-Nitrophenyl chloroformate	Sigma-Aldrich	Cat. # 160210-5G
5-{[(tert-Butoxy)carbonyl]amino}-3-fluoropyridine-2-carboxylic acid	This study	-
5-Aminopyridine-2-carboxylic acid	Sigma-Aldrich	Cat. # 776939-1G
5-Chloro-2’-deoxyuridine (CldU)	Sigma Aldrich	Cat. # C6891
5-Ethynyl-2’-deoxyuridine (EdU)	Sigma Aldrich	Cat. # T511285
5-Fluorouracil (5-FU)	Sigma Aldrich	Cat. # F6627
5-Iodo-2’-deoxyuridine (IdU)	Sigma Aldrich	Cat. # 57830
Acetonitrile	Sigma-Aldrich	Cat. # 271004-1L
All-trans retinoic acid (ATRA)	MedChemExpress	Cat. # HY-14649
BAY-293	MedChemExpress	Cat. # HY-114398
Cesium carbonate	Sigma-Aldrich	Cat. # 441902-5G
CCT245737	MedChemExpress	Cat. # HY-18958
Cytarabine (AraC)	MedChemExpress	Cat. # HY-13605
Deuterated dimethyl sulfoxide	Sigma-Aldrich	Cat. # 417939-5ML
Dichloromethane	Sigma-Aldrich	Cat. # 270997-1L
Diethyl (2S)-2-aminopentanedioate hydrochloride	Combi-blocks	Cat. # ST-1108
Dimethyl sulfoxide	Fluka	Cat. # 23486.297
Dimethylformamide	Sigma-Aldrich	Cat. # 227056-1L
Dioxane	Sigma-Aldrich	Cat. # 296309-1L
Ethyl acetate	Sigma-Aldrich	Cat. # 270989-1L
Hydrochloric acid	Sigma-Aldrich	Cat. # 30721-1L-M
iso-Hexane	Sigma-Aldrich	Cat. # 227064-1L
Lithium hydroxide	Sigma-Aldrich	Cat. # 545856-100G
Lometrexol (LMTX)	Sigma-Aldrich	Cat. # SML0040
Methanol	Sigma-Aldrich	Cat. # 34860-1L-R
Methotrexate (MTX)	MedChemExpress	Cat. # HY-14519
Methyl (2S)-2-[(5-aminopyridin-2-yl)formamido]-4-[1-(2-cyanoethyl)-1H-1,2,3,4-tetrazol-5-yl]butanoate	This study	-
Methyl (2S)-2-amino-4-[1-(2-cyanoethyl)-1H-1,2,3,4-tetrazol-5-yl]butanoate hydrochloride	This study	-
Methyl 5-{[(tert-butoxy)carbonyl]amino}-3-fluoropyridine-2-carboxylate	This study	-
Methyl 5-bromo-3-fluoropyridine-2-carboxylate	Enamine	Cat. # EN300-123662
MK-1775	MedChemExpress	Cat. # NY-10993
N-(3-Dimethylaminopropyl)-N′-ethylcarbodiimide	Sigma-Aldrich	Cat. # E6383-1G
Palladium (II) acetate	Sigma-Aldrich	Cat. # 205869-1G
Pemetrexed (PMTX)	MedChemExpress	Cat. # HY-10820A
Raltitrexed (RLTX)	MedChemExpress	Cat. # HY-10821
Silica	Sigma-Aldrich	Cat. # 60741-1KG
Sodium bicarbonate	Sigma-Aldrich	Cat. # S5761-500G
Sodium carbonate	Sigma-Aldrich	Cat. # S7795-500G
Sodium hydroxide	Sigma-Aldrich	Cat. # S8045-500G
Sodium iodide	Sigma-Aldrich	Cat. # 383112-100G
Sodium sulfate	Sigma-Aldrich	Cat. # 239313-500G
Sulfuric acid	Sigma-Aldrich	Cat. # 320501-1L
tert-Butyl carbamate	Sigma-Aldrich	Cat. # 167398-5G
Tetrahydrofuran	Sigma-Aldrich	Cat. # 401757-1L
Triethylamine	Sigma-Aldrich	Cat. # T0886-500ML
Trifluoroacetic acid	Sigma-Aldrich	Cat. # T6508-100ML
VE-821	MedChemExpress	Cat. # HY-14731
VE-822	MedChemExpress	Cat. # HY-13902
Critical Commercial Assays
INTERFERin® Transfection Reagent	Polyplus-Transfection® SA	Cat. # 409-50
jetPEI® Transfection Reagent	Polyplus-Transfection® SA	Cat. # 101-40N
GeneArt™ Site-Directed Mutagenesis PLUS System	Thermo Fisher Scientific	Cat. # A14604
PureYield™ Plasmid Miniprep System	Promega	Cat. # A1223
Wizard® SV Gel and PCR Clean-Up System	Promega	Cat. # A9281
Pierce BCA Protein Assay Kit	Thermo Fisher Scientific	Cat. # 23225
FITC Annexin V Apoptosis Kit	BD Biosciences	Cat. # 556547
MycoAlert™ Mycoplasma Kit	Lonza	Cat. # LT07-318
Experimental Models: Cell Lines
Human: U-2 OS	ATCC	RRID: CVCL_0042
Human: HL-60	ATCC	RRID: CVCL_0023
Human: THP-1	ATCC	RRID: CVCL_0006
Human: MV4-11	ATCC	RRID: CVCL_0064
Human: CCRF-CEM	ATCC	RRID: CVCL_0207
Human: Jurkat	ATCC	RRID: CVCL_0367
Human: SW620	ATCC	RRID: CVCL_0547
Human: CCD 841	ATCC	RRID: CVCL_2871
Human: MCF10A	ATCC	RRID: CVCL_0598
Human: PL-21	DSMZ	RRID: CVCL_2161
Human: LCL-534	Gift from Dr. T. Visnes	N/A
Human: LCL-889	Gift from Dr. T. Visnes	N/A
Human: U-2 OS FUCCI	Gift from Dr. M. Altun	N/A
Human: TC71	Gift from Dr. O. Fernández-Capetillo	N/A
Experimental Models: Organisms/Strains
Mice: NOD.Cg-Prkdcscid Il2rgtm1Sug/JicTac (NOG)	Taconic Biosciences	RRID: IMSR_TAC:NOG
Mice: NOD.CB17-Prkdcscid/NCrCrl (NOD-SCID)	Charles River Laboratories	RRID: IMSR_CRL:394
Mice: NOD.Cg-Prkdcscid Il2rgtm1Wjl/SzJ (NSG)	The Jackson Laboratory	RRID: IMSR_JAX:005557
Oligonucleotides
ON-TARGETplus	Dharmacon, Inc., GE Life Sciences	Cat. # D-001810-10-20
Non-targeting Pool
siGENOME Human MTHFD2 siRNA (oligo # 1)	Dharmacon, Inc., GE Life Sciences	Cat. # D-009349-02
ON-TARGETplus Human MTHFD2 siRNA (oligo # 2)	Dharmacon, Inc., GE Life Sciences	Cat. # J-009349-11
ON-TARGETplus Human MTHFD2 siRNA (oligo # 3)	Dharmacon, Inc., GE Life Sciences	Cat. # J-009349-12
Recombinant DNA
Gateway™ pDONR™221 Vector	Invitrogen	Cat. # 12536017
Premo™ FUCCI Cell Cycle Sensor	Invitrogen	Cat. # P36237
p3XFLAG-CMV™-14 Vector	Sigma-Aldrich	Cat. # E7908
Software and Algorithms
ImageJ 1.8	National Institutes of Health, MD, USA	RRID: SCR_003070
Image Studio Lite Software 5.2	LI-COR Biosciences	RRID: SCR_014211
ZEN Lite Software 2.1	ZEISS	RRID: SCR_013672
CellProfiler Image Analysis Software 4.0.5	Broad Institute, MA, USA	RRID: SCR_007358
Prism Software 8.0.0	GraphPad Software	RRID: SCR_002798
PyMOL 2.1.1	Schrödinger	RRID: SCR_000305
Navios Software 1.2	Beckman Coulter	RRID: SCR_014421
Kaluza Analysis Software 1.3	Beckman Coulter	N/A
Comet Assay IV 4.3	Instem	N/A
SynergyFinder 2.0	Institute for Molecular Medicine Finland	N/A
Hidex Sense Software 1.0	Hidex Oy	N/A
XLfit 5 add-in for Excel	IDBS Software	N/A
DataWarrior 5.0.0	Idorsia Pharmaceuticals Ltd.	N/A
XDS Program Package	MPI for Medical Research, Heidelberg, Germany	RRID: SCR_015652
xia2 Pipeline	Diamond Light Source	RRID: SCR_015746
DIALS Software	Diamond Light Source	N/A
AIMLESS Software	MRC Laboratory of Molecular Biology, UK	RRID: SCR_015747
Phaser Software 2.1.2	University of Cambridge, UK	RRID: SCR_014219
Coot Software	MRC Laboratory of Molecular Biology, UK	RRID: SCR_014222
Refmac5 Software	MRC Laboratory of Molecular Biology, UK	RRID: SCR_014225
Biacore T200 Evaluation Software 3.1	Cytiva	N/A
Xcalibur Software 4.3	ThermoScientific	RRID: SCR_014593
MassHunter Software B.08.00	Agilent	RRID: SCR_016657
TraceFinder 4.1	ThermoScientific	N/A
