# Supplementary material for: Pharmacological targeting of MTHFD2 suppresses acute myeloid leukemia by inducing thymidine depletion and replication stress
Source: Nat Cancer. 2022 Feb 28;3(2):156–72. doi: 10.1038/s43018-022-00331-y (PMC8885417; doi:10.1038/s43018-022-00331-y)
Supplement: Source Data Fig. 1 — Statistical source data. [file 43018_2022_331_MOESM4_ESM.xlsx]

## Sheet: Fig. 1a
	Empty (siCtrl)	Empty (siD2)	WT (siD2)	Q132K/D155A (siD2)		ANOVA summary
Colonies	29	6	43	5		F	27.46
	38	14	50	9		P value	0.004
						P value summary	**
Mean	33.5	10	46.5	7		Significant diff. among means (P < 0.05)?	Yes
SD	6.36396	5.65685	4.94975	2.82843		R squared	0.9537
						Brown-Forsythe test
						F (DFn, DFd)	+infinity (3, 4)
						P value	<0.0001
						P value summary	****
						Are SDs significantly different (P < 0.05)?	Yes
						Bartlett's test
						Bartlett's statistic (corrected)
						P value
						P value summary
						Are SDs significantly different (P < 0.05)?
						ANOVA table	SS	DF	MS	F (DFn, DFd)	P value
						Treatment (between columns)	2163	3	720.8	F (3, 4) = 27.46	P=0.0040
						Residual (within columns)	105	4	26.25
						Total	2268	7
						Data summary
						Number of treatments (columns)	4
						Number of values (total)	8
						Multiple comparisons
						Number of families	1
						Number of comparisons per family	3
						Alpha	0.05
						Dunnett's multiple comparisons test	Mean Diff.	95.00% CI of diff.	Below threshold?	Summary		A-?
						Empty (siCtrl) vs. Empty (siD2)	23.5	4.964 to 42.04	Yes	*		B	Empty (siD2)
						Empty (siCtrl) vs. WT (siD2)	-13	-31.54 to 5.536	No	ns		C	WT (siD2)
						Empty (siCtrl) vs. Q132K/D155A (siD2)	26.5	7.964 to 45.04	Yes	*		D	Q132K/D155A (siD2)
						Test details	Mean 1	Mean 2	Mean Diff.	SE of diff.	n1	n2	q	DF
						Empty (siCtrl) vs. Empty (siD2)	33.5	10	23.5	5.123	2	2	4.587	4
						Empty (siCtrl) vs. WT (siD2)	33.5	46.5	-13	5.123	2	2	2.537	4
						Empty (siCtrl) vs. Q132K/D155A (siD2)	33.5	7	26.5	5.123	2	2	5.172	4

## Sheet: Fig. 1b
γH2AX intensity per cell (AU)						ANOVA summary
Empty vector (siCtrl)	Empty vector (siD2)	WT (siD2)	Q132K/D155A (siD2)			F	141.9
						P value	<0.0001
1.4247	2.66485	3.9324	4.87924			P value summary	****
1.45554	17.2141	16.0098	5.34388			Significant diff. among means (P < 0.05)?	Yes
1.33738	1.94842	41.4809	1.91812			R squared	0.1035
0.850431	4.28698	5.36536	5.49314
0.435538	4.19766	5.95906	3.36616			Brown-Forsythe test
1.08455	5.51308	11.6959	7.59889			F (DFn, DFd)	46.68 (3, 3688)
0.426215	0.326268	5.41892	9.17786			P value	<0.0001
0.642008	2.23638	18.0124	3.00584			P value summary	****
1.37139	8.42744	2.96103	13.5121			Are SDs significantly different (P < 0.05)?	Yes
1.49029	5.01102	3.92865	2.46067
1.74472	1.17772	1.97501	3.10262			Bartlett's test
0.797147	1.82364	2.01253	5.99234			Bartlett's statistic (corrected)	480.5
1.49374	0.932189	39.6917	2.14276			P value	<0.0001
1.67836	2.61869	1.64889	6.69363			P value summary	****
4.20401	1.68263	2.97432	4.58288			Are SDs significantly different (P < 0.05)?	Yes
1.69528	0.394232	2.82583	7.95169
0.344137	11.3461	15.3445	3.41874			ANOVA table	SS	DF	MS	F (DFn, DFd)	P value
0.607889	0.2878	8.20801	4.55474			Treatment (between columns)	20117	3	6706	F (3, 3688) = 141.9	P<0.0001
0.866514	3.73121	6.24294	2.35718			Residual (within columns)	174334	3688	47.27
3.50018	13.7192	1.06047	2.57421			Total	194451	3691
3.98668	12.9515	0.844343	4.34267
1.13028	13.714	0.949584	6.03987			Data summary
1.28212	2.69615	5.09911	2.53895			Number of treatments (columns)	4
0.248432	8.1794	2.42354	2.54478			Number of values (total)	3692
1.25968	5.35364	4.93851	1.2305
0.434348	1.78466	1.13535	5.2229			Multiple comparisons
3.62963	7.6925	3.63595	3.10575			Number of families	1
0.428748	7.07172	2.41515	22.2503			Number of comparisons per family	6
0.423728	3.69197	3.2432	2.97096			Alpha	0.05
2.74777	3.85158	26.0844	2.87262
1.71182	1.26638	0.48925	4.07915			Tukey's multiple comparisons test	Mean Diff.	95.00% CI of diff.	Below threshold?	Summary
4.1826	2.47167	5.47681	2.04747			Empty vector (siCtrl) vs. Empty vector (siD2)	-5.734	-6.638 to -4.831	Yes	****		A-B
0.468345	3.73077	0.439262	9.15131			Empty vector (siCtrl) vs. WT (siD2)	-1.684	-2.521 to -0.8466	Yes	****		A-C
1.77176	1.71159	1.6074	14.2139			Empty vector (siCtrl) vs. Q132K/D155A (siD2)	-4.984	-5.727 to -4.241	Yes	****		A-D
1.6427	1.71019	13.1066	2.01797			Empty vector (siD2) vs. WT (siD2)	4.05	3.099 to 5.002	Yes	****		B-C
0.517586	8.45701	2.64094	6.23368			Empty vector (siD2) vs. Q132K/D155A (siD2)	0.7505	-0.1192 to 1.620	No	ns		B-D
0.974548	3.04544	2.22898	3.4312			WT (siD2) vs. Q132K/D155A (siD2)	-3.3	-4.100 to -2.499	Yes	****		C-D
0.504143	0.495522	1.84042	6.29961
1.04434	0.612848	3.18405	2.45089			Test details	Mean 1	Mean 2	Mean Diff.	SE of diff.	n1	n2	q	DF
3.13118	1.29287	0.903304	7.96133			Empty vector (siCtrl) vs. Empty vector (siD2)	2.539	8.273	-5.734	0.3515	1020	612	23.07	3688
0.862287	1.24854	1.86217	2.54212			Empty vector (siCtrl) vs. WT (siD2)	2.539	4.223	-1.684	0.3257	1020	791	7.31	3688
3.29923	3.29535	2.2269	2.59944			Empty vector (siCtrl) vs. Q132K/D155A (siD2)	2.539	7.523	-4.984	0.2891	1020	1269	24.38	3688
3.96278	0.593927	0.476219	2.84028			Empty vector (siD2) vs. WT (siD2)	8.273	4.223	4.05	0.3701	612	791	15.48	3688
0.444511	11.9122	4.41979	13.9571			Empty vector (siD2) vs. Q132K/D155A (siD2)	8.273	7.523	0.7505	0.3384	612	1269	3.137	3688
1.27771	5.42506	1.70738	2.69873			WT (siD2) vs. Q132K/D155A (siD2)	4.223	7.523	-3.3	0.3115	791	1269	14.98	3688
3.56788	4.68566	1.47012	7.31362
2.22178	4.38141	5.81891	10.6446
7.0847	4.16951	4.22611	5.38852
4.08212	0.786755	1.17449	6.63796
1.50101	2.4865	2.26859	4.45769
0.312779	1.47958	4.44399	1.96332
2.12462	9.98848	4.83262	4.78357
5.70092	3.32222	2.56306	2.88667
1.41402	4.13268	3.92009	4.79756
4.7462	10.5693	2.69729	5.3928
4.0701	1.46955	13.2794	1.81144
0.314076	1.19603	3.44291	1.73132
0.923751	3.47289	0.596185	5.57139
0.842512	18.4839	5.45588	1.30948
1.54287	1.28466	4.21061	3.1875
2.22005	1.17516	0.818463	3.70829
0.996521	77.6123	13.3277	7.1899
0.357397	3.17311	5.71148	2.80287
0.761791	1.17468	3.63987	11.4149
0.801251	8.08388	0.767559	10.724
1.14394	6.75055	0.659907	3.92354
3.21752	6.27019	1.71052	3.32233
0.523629	5.37366	1.3051	13.2321
1.20546	14.3564	2.94168	11.1922
0.467124	8.14426	1.59803	11.167
2.43221	2.47967	9.84842	6.5935
0.970352	3.28632	6.78032	2.51692
0.177951	5.07712	1.65272	14.3182
4.77107	3.2813	2.36287	4.65695
1.70605	7.64947	1.89561	5.27419
5.91636	6.19316	3.07002	4.75746
2.4461	3.2287	1.27587	5.78453
0.909407	2.81462	6.77197	11.2825
2.02504	5.64851	1.91579	2.13024
6.39875	4.31275	1.55688	17.1718
0.200259	4.01434	4.67019	2.98174
1.44254	7.48795	4.28954	2.05049
3.03319	12.9463	3.6689	1.97
0.40766	6.0363	8.76825	6.40348
1.62122	7.21186	4.28061	3.50109
1.31672	11.342	5.47175	4.75434
0.495949	5.38213	1.19434	13.0103
2.91952	3.32479	1.95381	5.44779
1.26439	5.36451	2.20708	2.10495
1.31601	2.5818	0.890669	4.57455
0.621637	2.84653	4.49659	5.37743
3.80714	8.34948	4.88159	2.30458
1.91704	1.19609	1.37266	9.90309
3.2854	11.2218	2.04704	33.0362
0.472679	6.62812	21.8548	2.05354
2.50031	2.179	9.65266	4.9841
0.655863	4.35648	7.33488	29.181
4.92866	4.42434	1.93356	10.6496
1.22098	1.8808	26.3514	5.69049
4.77485	2.39229	1.72345	5.40307
3.13259	5.80552	5.48547	2.3595
1.69104	3.1127	5.50106	13.4399
4.37133	9.0253	4.45122	19.7673
7.49227	4.44172	1.78013	12.7973
2.06009	8.10414	4.04344	7.53938
3.40153	24.7454	4.99693	5.14372
0.433616	1.50062	6.8188	3.80587
1.86684	1.50306	3.05948	4.83555
3.80989	0.645335	6.32847	4.89839
2.04031	1.75207	6.32447	4.32895
1.72548	0.800336	1.3355	3.31517
8.70225	0.92282	1.93121	5.47707
0.297093	1.48685	2.02184	3.77096
30.9917	3.65928	1.44865	5.60478
0.684993	1.15636	0.480125	62.7547
1.55537	3.65032	1.40529	4.6445
2.03244	9.36374	1.4941	2.35622
3.57426	11.3606	7.9664	4.1293
2.20194	3.36016	1.80638	2.78013
0.906645	8.34481	0.706004	2.30007
2.20841	1.31855	2.47346	1.56625
0.368292	1.50301	6.28377	5.53304
2.30263	4.83456	3.04445	8.38279
0.53016	10.4225	15.0727	18.4897
5.42061	11.3219	3.47186	1.97633
2.79722	9.95883	1.57827	1.19969
0.555612	4.13869	0.476249	2.77041
0.993973	8.44199	6.52354	5.81689
0.608377	8.28965	6.38457	1.84533
1.038	4.06293	4.50008	10.1356
4.07515	5.8932	8.68591	5.55914
0.447959	2.51859	4.11893	1.82629
16.8955	5.80513	0.621103	5.79371
12.6251	1.48841	3.29555	7.21067
7.93693	6.12174	3.29572	1.75637
1.08086	3.46448	3.65197	1.91557
0.57998	3.59702	0.829847	2.65377
3.28652	7.16165	4.02336	2.36582
3.19049	2.85206	5.18112	18.2437
2.59826	8.24991	1.07533	1.75846
0.317052	2.44187	8.07042	5.59631
1.75683	1.25666	2.73506	1.23758
0.286595	8.93416	1.75203	3.58569
0.957107	0.690654	3.28724	3.46983
11.0128	4.16806	3.83943	2.69435
2.64131	2.89743	1.28739	6.27425
1.83938	0.772122	8.59397	4.71931
0.23418	5.50294	1.44007	10.6741
1.10173	1.11457	5.63842	2.35962
3.20417	1.07997	12.367	4.40026
6.45673	7.22562	4.13904	1.50504
0.974884	14.0178	9.87098	2.97084
1.10265	11.6557	5.01187	1.33416
5.09026	10.2493	2.42535	2.36735
4.33432	60.4261	4.09685	10.7249
1.38891	8.69268	6.24352	7.70776
2.64595	7.8958	0.920821	8.21511
2.4936	18.5352	2.33742	1.55361
1.85972	31.4647	3.43793	8.12395
2.44469	1.72956	8.20258	3.54433
6.39487	1.95318	0.302083	1.99744
1.52491	16.0078	2.10115	5.56904
1.81849	4.91882	9.05269	3.8416
0.555856	1.66929	1.14127	6.76652
3.06673	7.38949	2.91223	5.26409
0.627558	1.29831	1.1149	6.79408
5.88043	5.49024	6.81837	5.26626
1.94717	29.0129	10.7796	4.20487
3.14794	5.42173	2.08496	8.39896
4.81544	3.60462	3.38312	13.1987
1.91055	2.6088	1.20069	2.56809
4.50132	2.2318	4.759	2.89264
2.53738	1.30559	1.14508	5.50834
0.712154	6.34093	4.531	5.0267
33.4918	2.03113	1.27077	3.01753
0.441779	1.62022	0.564263	1.87782
4.07048	9.56188	1.03761	5.67257
6.69197	3.22792	9.98805	3.31217
3.11018	2.36996	3.94849	2.43627
0.732525	5.22889	0.60592	3.00319
3.22727	44.225	1.52085	2.20101
5.512	4.18212	4.05061	8.04395
1.9469	74.167	2.28061	6.96529
1.09041	4.98341	14.0214	3.96637
5.77937	8.60496	11.9043	4.47739
2.77405	13.0977	2.93442	5.37469
4.99054	23.0007	1.22812	3.68965
2.86989	23.6985	3.7641	8.39609
0.304692	12.1597	0.864668	4.22635
4.08451	9.37267	30.4325	8.29088
2.09	12.0452	1.50375	4.90088
16.7587	15.1223	1.76094	3.67312
2.01559	10.7653	7.4146	3.18708
5.74389	11.4707	1.53393	14.1011
0.495262	12.4177	2.75402	3.68337
3.64549	13.0163	5.18422	2.80771
3.63017	4.03268	2.47659	3.05545
25.9977	10.5751	6.85911	8.96297
3.33037	17.9028	2.97462	5.53549
0.619196	12.0246	2.04953	1.88255
5.42393	5.91028	1.98045	5.34678
2.84613	19.0066	4.82382	3.29224
2.1369	21.5199	4.08319	2.10207
7.8526	6.63648	1.83934	10.9928
5.68536	17.9763	0.356268	5.72721
0.831449	8.90732	0.328939	1.69622
7.47123	3.47854	1.09683	9.48518
3.50056	4.10452	0.67364	4.12197
2.07988	3.96495	3.23307	3.49799
1.03073	5.35038	0.293324	5.87517
2.33515	18.4679	4.88745	6.06937
2.17992	14.1924	1.56802	3.62339
1.27118	9.81314	0.557595	7.47469
0.527901	8.50323	0.427283	1.36796
0.554116	47.9785	5.38462	3.48539
5.36526	15.0197	2.72775	6.55288
0.754604	25.893	0.554879	5.64547
1.33304	4.164	3.55569	2.93001
1.30854	2.39971	0.370367	3.36658
33.2018	7.10855	1.62606	16.9177
9.73118	9.96927	5.83072	4.15436
15.0701	18.3028	2.2612	6.82908
1.63783	18.868	5.42051	2.01585
4.51353	8.53321	7.80079	2.10814
3.92682	26.2273	1.72857	3.10361
1.61767	9.97684	4.04181	6.99577
9.90007	24.3169	5.78897	7.49099
5.10635	9.65949	1.25643	3.78225
10.2528	15.1776	5.18238	12.4604
11.5218	20.254	3.81422	5.7931
1.78335	7.99167	3.57705	9.2799
8.46297	9.66864	2.38585	6.73529
3.45309	4.89476	1.34289	6.67056
2.83533	9.99266	3.47634	7.68118
1.71818	15.2881	1.20911	6.46001
2.90617	15.394	2.94182	6.58137
1.15923	13.1685	3.28751	7.42493
1.07202	31.3079	5.88136	10.3238
4.31244	12.0026	1.4114	8.50898
1.73031	17.3013	1.93896	7.94844
0.749828	23.2627	1.48182	3.38749
0.922026	6.96461	0.36112	8.87147
2.765	4.45097	0.414862	2.13988
0.291417	6.29731	1.9617	5.12303
1.56811	21.0197	1.75605	13.3507
1.68322	6.4163	0.748806	6.98465
2.53455	0.683513	1.40026	8.55889
2.74041	8.90385	3.74792	8.49142
5.34371	4.83699	0.452003	4.9602
0.42295	10.5238	1.28772	7.5915
0.497185	3.47491	1.55149	3.56744
2.68386	3.44559	23.9492	5.02573
0.202457	6.60212	19.9227	1.73701
9.34331	1.22107	2.16677	2.65066
0.591928	2.20552	5.01405	2.26874
5.24842	0.915557	0.304997	2.5149
0.52752	8.66127	0.79707	3.2466
0.64773	8.00234	0.491356	2.95816
1.17629	1.4948	0.658564	3.12454
0.561883	3.3455	2.16288	3.34455
3.35679	8.79407	7.27926	2.50004
2.45907	3.68841	3.69426	3.31377
0.263966	2.78062	2.14414	1.80403
1.1016	11.1309	0.168582	1.33246
1.28827	2.87355	2.82429	5.68174
0.332815	3.71456	0.199191	5.06014
3.07919	2.97185	0.502876	2.58268
0.422812	10.2832	0.498024	3.42036
1.32976	13.6029	2.46694	5.30588
2.67482	4.04033	0.425956	1.95901
0.667597	6.9541	0.363745	5.61595
1.55689	7.39419	0.485115	3.53843
0.782544	4.92308	2.87983	5.8016
5.49729	15.6104	6.73365	5.65255
0.708156	9.40406	2.6287	6.74188
3.59915	10.0861	1.19132	3.26299
0.45446	1.99236	0.766445	4.4116
0.47567	14.4283	0.280522	2.78984
0.456733	5.47234	0.828916	2.78761
0.841093	2.64549	3.71087	1.69149
2.12517	6.29831	0.840787	5.10686
0.781384	5.30999	3.7364	1.02747
0.969162	10.6704	2.6892	2.39741
0.544457	3.72104	0.308766	2.28702
3.0369	8.80528	1.8313	2.93176
0.230366	13.7792	1.99939	2.01172
0.98851	3.95633	4.68354	2.31479
1.76269	8.76815	1.5576	4.05504
1.4311	6.58821	1.40546	1.89061
0.406485	16.295	0.402899	2.05357
2.47108	1.9976	14.7408	2.88092
0.940825	10.9125	3.33181	5.50645
0.859129	5.53172	3.43976	2.89336
1.13825	4.86429	0.862928	8.97588
0.688609	3.35953	1.14017	6.77603
1.21685	13.6333	3.19762	2.6667
1.04981	14.3914	4.24056	2.2125
1.079	5.82518	3.00758	8.88058
0.481407	11.4757	0.474205	10.1704
1.89419	7.85042	1.11415	3.73504
1.62715	9.27202	0.484199	1.93042
0.498131	14.9073	1.26627	4.59068
1.23243	10.346	0.30399	11.9332
3.5556	17.0223	3.77832	5.76368
1.36576	9.80571	0.410712	3.21677
0.95555	13.019	9.70529	3.45309
0.777508	9.71635	6.84485	2.49087
1.7122	9.09397	7.99393	4.35103
0.534524	9.7828	0.289006	2.42328
2.0152	23.8869	0.957107	13.1307
0.661906	12.8373	7.15915	2.00915
1.20789	13.4521	1.25785	1.73741
0.565805	20.8471	1.31353	9.37476
1.49235	5.486	1.22028	6.52496
2.11208	4.71798	1.80267	3.14609
1.48313	7.15799	1.47747	41.3332
0.908843	4.46856	5.83761	17.9531
1.01474	11.5724	3.51005	5.86302
1.22325	6.87096	2.15601	6.53078
1.58939	15.5158	0.331365	2.48244
4.71261	6.42832	2.2726	17.4155
0.383261	12.0996	1.36626	1.6697
1.06865	3.45023	0.132372	5.60058
0.681315	31.6769	6.55616	4.94177
2.71133	2.65812	0.944442	0.939376
0.370642	22.7248	5.96478	1.28348
1.67247	6.0045	3.53869	6.85263
0.490928	27.2366	1.94481	3.65623
17.1263	22.691	0.260975	1.60217
1.69734	21.1313	6.56576	3.19394
0.578882	50.0646	1.18245	3.64036
1.15648	13.6527	2.88515	2.68562
1.09482	18.4572	3.28386	5.53365
1.9594	11.6249	40.2035	1.28711
8.4484	11.1814	3.04006	4.46769
19.6735	4.2114	7.54963	3.05573
1.25981	17.821	0.501152	7.25492
34.1835	9.93576	0.761608	3.48801
3.1557	3.31351	2.47157	2.0789
16.8965	8.24674	10.7204	5.94817
1.03612	16.1528	0.744259	7.12776
2.55729	3.09337	1.86133	2.09818
2.65286	6.01211	1.50416	4.26967
4.44651	7.39048	2.1939	6.11286
0.144366	2.08301	8.80458	2.44233
0.258671	4.05354	4.17098	5.19408
6.14227	1.98296	3.32775	104.827
4.82866	2.93307	7.60825	1.58234
3.10919	6.90684	4.67762	2.4022
2.628	9.68234	2.75074	5.79612
1.32424	8.66334	1.55966	5.08731
4.00326	4.15241	9.37645	9.38904
1.18589	7.903	2.68257	3.9698
1.11607	8.80658	7.10726	5.09259
0.68719	3.24771	3.37145	7.27852
0.834516	16.7813	1.58553	5.03981
1.59919	9.02747	5.54884	5.48841
0.390463	9.27854	2.61189	4.3957
0.750118	5.61947	1.019	5.75911
0.72549	5.11778	14.8692	2.56164
0.40293	10.3073	0.740856	2.05437
2.70546	4.48708	0.880445	4.25663
0.992416	10.1751	2.16164	3.00421
0.840772	7.09551	1.19303	21.1368
0.647547	27.7529	3.0786	2.9761
1.55474	8.6051	0.552438	8.27359
3.53701	6.56565	4.4257	2.20731
4.60186	5.07399	0.643443	5.12752
0.582528	5.12599	1.23595	7.52203
1.02251	3.52119	1.11676	1.60645
4.24509	10.9918	0.148928	5.15596
8.04356	5.57856	0.940185	3.18181
0.503822	2.53181	4.07239	8.89107
2.04558	2.11754	2.04732	10.0653
0.318578	6.97539	1.41451	6.47208
1.65685	3.44549	2.40633	8.07658
0.285939	4.1131	3.20003	3.12344
2.15672	2.6533	1.39814	2.39202
0.766339	6.50549	0.474311	2.17922
5.12015	9.73762	2.77632	2.55676
0.254414	5.05461	0.499199	4.35634
12.8628	6.24379	5.36687	2.34432
2.12659	3.10732	0.96907	3.40099
1.233	10.3051	1.14153	4.83986
5.75058	10.7401	2.17347	2.4712
1.79468	9.72659	0.447242	4.99994
2.7845	13.0079	1.36236	2.07364
4.60851	116.339	2.70178	6.49397
3.241	29.0257	7.93695	5.53957
2.21712	9.69599	3.21425	1.80137
0.395346	16.1261	3.37131	7.85203
0.915251	15.3799	11.1129	2.80276
1.56615	6.88705	2.50959	3.53578
1.29073	9.41618	12.0577	10.1677
0.391669	10.9982	7.12784	2.10954
2.12102	6.51797	6.58961	5.02147
0.709484	6.50192	3.24759	6.05304
0.968627	4.72702	1.96631	4.96113
0.195529	3.2218	2.33648	7.46213
0.65304	3.55753	0.718212	1.64402
0.882155	3.45444	11.3691	3.89406
0.757366	1.80807	4.44703	4.8853
0.222538	5.03041	2.43758	2.75865
1.46128	3.15157	5.71305	3.07684
3.41735	6.19461	1.54301	3.75757
6.79178	7.89404	4.72633	1.74748
1.52447	8.59658	3.70245	13.2927
0.91107	15.6192	6.61033	3.05553
1.26244	4.06821	2.97412	6.22672
0.987976	9.1357	3.43618	6.59153
0.804791	10.4387	2.22696	15.2108
1.94206	9.63763	1.66387	2.69592
1.8209	1.71656	15.0898	2.0746
2.60449	7.13091	3.28673	5.20172
0.423087	7.26787	4.1322	1.13559
0.584085	2.76707	4.51452	12.3857
1.63636	13.8643	1.00549	1.96837
1.50596	10.6512	2.84689	2.12557
0.482109	10.4671	2.61526	2.64515
3.01854	21.9276	4.02252	2.54194
0.435218	3.33674	3.0789	1.78248
3.07509	2.44309	0.674662	1.46146
5.69068	7.47852	0.496071	1.94521
0.0858473	7.96228	0.786175	3.74302
0.955276	17.489	1.39536	2.55065
2.20964	5.135	5.17343	6.30613
0.324788	15.401	4.61927	32.4784
4.79512	6.19191	1.8876	13.779
0.677974	43.8068	2.02782	19.9371
0.748196	11.1505	1.81649	10.0097
0.913939	14.2819	1.61068	3.90279
1.12363	2.02217	1.43711	6.81279
0.34049	7.35759	5.09778	3.75746
0.272953	12.3072	2.4475	8.06796
0.623117	7.66214	1.38279	8.86221
0.720165	13.0087	5.62628	11.345
4.65103	5.91441	1.19542	6.89798
1.11087	6.91943	0.275578	4.74714
0.5626	14.5117	0.393225	6.29
0.17406	5.80236	1.47929	9.32482
1.65177	11.9974	0.13901	3.6466
1.21166	1.39577	3.7122	5.89557
1.19559	6.62599	1.11066	2.92068
3.75859	3.64439	2.26096	3.5108
0.718395	1.36655	0.374792	9.81877
0.272267	3.50208	5.17618	2.17673
7.9187	11.4612	0.298497	2.748
0.35404	6.96561	3.13817	6.21166
1.65721	8.66682	27.2385	19.3033
0.755947	2.64482	1.53651	4.30489
0.414527	1.84347	1.12712	5.44299
0.390921	4.36812	1.41221	14.9876
2.90588	2.52845	3.1762	8.52096
2.46781	3.97816	1.2164	13.1141
0.224933	2.32924	0.287785	11.6755
3.27477	2.24996	2.01772	4.64285
0.299001	15.9959	9.66011	1.76609
1.15874	9.42474	1.21553	8.90613
3.10175	0.774502	0.140185	3.37739
1.32224	9.97392	2.82147	4.82812
2.11492	3.58227	3.32944	2.86961
1.65649	9.63427	7.91418	2.71984
0.773953	12.4131	0.198123	22.7905
0.595437	6.8978	3.22655	16.7263
1.03337	5.52168	4.8815	6.2916
0.597696	8.28637	3.22998	22.7275
1.88052	3.48196	3.47452	13.8333
3.03995	6.04073	6.2394	8.36211
2.89299	2.05918	1.19443	5.99591
1.11238	6.46859	1.4593	3.43291
0.588449	1.61044	0.235706	2.43348
10.333	1.89993	108.632	12.4579
3.49551	38.2934	0.88513	26.788
1.22594	3.39869	1.52334	12.2611
0.833005	3.14163	6.1006	9.82007
2.7761	6.39457	2.45344	5.38984
1.47614	18.1023	4.14296	8.35421
1.7548	4.11266	0.909514	4.28649
5.15273	4.73696	2.11139	6.93931
0.756725	7.88705	0.188098	16.5557
0.232029	11.4336	0.21236	12.5997
0.854032	4.04277	3.13817	12.4188
3.30558	4.01624	0.0930648	10.2609
3.64216	1.68305	1.02155	8.35782
0.317464	3.62602	1.24808	5.31191
2.69036	4.32491	10.8246	18.571
2.00088	10.1233	2.6809	6.36683
2.49787	11.0871	1.83638	9.80966
7.42805	3.42724	1.35557	5.5216
4.72161	0.707301	1.64497	4.85032
2.45019	1.55592	0.964065	9.78341
1.35016	32.5228	2.28171	5.83638
1.2502	1.1088	0.107454	7.81389
6.65481	4.95201	0.497627	10.3272
1.24138	1.25725	2.29532	5.99269
1.87147	3.74008	0.162478	2.60442
9.68637	8.5669	1.22434	3.10437
3.60584	2.31743	2.80134	4.08953
5.27452	7.03894	0.250355	8.12039
1.70538	3.49848	0.777325	5.97267
1.09519	3.22335	1.15145	2.58602
2.65467	2.01383	2.62943	20.0731
43.5615	32.072	2.28713	4.79625
0.491218	10.4134	3.46239	3.53973
1.1572	9.01286	0.233112	2.83369
0.622629	3.33089	4.59933	11.2523
69.7774	13.0903	19.3178	2.68734
4.35293	3.15491	13.594	3.75531
5.2932	7.81858	3.20941	2.98468
0.570413	8.23868	7.02811	7.29136
2.09479	3.03739	1.06459	8.08743
1.10072	8.74933	7.45737	2.58286
1.14237	5.75158	4.34083	11.0243
1.72285	14.1621	1.59796	2.72282
3.26378	24.9664	0.681926	1.22858
2.74069	13.3764	4.12883	3.97662
0.398596	21.3524	0.526009	5.88086
2.02718	6.08247	1.54592	2.58563
8.12285	31.5255	9.0212	13.0385
3.11438	15.1925	0.816098	13.4905
10.5103	0.991913	1.32177	4.60525
1.50166	1.81973	3.35026	4.08019
1.69801	12.7389	0.870466	2.62113
2.13785	1.21608	0.498848	3.83417
1.13697	0.660273	0.311467	5.77821
2.42299	1.07173	3.4251	14.2529
1.64083	0.956832	0.805173	2.70526
1.13478	11.7785	3.67649	2.32241
2.82844	7.96785	4.90484	14.036
1.08363	0.990799	1.08957	3.63334
0.307607	2.84997	2.477	5.32854
4.67459	1.22409	17.339	19.3781
0.663691	3.5557	0.482582	9.56449
4.6228	8.01604	5.00587	3.39905
0.522576	39.1748	2.78146	6.19289
21.0576	21.7285	0.580514	16.827
1.1507	11.4552	1.65826	7.47511
2.05881	10.9288	0.650263	5.75161
1.99152	11.3157	1.69992	8.31582
0.732692	23.392	2.05802	12.0457
3.0938	27.2177	1.37244	13.3189
0.678203	4.34462	0.44123	17.3894
1.44669	3.74496	6.10388	8.00435
1.28592	7.25904	6.55888	9.83569
0.52575	5.73959	1.49039	11.0859
5.38209	2.493	8.8015	9.87336
2.05093	3.63497	1.34507	8.30773
1.41784	8.06387	4.49398	6.60206
1.39753	2.22257	5.77908	8.57485
1.71797	4.98444	0.981201	3.33384
7.02766	4.20871	9.39971	19.234
1.0314	1.40969	3.42875	9.31807
1.14031	1.39339	5.69166	18.9922
2.26754	8.45817	11.0451	15.641
0.764447	6.6966	15.0162	7.90402
4.2112	5.06674	4.92668	6.2141
0.77023	7.02028	2.897	6.65438
0.541863	5.7283	8.07669	8.68455
13.5148	7.86923	0.97232	2.30246
2.8737	3.11023	5.58076	8.46329
0.972732	1.37163	8.39423	4.54632
0.313314	4.61878	4.06854	2.83572
0.595056	7.72648	2.18888	6.89093
0.308415	8.41875	4.32291	6.40291
1.50812	1.21045	4.01968	4.36254
0.344839	1.95654	5.65771	14.0532
0.512306	3.75798	9.61408	6.02362
1.10147	4.25914	2.53777	9.99681
0.272038	9.11156	8.26149	2.83806
0.425956	3.67244	2.85521	3.65245
0.250065	2.70286	26.4206	6.34597
2.69702	1.27576	39.9913	3.85016
0.643931	1.59783	1.17221	4.44509
2.96787	5.63508	0.90309	8.2379
1.36899	9.00099	2.15172	7.24717
2.30378	1.16324	1.27402	5.81251
1.62686	0.695857	5.06032	2.25138
2.0659	8.36417	2.98457	5.49038
0.230304	9.97415	3.62737	10.6474
0.811673	6.62057	1.14986	3.45853
1.54832	4.45266	2.0629	3.04445
0.219684	5.88588	8.88867	10.8112
0.578332	1.18918	2.1246	8.78402
1.0529	3.08997	1.1019	7.31951
0.93959	1.3257	3.83491	7.02733
0.219104	6.98462	1.65693	16.148
0.576959	5.44802	1.01202	21.3514
0.379004	32.1433	6.38758	3.78485
2.56155	1.29777	4.65275	6.25199
1.30591	1.55003	1.05794	13.8984
1.23543	3.9124	0.429572	8.1136
0.139498	0.857038	3.19358	9.19886
1.84666	2.8537	1.19149	9.17183
1.4902	12.46	0.634546	1.66445
2.06624	1.56364	4.49711	10.2149
1.30126	3.90169	8.55239	7.67892
0.939101	6.40563	4.42438	3.99332
0.543664	4.82577	19.829	5.44863
0.162859	1.57514	4.2555	5.5375
1.25396	1.544	4.06415	13.3688
3.34189	3.31664	2.52114	12.8613
0.52845	1.0312	1.67431	8.88725
0.560906	2.02968	3.70181	1.59263
1.02211	3.53092	2.92232	7.54092
0.542275	4.12474	3.10884	9.7062
5.74041	2.03905	89.5637	8.08251
0.590372	16.2535	14.1327	6.06236
6.14345	2.93445	2.97391	7.81772
0.348165	4.56498	6.2517	3.0387
0.233799	1.38125	9.15117	2.6806
0.584268	1.02649	7.08344	3.15576
0.215564	4.23174	6.48431	12.8608
1.01755		3.65034	2.38389
0.41207		3.03873	5.65306
2.83885		3.20383	3.4905
1.63259		0.681102	2.44358
0.229007		10.8671	9.99228
0.132891		6.28493	27.6327
0.451362		3.70755	16.8252
0.391516		22.0763	6.86262
0.931579		2.73701	2.0753
0.780255		8.10584	13.9799
0.588144		3.69172	9.09761
0.835111		4.5473	22.0972
1.02771		7.58293	2.84005
2.08362		8.30082	3.62737
0.606149		5.21807	8.35553
0.380957		1.53124	2.67335
2.07346		1.35604	10.2644
0.158953		2.42097	1.4849
1.4972		4.79574	9.99394
0.632761		8.86435	7.50968
0.152346		7.34757	25.6001
1.14411		25.7005	1.91905
0.264103		6.69119	4.70544
6.59638		5.04016	5.3969
0.959655		4.76051	2.69004
3.18373		12.7887	11.6607
2.04692		2.09712	11.1801
0.330037		2.2845	7.20861
0.649607		15.7121	12.3683
0.514839		6.38058	10.0971
0.619043		12.3142	8.95139
2.98981		3.23139	8.23975
1.26066		4.3073	9.75615
0.116045		0.411444	7.58286
0.322499		0.686778	7.27863
0.215488		0.942855	15.4394
0.589593		2.19995	9.68164
0.632303		18.4306	11.0939
1.06366		4.86424	11.1962
3.6974		0.914397	5.2719
0.854673		15.1304	2.53658
1.32027		2.87147	5.04852
1.15398		3.9788	13.2657
3.09912		1.83999	2.11319
1.37253		23.2752	9.03142
0.365515		0.814435	17.9377
1.68785		3.32677	3.58253
1.97209		2.06947	2.74003
0.334707		0.802808	9.58767
3.18753		5.83449	6.49828
2.99004		2.34225	4.33867
0.732601		0.996185	4.73568
1.27478		1.46232	10.1189
2.31664		1.67909	12.8877
0.49807		4.737	11.8353
2.04588		1.78929	24.4992
0.466285		2.25977	4.33489
3.17545		1.04366	4.53005
1.76419		5.34308	2.36919
0.263935		7.81485	4.05481
1.32041		2.14745	6.94257
0.767926		0.444205	6.1014
0.320928		4.84373	6.25997
4.56318		1.03156	3.73339
2.09145		1.09973	9.76493
5.78326		3.30373	16.0367
3.65898		0.304128	29.2857
1.53756		0.85948	5.15152
1.03432		2.31913	4.77174
1.37851		9.68544	9.01277
1.62249		0.90695	10.8593
1.74198		2.92303	8.93925
1.75984		1.13231	3.44234
0.276066		0.237568	10.0154
0.436042		0.537453	8.76762
1.5709		32.6082	2.17054
0.220798		3.74067	18.2836
1.78856		2.84463	12.2282
0.232303		0.669139	4.78953
0.360052		3.09573	5.74246
4.19274		0.500526	6.43593
5.5265		1.7817	11.1281
2.24297		1.84244	5.23139
2.46189		2.02977	4.52886
4.99138		3.20261	8.22083
1.60125		0.915343	16.5784
0.308583		2.94653	3.06488
14.0702		1.24776	7.72172
0.95404		3.47976	14.0655
1.84952		0.980102	5.19283
0.674693		2.78675	16.7777
4.69673		0.943053	1.16208
1.39037		0.940169	4.99092
9.65953		0.594461	2.13143
0.925902		0.417334	6.93166
2.34705		2.49984	3.6837
1.01915		1.49523	1.85332
5.35735		0.440559	5.83146
1.49686		0.47541	6.29201
0.261418		1.3998	5.69928
4.43651		3.07956	3.22779
1.10326		0.351324	5.33948
3.71376		5.33854	6.16461
2.76782		1.5013	15.4829
1.23603		1.23368	5.06616
1.36306		1.04852	8.4513
3.27584		8.28394	11.5551
3.52851		14.2197	7.87121
1.76133		2.33814	6.53544
3.79744		0.754009	3.03511
0.602975		26.264	15.1929
1.13678		0.2318	16.0986
0.949096		2.78637	5.89897
0.533898		0.905516	6.63943
2.84741		4.15921	13.2794
0.720806		2.91962	8.50344
2.60101		0.687053	17.9159
0.13756		0.98703	31.1942
2.74391		4.58308	21.5043
5.54073		1.0204	15.1197
1.54636		1.11093	12.1546
3.37923		30.1472	4.6233
1.66052		3.65234	2.36614
2.16033		0.386404	23.2455
1.02959		5.7841	9.31801
0.160845		9.11707	6.16881
2.90852		0.373587	7.94476
1.26862		0.885145	8.69133
0.184008		4.29818	7.98178
1.31411		6.24997	11.6524
1.3696		1.12389	18.4626
2.52099		0.556695	10.2545
1.63732		2.19475	12.3658
0.374258		3.09693	3.71168
0.618189		2.19498	6.72328
2.7763		3.1959	11.3462
0.575479		3.1005	20.2093
0.587854		0.575524	10.4039
0.292683		0.799649	6.61012
0.417563		0.619303	7.08615
0.922545		0.459739	4.12149
2.1303		0.609628	98.4235
1.37215		5.5257	2.61953
3.34279		0.359899	7.32071
1.00372		1.45963	12.7267
0.50132		1.52035	14.3159
0.246265		1.31707	7.33687
2.44472		2.36086	6.13407
6.26816		1.02638	3.17024
0.52079		1.68055	12.6925
1.58549		0.573266	6.05795
8.79902		0.198459	2.71046
2.07088		3.34455	5.60874
2.26908		18.7291	6.50105
5.32517		2.05275	10.0667
0.886625		0.681804	15.1008
14.4714		11.5262	3.81298
0.117525		2.49805	1.2412
6.31724		0.448356	13.1576
1.07767		2.10666	2.86871
1.25812		0.244938	6.94597
1.013		0.407645	6.87883
0.621576		0.161578	2.80207
1.1015		2.90842	2.20087
4.40407		0.463798	3.8343
7.88534		0.421256	2.96556
2.32673		3.75583	13.5369
0.569924		0.635218	12.8461
0.474845		1.17923	8.46597
7.74876		8.77861	8.95622
1.19371		6.09876	2.26774
0.906157		0.887556	9.5828
0.556024		0.851896	11.2572
2.96446		2.03978	7.08685
12.3601		0.525872	23.3044
0.651636		7.69882	2.72656
0.792218		1.12052	13.2323
1.01569		5.51093	4.85121
4.42614		14.6828	4.45765
13.8015			16.7028
1.83514			1.43706
2.5573			7.28032
6.10823			13.5148
1.17639			18.8342
1.51795			15.0836
1.13596			29.0356
0.39144			8.36501
1.78839			6.551
0.523186			10.7725
1.35422			15.1187
2.73036			4.1173
1.59374			19.2411
7.38753			8.88339
0.380926			11.7881
0.727031			5.81993
0.651865			12.9703
5.87507			13.894
0.543786			5.29509
15.3205			6.94984
0.592416			19.6325
1.28229			7.3472
0.462303			5.41573
0.89308			49.8074
0.264836			7.58711
2.47042			6.2307
2.26563			5.32454
2.78965			12.4424
0.484596			12.6295
1.93869			3.55737
0.245045			2.72528
0.279835			26.7362
1.2174			2.60314
2.21265			40.3485
1.0322			10.6832
6.39475			9.91922
5.88829			4.03691
0.698192			12.5191
0.742504			14.1091
1.34725			4.63029
0.652491			9.43165
3.71986			5.15494
1.04158			28.5883
1.18401			17.9798
0.586511			4.23877
0.963546			7.65284
13.1386			13.501
0.716747			7.69418
1.92322			5.32218
2.19341			23.7813
0.280186			17.2285
0.868513			12.215
7.39596			16.4158
6.68222			30.384
1.79849			8.44917
0.543771			11.1836
0.470848			9.74441
1.66746			6.57713
0.489128			11.0846
3.77925			9.04886
1.9001			20.2072
0.399817			11.247
2.02701			15.9702
0.212863			3.35872
1.27717			5.65303
0.743145			2.08039
4.10797			4.91823
0.256123			5.07958
11.3258			6.98131
1.45818			1.68209
3.61106			2.19635
2.06195			7.63922
1.41625			10.9693
2.37255			6.87762
2.54165			2.64596
6.77328			4.70469
1.48866			2.34662
1.8884			6.48255
0.203342			5.96742
0.653422			4.08675
1.0495			3.99997
0.711406			13.2242
2.30961			9.30288
0.377035			11.853
1.11826			12.099
0.74464			5.63915
1.01514			4.80307
0.225421			4.39937
0.451881			10.0723
0.455299			14.5559
0.549706			24.7792
0.321553			22.1294
0.876814			6.35935
1.35737			7.41437
8.5473			16.52
2.32615			24.2234
1.54354			12.516
1.2663			8.1785
0.654734			5.45524
2.70413			2.63641
1.11414			8.2576
3.70016			26.0233
0.45864			2.81596
0.49865			2.18416
1.03435			22.1865
0.430594			13.1887
0.510979			31.5871
4.32815			5.09954
3.10274			2.09934
3.55344			3.08409
0.0511482			9.61776
0.901488			2.51794
1.22432			4.45083
0.550698			11.5716
0.344457			3.47376
1.89099			4.13202
0.444938			6.54484
0.393286			5.54401
0.304341			2.97067
0.331395			3.77009
0.165637			3.75666
0.430945			5.2954
0.587289			3.52697
1.7106			7.00488
5.51861			12.244
0.952453			3.9841
3.38274			4.91437
2.44419			3.97011
0.28574			2.56541
0.388739			2.85408
2.76611			6.52299
3.86185			1.69436
0.285435			3.22934
3.84309			7.07716
0.483787			3.69677
0.635233			2.19289
0.325506			11.2865
0.191867			4.4363
1.62457			6.04823
1.65327			6.60978
0.394293			4.70242
1.61242			12.4865
2.08942			19.9286
2.60079			4.82373
0.890883			7.04839
1.41408			8.95239
1.43993			18.6057
0.599191			5.58457
1.32975			4.98466
0.983139			2.40591
2.0061			17.0948
2.24753			10.9543
2.50429			10.3118
0.875135			6.77908
4.09265			5.80848
3.80024			10.8639
0.97055			9.84213
0.73167			4.82474
3.61013			12.5755
2.60731			9.60955
1.10671			6.65858
2.23252			3.89247
0.700755			8.25745
0.17792			7.6584
1.30367			7.74847
1.40743			5.04799
5.08269			6.51731
1.55721			6.50558
1.6388			12.9384
0.205493			3.31997
1.64746			10.5414
2.71286			7.15257
2.40681			15.5819
3.17771			7.77011
1.47276			7.87802
3.2162			5.28624
1.75901			2.39358
1.48598			2.76532
0.931548			3.64357
2.03825			7.71983
1.80015			6.22472
15.725			5.71072
1.5469			2.54787
3.58422			4.2864
2.36965			2.16892
1.59484			9.05071
1.78198			43.6037
0.615549			9.6051
1.84379			4.88472
20.6982			10.1393
1.45133			4.04587
16.4129			2.94427
0.838819			7.88753
38.2301			7.44074
4.98744			5.3944
0.707683			6.5537
2.98863			2.95837
0.686686			5.70457
0.685527			4.85151
4.71278			5.05605
4.3358			10.856
1.55468			7.1064
0.248295			5.53613
1.22181			14.1567
4.46183			9.66186
1.27285			11.5536
3.09595			6.14322
5.04872			16.2977
1.12477			3.71853
14.9268			7.68014
1.9747			9.09741
2.12236			3.40826
1.01399			8.1709
1.59983			9.26496
1.2766			12.162
0.987305			11.9958
0.683818			7.50852
2.15462			2.20374
0.516686			16.1158
4.06441			3.77636
2.52			3.794
1.23517			10.3067
0.826703			13.3199
1.83407			1.8721
7.4155			7.45257
1.39826			7.81352
0.45893			9.15845
2.02406			6.33135
2.55834			7.84297
			11.3642
			9.04251
			12.0129
			2.96913
			3.52024
			5.22184
			8.18998
			8.56547
			4.03102
			3.2302
			6.95672
			12.5137
			9.64549
			3.12753
			16.391
			3.31899
			8.64082
			2.72462
			7.42315
			3.0044
			7.85562
			5.9109
			10.453
			4.74261
			7.47306
			3.69288
			3.7122
			4.65986
			6.6483
			2.91311
			3.15615
			6.742
			3.96442
			4.75222
			11.3438
			5.09947
			17.9789
			4.25007
			1.64765
			6.00993
			6.23639
			6.80894
			6.02486
			17.8307
			3.2268
			3.35528
			3.57993
			1.29903
			4.06665
			2.0609
			3.39071
			7.33707
			9.81486
			7.74614
			4.20623
			11.5626
			1.84047
			9.43127
			13.0218
			22.4692
			4.2168
			7.35735
			13.1358
			6.41805
			2.94522
			11.5839
			3.30224
			16.1902
			1.98755
			1.67782
			10.703
			14.4258
			4.14224
			2.12763
			33.8745
			6.44443
			4.40508
			2.53474
			1.47265
			5.62937
			8.30767
			7.38651
			5.07695
			6.76533
			3.73219
			7.15261
			4.54362
			9.18575
			2.09911
			1.77226
			4.17998
			3.26972
			9.51841
			4.1238
			2.01578
			2.17926
			14.5844
			6.81627
			10.9953
			18.1107
			11.2702
			8.67776
			3.73019
			3.86953
			4.31138
			8.44572
			7.04634
			6.44897
			7.87158
			14.1522
			9.36821
			11.0108
			8.06068
			10.4961
			4.02093
			6.25394
			27.9823
			17.2495
			7.30379
			1.40842
			5.15499
			4.13913
			2.12622
			1.47234
			4.63159
			3.65206
			18.3339
			14.5097
			10.2769
			9.21724
			16.2705
			5.95561
			3.28235
			7.27068
			9.15792
			4.22556
			7.54044
			11.5296
			7.67271
			15.053
			21.3427
			9.77917
			28.1247
			3.44652
			2.74714
			2.53513
			3.77147
			11.8602
			8.57377
			6.43072
			1.98563
			4.19498
			4.93516
			9.88514
			14.9364
			4.15596
			9.93903
			2.43795
			5.14717
			27.2796
			10.4359
			6.45313
			2.50478
			13.7616
			7.88545
			5.59158
			2.18146
			5.4371
			5.6936
			7.32203
			1.84564
			7.71208
			2.52837
			2.21134
			5.95003
			12.2703
			10.092
			4.49154
			6.85385
			4.84886
			2.39709
			9.06096
			1.40383
			4.41491
			6.65566
			2.31399
			9.35671
			2.38015
			7.8477
			25.6998
			4.55224
			10.5988
			11.3752
			10.4105
			8.32921
			5.4595
			2.31913
			14.8056
			9.54099
			13.9765
			3.86014
			10.1613
			16.2254
			9.30584
			3.60865
			4.7816
			5.10552
			8.04398
			3.71771
			7.88209
			12.3551
			3.89004
			2.59324
			5.1482
			8.03761
			4.55288
			9.97241
			5.18109
			2.30384
			6.57259
			9.27347
			8.24044
			6.02855
			4.83477
			13.8703
			2.62281
			5.43462
			10.4286
			4.5556
			3.76822
			5.76713
			5.28777
			24.5299
			6.80485
			2.1165
			3.56005
			12.6933
			4.85664
			5.14005
			4.3845
			5.85797
			14.435
			5.83778
			8.30336
			2.87773
			26.1804
			3.15366
			2.4871
			8.79617

## Sheet: Fig. 1c
Independent experiment #1 (representative)												Two-way ANOVA	Ordinary
												Alpha	0.05
	siCtrl					siMTHFD2
Vehicle	104.38	105.845	97.8634	91.7841	100.127	71.1655	57.4757	59.3682	56.2853	59.2613		Source of Variation	% of total variation	P value	P value summary	Significant?
Nucleosides	89.2745	100.002	110.628	94.3837	105.712	72.0041	92.5839	126.902	88.7656	75.9653		Interaction	8.77	0.0423	*	Yes
Thymidine	75.3586	85.4049	85.4851	114.185	139.567	94.6442	69.1582	100.689	80.4124	75.4153		Row Factor	26.05	<0.0001	****	Yes
Glycine	84.1506	95.1393	87.1209	123.447	110.143	66.4425	58.3275	72.3452	68.2136	51.7667		Column Factor	31.69	<0.0001	****	Yes
Folic acid	86.9443	99.9499	86.8234	112.159	114.124	90.0099	97.6316	100.384	67.2747	67.6909
Hypoxanthine	105.673	98.2024	95.3456	105.203	95.576	75.4911	72.4604	74.3693	65.977	71.2689		ANOVA table	SS	DF	MS	F (DFn, DFd)	P value
												Interaction	3389	5	677.8	F (5, 48) = 2.514	P=0.0423
												Row Factor	10065	5	2013	F (5, 48) = 7.466	P<0.0001
Independent experiment #2												Column Factor	12246	1	12246	F (1, 48) = 45.42	P<0.0001
												Residual	12942	48	269.6
	siCtrl					siMTHFD2
Vehicle	102.456	102.962	113.81	92.6488	88.1242	60.8934	48.0239	43.4951	60.1074	78.4664		Difference between column means
Nucleosides	99.6497	101.144	99.0521	95.6389	104.516	96.7889	78.106	83.0908	80.6128	102.365		Mean of siCtrl	117.8
Thymidine	90.658	74.2596	83.9052	101.461	149.716	89.9088	91.4126	85.5014	91.5552	90.1581		Mean of siMTHFD2	89.28
Glycine	86.2132	71.4962	85.6318	125.794	130.865	67.7725	68.2238	69.6656	66.8869	56.2805		Difference between means	28.57
Folic acid	113.626	100.963	94.2366	101.341	89.8333	95.2844	94.3624	90.9058	89.6399	91.8583		SE of difference	4.24
Hypoxanthine	111.539	112.176	100.942	88.4625	86.8801	65.337	64.8247	53.8259	62.7426	73.401		95% CI of difference	20.05 to 37.10
												Data summary
												Number of columns (Column Factor)	2
												Number of rows (Row Factor)	6
												Number of values	60
												Multiple comparisons
												Number of families	1
												Number of comparisons per family	6
												Alpha	0.05
												Šídák's multiple comparisons test	Mean Diff.	95.00% CI of diff.	Below threshold?	Summary	Adjusted P Value
												siCtrl - siMTHFD2
												Vehicle	39.29	10.79 to 67.78	Yes	**	0.0026
												Nucleosides	10.59	-17.90 to 39.09	No	ns	0.8947
												Thymidine	17.18	-11.32 to 45.68	No	ns	0.4846
												Glycine	54.01	25.51 to 82.50	Yes	****	<0.0001
												Folic acid	17.51	-10.99 to 46.00	No	ns	0.4626
												Hypoxanthine	32.86	4.364 to 61.36	Yes	*	0.0161
												Test details	Mean 1	Mean 2	Mean Diff.	SE of diff.	N1	N2	t	DF
												siCtrl - siMTHFD2
												Vehicle	100	60.71	39.29	10.38	5	5	3.783	48
												Nucleosides	121	110.4	10.59	10.38	5	5	1.02	48
												Thymidine	107.8	90.63	17.18	10.38	5	5	1.654	48
												Glycine	147.6	93.63	54.01	10.38	5	5	5.2	48
												Folic acid	113.7	96.16	17.51	10.38	5	5	1.686	48
												Hypoxanthine	117	84.13	32.86	10.38	5	5	3.164	48

## Sheet: Fig. 1d
			siCtrl			siMTHFD2			Cisplatin				Table Analyzed	yH2AX >10									Table Analyzed	yH2AX Average Foci
Replicate #			1	2	3	1	2	3	1	2	3		Data sets analyzed	A-C									Data sets analyzed	A-C
Mean γH2AX foci			2.33717	1.07579	3.17573	8.32203	6.37531	7.2374	6.23856	9.98491	11.0466
% Cells >10 foci			7.24441	2.38596	9.69317	28.2486	22.9829	22.5191	16.9118	27.4528	27.7174		ANOVA summary										ANOVA summary
													F	15.69									F	13.64
Raw data below													P value	0.0041									P value	0.0059
													P value summary	**									P value summary	**
													Significant diff. among means (P < 0.05)?	Yes									Significant diff. among means (P < 0.05)?	Yes
													R squared	0.8395									R squared	0.8198
													Brown-Forsythe test										Brown-Forsythe test
													F (DFn, DFd)	0.1431 (2, 6)									F (DFn, DFd)	0.5797 (2, 6)
													P value	0.8695									P value	0.5886
													P value summary	ns									P value summary	ns
													Are SDs significantly different (P < 0.05)?	No									Are SDs significantly different (P < 0.05)?	No
													Bartlett's test										Bartlett's test
													Bartlett's statistic (corrected)										Bartlett's statistic (corrected)
													P value										P value
													P value summary										P value summary
													Are SDs significantly different (P < 0.05)?										Are SDs significantly different (P < 0.05)?
													ANOVA table	SS	DF	MS	F (DFn, DFd)	P value					ANOVA table	SS	DF	MS	F (DFn, DFd)	P value
													Treatment (between columns)	637.7	2	318.8	F (2, 6) = 15.69	P=0.0041					Treatment (between columns)	76.85	2	38.43	F (2, 6) = 13.64	P=0.0059
													Residual (within columns)	121.9	6	20.32							Residual (within columns)	16.9	6	2.816
													Total	759.6	8								Total	93.75	8
													Data summary										Data summary
													Number of treatments (columns)	3									Number of treatments (columns)	3
													Number of values (total)	9									Number of values (total)	9
													Multiple comparisons										Multiple comparisons
													Number of families	1									Number of families	1
													Number of comparisons per family	2									Number of comparisons per family	2
													Alpha	0.05									Alpha	0.05
													Dunnett's multiple comparisons test	Mean Diff.	95.00% CI of diff.	Below threshold?	Summary	Adjusted P Value	A-?				Dunnett's multiple comparisons test	Mean Diff.	95.00% CI of diff.	Below threshold?	Summary	Adjusted P Value	A-?
													siCtrl vs. siMTHFD2	-18.1	-28.64 to -7.564	Yes	**	0.0048	B	siMTHFD2			siCtrl vs. siMTHFD2	-5.115	-9.038 to -1.192	Yes	*	0.0172	B	siMTHFD2
													siCtrl vs. Cisplatin	-17.6	-28.14 to -7.065	Yes	**	0.0055	C	Cisplatin			siCtrl vs. Cisplatin	-6.894	-10.82 to -2.971	Yes	**	0.0043	C	Cisplatin
													Test details	Mean 1	Mean 2	Mean Diff.	SE of diff.	n1	n2	q	DF		Test details	Mean 1	Mean 2	Mean Diff.	SE of diff.	n1	n2	q	DF
													siCtrl vs. siMTHFD2	6.321	24.42	-18.1	3.68	3	3	4.918	6		siCtrl vs. siMTHFD2	2.196	7.312	-5.115	1.37	3	3	3.733	6
													siCtrl vs. Cisplatin	6.321	23.92	-17.6	3.68	3	3	4.783	6		siCtrl vs. Cisplatin	2.196	9.09	-6.894	1.37	3	3	5.031	6
siCtrl										siMTHFD2										Cisplatin
Replicate #1			Replicate #2			Replicate #3				Replicate #1			Replicate #2			Replicate #3				Replicate #1			Replicate #2			Replicate #3
Image	Cell	γH2AX foci	Image	Cell	γH2AX foci	Image	Cell	γH2AX foci		Image	Cell	γH2AX foci	Image	Cell	γH2AX foci	Image	Cell	γH2AX foci		Image	Cell	γH2AX foci	Image	Cell	γH2AX foci	Image	Cell	γH2AX foci
1	2	0	1	1	0	1	1	0		1	6	0	1	10	0	2	1	0		1	1	0	1	1	0	1	66	0
1	3	0	1	2	0	1	2	0		1	16	0	1	12	0	2	2	0		1	2	0	1	2	0	1	97	0
1	4	0	1	3	0	1	3	0		2	3	0	1	15	0	2	10	0		1	3	0	1	3	0	1	111	0
1	5	0	1	4	0	1	4	0		2	10	0	2	3	0	2	11	0		1	4	0	1	4	0	1	123	0
1	6	0	1	5	0	1	5	0		3	7	0	2	61	0	2	17	0		1	5	0	1	5	0	1	126	0
1	7	0	1	6	0	1	6	0		4	4	0	3	2	0	2	19	0		1	6	0	1	6	0	2	1	0
1	8	0	1	7	0	1	7	0		4	6	0	3	3	0	2	46	0		1	8	0	1	7	0	2	2	0
1	10	0	1	8	0	1	8	0		4	7	0	3	4	0	2	51	0		1	9	0	1	8	0	2	3	0
1	13	0	1	9	0	1	9	0		4	13	0	3	6	0	2	63	0		1	10	0	1	9	0	2	4	0
1	15	0	1	10	0	1	10	0		4	17	0	3	14	0	2	66	0		1	11	0	1	10	0	2	5	0
1	16	0	1	11	0	1	11	0		4	18	0	3	18	0	2	68	0		1	12	0	1	11	0	2	8	0
1	17	0	1	12	0	1	12	0		5	1	0	3	22	0	2	71	0		1	13	0	1	12	0	2	11	0
1	18	0	1	13	0	1	13	0		5	2	0	3	23	0	2	75	0		1	14	0	1	13	0	2	12	0
1	21	0	1	14	0	1	14	0		5	3	0	3	24	0	2	77	0		1	15	0	1	14	0	2	15	0
1	23	0	1	15	0	1	15	0		5	4	0	3	73	0	2	78	0		1	16	0	1	15	0	2	16	0
1	26	0	1	16	0	1	16	0		5	5	0	3	86	0	2	83	0		1	17	0	1	16	0	2	17	0
1	31	0	1	17	0	1	17	0		5	6	0	3	98	0	2	88	0		1	18	0	1	17	0	2	18	0
1	35	0	1	18	0	1	18	0		5	7	0	3	102	0	2	93	0		1	20	0	1	18	0	2	19	0
2	1	0	1	19	0	1	19	0		5	9	0	3	103	0	2	96	0		1	21	0	1	19	0	2	24	0
2	2	0	1	20	0	1	20	0		5	10	0	3	143	0	2	99	0		1	22	0	1	20	0	2	25	0
2	4	0	1	21	0	1	21	0		5	11	0	3	146	0	2	105	0		1	24	0	1	21	0	2	40	0
3	3	0	1	22	0	1	22	0		5	12	0	3	147	0	2	108	0		1	25	0	1	22	0	2	42	0
3	20	0	1	23	0	1	23	0		5	13	0	3	151	0	3	2	0		1	27	0	1	23	0	2	80	0
3	22	0	1	24	0	1	24	0		5	14	0	3	154	0	3	3	0		1	28	0	1	24	0	2	87	0
3	24	0	1	25	0	1	25	0		5	15	0	4	1	0	3	5	0		1	29	0	1	25	0	2	98	0
3	26	0	1	26	0	1	26	0		5	16	0	4	2	0	3	6	0		1	30	0	1	26	0	2	114	0
4	1	0	1	27	0	1	27	0		5	17	0	4	3	0	3	11	0		1	31	0	1	27	0	2	120	0
4	2	0	1	28	0	1	28	0		5	18	0	4	4	0	3	15	0		1	32	0	1	28	0	2	122	0
4	3	0	1	29	0	1	29	0		5	19	0	4	5	0	3	16	0		1	34	0	1	29	0	3	2	0
4	4	0	1	30	0	1	30	0		5	20	0	4	6	0	3	17	0		1	35	0	1	30	0	3	3	0
4	5	0	1	31	0	1	31	0		5	21	0	4	7	0	3	19	0		1	36	0	1	31	0	3	5	0
4	6	0	1	32	0	1	32	0		5	22	0	4	8	0	3	21	0		1	41	0	1	32	0	3	6	0
4	7	0	1	33	0	1	33	0		5	23	0	4	9	0	3	31	0		1	42	0	1	33	0	3	14	0
4	8	0	1	34	0	1	34	0		5	24	0	4	10	0	3	46	0		1	43	0	1	34	0	3	17	0
4	9	0	1	35	0	1	35	0		5	25	0	4	11	0	3	48	0		1	44	0	1	35	0	3	20	0
4	10	0	1	36	0	1	36	0		5	27	0	4	12	0	3	60	0		1	45	0	1	36	0	3	21	0
4	11	0	1	37	0	1	37	0		5	28	0	4	13	0	3	63	0		1	47	0	1	37	0	3	22	0
4	12	0	1	38	0	1	38	0		5	29	0	4	14	0	3	70	0		1	49	0	1	38	0	3	24	0
4	13	0	1	39	0	1	39	0		5	30	0	4	15	0	3	72	0		1	50	0	1	39	0	3	26	0
4	14	0	1	40	0	1	40	0		5	31	0	4	16	0	3	75	0		1	53	0	1	40	0	3	28	0
4	15	0	1	41	0	1	41	0		5	32	0	4	17	0	3	79	0		1	55	0	1	41	0	3	32	0
4	16	0	1	42	0	1	42	0		5	33	0	4	18	0	3	82	0		1	59	0	1	42	0	3	33	0
4	17	0	1	43	0	1	43	0		5	34	0	4	19	0	3	96	0		1	60	0	1	43	0	3	34	0
4	18	0	1	44	0	1	44	0		5	35	0	4	20	0	3	111	0		1	61	0	1	44	0	3	52	0
4	19	0	1	45	0	1	45	0		5	36	0	4	21	0	3	123	0		1	62	0	1	45	0	3	54	0
4	20	0	1	46	0	1	46	0		5	37	0	4	22	0	3	132	0		1	66	0	1	46	0	3	64	0
4	21	0	1	47	0	1	47	0		5	38	0	4	23	0	3	136	0		1	67	0	1	47	0	3	98	0
4	22	0	1	48	0	1	48	0		5	39	0	4	24	0	3	143	0		1	69	0	1	48	0	3	100	0
4	23	0	1	49	0	1	49	0		5	40	0	4	25	0	3	155	0		1	70	0	1	49	0	3	102	0
4	24	0	1	50	0	1	50	0		6	1	0	4	26	0	3	159	0		1	76	0	1	50	0	3	103	0
4	25	0	1	51	0	1	51	0		6	5	0	4	27	0	3	162	0		1	78	0	1	51	0	3	104	0
4	26	0	1	52	0	1	52	0		7	1	0	4	28	0	3	163	0		1	79	0	1	52	0	3	117	0
4	27	0	1	53	0	1	53	0		7	3	0	4	29	0	3	175	0		1	80	0	1	53	0	3	118	0
4	28	0	1	54	0	1	54	0		7	30	0	4	30	0	3	178	0		1	81	0	1	54	0	3	129	0
4	29	0	1	55	0	1	55	0		7	34	0	4	31	0	4	2	0		1	83	0	1	55	0	3	132	0
4	30	0	1	56	0	1	56	0		7	44	0	4	32	0	4	5	0		1	84	0	1	56	0	3	133	0
4	32	0	1	57	0	1	57	0		7	48	0	4	33	0	4	14	0		1	86	0	1	57	0	3	135	0
4	33	0	1	58	0	1	58	0		7	52	0	4	34	0	4	25	0		1	87	0	1	58	0	3	137	0
4	34	0	1	59	0	1	59	0		7	55	0	4	35	0	4	28	0		1	89	0	1	59	0	3	143	0
4	35	0	1	60	0	1	60	0		7	67	0	4	36	0	4	29	0		1	90	0	1	60	0	3	145	0
4	36	0	1	61	0	1	61	0		7	76	0	4	37	0	4	43	0		1	91	0	1	61	0	3	146	0
4	38	0	1	62	0	1	62	0		7	77	0	4	38	0	4	46	0		1	92	0	1	62	0	3	155	0
4	39	0	1	63	0	1	63	0		7	84	0	4	39	0	4	55	0		1	93	0	2	1	0	3	164	0
4	40	0	1	64	0	1	64	0		7	89	0	4	40	0	4	60	0		1	95	0	2	2	0	4	4	0
4	41	0	1	65	0	1	65	0		7	99	0	4	41	0	4	75	0		1	96	0	2	3	0	4	5	0
4	42	0	1	66	0	1	66	0		8	1	0	4	42	0	4	79	0		1	97	0	2	5	0	4	6	0
4	43	0	1	67	0	1	67	0		8	4	0	4	43	0	4	116	0		1	99	0	2	6	0	4	9	0
4	44	0	1	68	0	1	68	0		8	9	0	4	44	0	4	119	0		1	103	0	2	7	0	4	18	0
4	45	0	1	69	0	1	69	0		8	12	0	4	45	0	4	123	0		1	107	0	2	8	0	4	19	0
4	46	0	1	70	0	1	70	0		8	21	0	4	46	0	4	127	0		1	110	0	2	9	0	4	23	0
4	47	0	1	71	0	1	71	0		8	25	0	4	47	0	4	131	0		1	111	0	2	10	0	4	28	0
4	48	0	1	72	0	1	72	0		8	76	0	4	48	0	4	132	0		1	113	0	2	11	0	4	32	0
4	49	0	1	73	0	1	73	0		8	77	0	4	49	0	4	134	0		1	115	0	2	12	0	4	34	0
4	50	0	1	74	0	1	74	0		8	80	0	4	50	0	4	137	0		1	117	0	2	14	0	4	38	0
4	51	0	1	75	0	1	75	0		9	9	0	4	51	0	4	139	0		1	118	0	2	15	0	4	46	0
4	52	0	1	76	0	1	76	0		9	15	0	4	52	0	4	141	0		1	120	0	2	16	0	4	47	0
4	53	0	1	77	0	1	77	0		9	17	0	4	53	0	4	143	0		1	121	0	2	17	0	4	52	0
4	54	0	1	78	0	1	78	0		9	69	0	4	54	0	4	145	0		1	123	0	2	19	0	4	53	0
4	55	0	1	79	0	1	79	0		1	2	1	4	55	0	4	150	0		1	125	0	2	21	0	4	56	0
4	56	0	1	80	0	1	80	0		1	3	1	4	56	0	5	4	0		1	126	0	2	25	0	4	57	0
4	57	0	1	81	0	1	81	0		2	2	1	5	1	0	5	5	0		1	127	0	2	29	0	4	63	0
4	58	0	1	82	0	1	82	0		2	38	1	5	2	0	5	12	0		1	128	0	2	30	0	4	74	0
4	59	0	1	83	0	1	83	0		2	58	1	5	3	0	5	13	0		1	129	0	2	32	0	4	75	0
4	60	0	1	84	0	1	84	0		3	13	1	5	4	0	5	14	0		1	130	0	2	37	0	4	80	0
4	61	0	1	85	0	1	85	0		4	1	1	5	5	0	5	18	0		1	134	0	2	38	0	4	81	0
4	62	0	1	86	0	1	86	0		4	5	1	5	6	0	5	20	0		1	135	0	2	40	0	4	90	0
4	63	0	1	87	0	1	87	0		4	9	1	5	7	0	5	23	0		1	138	0	2	43	0	4	94	0
4	64	0	1	88	0	1	88	0		4	12	1	5	8	0	5	25	0		1	139	0	2	48	0	4	99	0
4	65	0	1	89	0	1	89	0		4	14	1	5	9	0	5	26	0		1	140	0	2	49	0	4	114	0
4	67	0	1	90	0	1	90	0		4	42	1	5	10	0	5	27	0		1	141	0	2	52	0	5	1	0
4	68	0	1	91	0	1	91	0		5	8	1	5	11	0	5	38	0		1	143	0	2	54	0	5	2	0
4	69	0	1	92	0	1	92	0		6	52	1	5	12	0	5	46	0		1	144	0	2	56	0	5	3	0
4	70	0	1	93	0	1	93	0		6	56	1	5	13	0	5	62	0		1	146	0	2	58	0	5	4	0
4	71	0	1	94	0	1	94	0		7	19	1	5	14	0	5	63	0		1	149	0	2	59	0	5	5	0
4	72	0	1	95	0	1	95	0		7	33	1	5	15	0	5	64	0		1	150	0	2	61	0	5	6	0
4	73	0	1	96	0	1	96	0		7	47	1	5	16	0	5	84	0		1	152	0	2	63	0	5	7	0
4	74	0	1	97	0	1	97	0		7	50	1	5	17	0	5	88	0		1	154	0	2	80	0	5	8	0
4	75	0	1	98	0	1	98	0		7	53	1	5	18	0	6	3	0		1	155	0	2	90	0	5	9	0
4	76	0	1	99	0	1	99	0		7	63	1	5	19	0	6	20	0		1	156	0	2	96	0	5	10	0
4	77	0	1	100	0	1	100	0		7	64	1	5	20	0	6	21	0		1	157	0	2	98	0	5	11	0
4	78	0	1	101	0	1	101	0		7	75	1	5	21	0	6	27	0		1	158	0	2	99	0	5	12	0
4	79	0	1	102	0	1	102	0		7	80	1	5	22	0	6	39	0		1	161	0	2	102	0	5	13	0
4	80	0	1	103	0	1	103	0		7	82	1	5	23	0	7	3	0		1	163	0	2	103	0	5	14	0
4	81	0	1	104	0	1	104	0		7	83	1	5	24	0	7	7	0		1	164	0	2	105	0	5	15	0
4	82	0	1	105	0	1	105	0		7	86	1	5	25	0	7	13	0		1	168	0	2	106	0	5	16	0
4	83	0	1	106	0	1	106	0		7	88	1	5	26	0	7	14	0		1	169	0	2	107	0	5	17	0
4	84	0	1	107	0	1	107	0		7	94	1	5	27	0	7	19	0		1	171	0	2	111	0	5	18	0
4	85	0	1	108	0	1	108	0		8	2	1	5	28	0	7	31	0		1	172	0	2	112	0	5	19	0
4	86	0	1	109	0	1	109	0		8	5	1	5	29	0	7	34	0		1	174	0	2	119	0	5	20	0
4	87	0	1	110	0	1	110	0		8	28	1	5	30	0	7	38	0		1	175	0	2	120	0	5	21	0
4	88	0	1	111	0	1	111	0		8	37	1	5	31	0	7	40	0		1	177	0	2	124	0	5	22	0
4	89	0	1	112	0	1	112	0		8	84	1	5	32	0	7	66	0		1	179	0	2	126	0	5	23	0
4	90	0	1	113	0	1	113	0		8	85	1	5	33	0	7	69	0		2	1	0	2	127	0	5	24	0
4	91	0	1	114	0	1	114	0		8	86	1	5	34	0	7	71	0		2	2	0	2	134	0	5	25	0
4	92	0	1	115	0	1	115	0		8	87	1	5	35	0	7	99	0		2	3	0	2	137	0	5	26	0
4	93	0	1	116	0	1	116	0		8	88	1	5	36	0	7	103	0		2	8	0	2	138	0	5	27	0
4	94	0	1	117	0	1	117	0		9	12	1	5	37	0	7	107	0		2	9	0	2	141	0	5	28	0
4	95	0	1	118	0	1	118	0		9	16	1	5	38	0	7	109	0		2	13	0	2	144	0	5	29	0
4	96	0	1	119	0	1	119	0		9	40	1	5	39	0	7	113	0		2	19	0	3	1	0	5	30	0
4	97	0	1	120	0	1	120	0		9	59	1	5	40	0	7	132	0		2	24	0	3	2	0	5	31	0
4	98	0	1	121	0	1	121	0		1	1	2	5	41	0	7	136	0		2	32	0	3	4	0	5	32	0
4	99	0	1	122	0	1	122	0		2	1	2	5	42	0	7	139	0		2	33	0	3	5	0	5	33	0
4	100	0	1	123	0	1	123	0		2	13	2	5	43	0	7	141	0		2	34	0	3	9	0	5	34	0
4	101	0	1	124	0	1	124	0		2	14	2	5	44	0	7	151	0		2	35	0	3	20	0	5	35	0
4	102	0	1	125	0	1	125	0		3	6	2	5	45	0	7	153	0		2	52	0	3	21	0	5	36	0
5	1	0	1	126	0	1	126	0		4	10	2	5	46	0	7	154	0		2	55	0	3	48	0	5	37	0
5	2	0	1	127	0	1	127	0		6	9	2	5	47	0	8	8	0		2	56	0	3	56	0	5	38	0
5	3	0	1	128	0	1	128	0		6	28	2	5	48	0	8	9	0		2	64	0	3	62	0	5	39	0
5	4	0	1	129	0	1	129	0		6	30	2	5	49	0	8	10	0		2	65	0	3	65	0	5	40	0
5	5	0	1	130	0	1	130	0		7	13	2	5	50	0	8	12	0		2	75	0	3	75	0	5	41	0
5	6	0	1	131	0	1	131	0		7	14	2	5	51	0	8	15	0		2	79	0	3	81	0	5	42	0
5	7	0	1	132	0	1	132	0		7	17	2	5	52	0	8	18	0		2	82	0	3	89	0	5	43	0
5	8	0	1	133	0	1	133	0		7	46	2	5	53	0	8	61	0		2	87	0	3	93	0	5	44	0
5	9	0	1	134	0	1	134	0		7	70	2	5	54	0	8	133	0		2	90	0	3	95	0	5	45	0
5	10	0	1	135	0	1	135	0		7	72	2	5	55	0	8	141	0		2	91	0	3	96	0	5	46	0
5	11	0	1	136	0	1	136	0		7	92	2	5	56	0	8	154	0		2	139	0	3	98	0	5	47	0
5	12	0	1	137	0	1	137	0		7	96	2	5	57	0	8	171	0		3	1	0	3	99	0	5	48	0
5	13	0	1	138	0	1	138	0		8	13	2	5	58	0	8	185	0		3	2	0	3	102	0	5	49	0
5	14	0	1	139	0	1	139	0		8	15	2	5	59	0	9	1	0		3	3	0	3	106	0	5	50	0
5	15	0	1	140	0	1	140	0		8	26	2	5	60	0	9	2	0		3	4	0	3	108	0	5	51	0
5	16	0	1	141	0	1	141	0		8	38	2	5	61	0	9	3	0		3	5	0	3	109	0	5	52	0
5	17	0	1	142	0	1	142	0		8	71	2	5	62	0	9	4	0		3	6	0	3	110	0	5	53	0
5	18	0	1	143	0	1	143	0		8	78	2	5	63	0	9	5	0		3	7	0	3	112	0	5	54	0
5	19	0	1	144	0	1	144	0		9	4	2	5	64	0	9	7	0		3	8	0	4	3	0	5	55	0
5	20	0	1	145	0	1	145	0		9	7	2	5	65	0	9	8	0		3	9	0	4	4	0	5	56	0
5	21	0	1	146	0	1	146	0		9	46	2	5	66	0	9	9	0		3	10	0	4	5	0	5	57	0
5	22	0	1	147	0	1	147	0		9	61	2	5	67	0	9	10	0		3	11	0	4	6	0	5	58	0
5	23	0	1	148	0	1	148	0		9	63	2	5	68	0	9	11	0		3	12	0	4	8	0	5	59	0
5	24	0	1	149	0	1	149	0		2	40	3	5	69	0	9	12	0		3	13	0	4	9	0	5	60	0
5	25	0	1	150	0	1	150	0		3	4	3	5	70	0	9	13	0		3	14	0	4	10	0	5	61	0
5	26	0	1	151	0	1	151	0		3	9	3	5	71	0	9	14	0		3	15	0	4	11	0	5	62	0
5	27	0	1	152	0	1	152	0		4	8	3	5	72	0	9	15	0		3	16	0	4	14	0	5	63	0
5	28	0	1	153	0	1	153	0		4	23	3	5	73	0	9	16	0		3	17	0	4	17	0	5	64	0
5	29	0	1	154	0	1	154	0		4	44	3	5	74	0	9	17	0		3	18	0	4	18	0	5	65	0
5	30	0	1	155	0	1	155	0		6	4	3	5	75	0	9	18	0		3	19	0	4	19	0	5	66	0
5	31	0	1	156	0	1	156	0		6	15	3	5	76	0	9	19	0		3	20	0	4	20	0	5	67	0
5	32	0	1	157	0	1	157	0		6	17	3	5	77	0	9	21	0		3	21	0	4	22	0	5	68	0
5	33	0	1	158	0	1	158	0		6	19	3	6	1	0	9	22	0		3	22	0	4	23	0	5	69	0
5	34	0	1	159	0	1	159	0		6	53	3	6	2	0	9	23	0		3	23	0	4	29	0	5	70	0
5	35	0	1	160	0	1	160	0		6	61	3	6	3	0	9	24	0		3	24	0	4	31	0	5	71	0
5	36	0	1	161	0	1	161	0		6	63	3	6	4	0	9	25	0		3	25	0	4	33	0	5	72	0
5	37	0	1	162	0	1	162	0		7	2	3	6	5	0	9	26	0		3	26	0	4	34	0	5	73	0
5	38	0	1	163	0	1	163	0		7	39	3	6	6	0	9	27	0		3	27	0	4	35	0	5	74	0
5	39	0	1	164	0	1	164	0		7	56	3	6	7	0	9	28	0		3	28	0	4	43	0	5	75	0
5	40	0	2	5	0	1	165	0		7	61	3	6	8	0	9	29	0		3	29	0	4	46	0	5	76	0
5	41	0	2	6	0	1	166	0		7	66	3	6	9	0	9	30	0		3	30	0	4	47	0	5	77	0
5	42	0	2	8	0	1	167	0		7	68	3	6	10	0	9	31	0		3	31	0	4	48	0	5	78	0
5	43	0	2	9	0	2	1	0		7	71	3	6	11	0	9	32	0		3	33	0	4	52	0	5	79	0
5	44	0	2	11	0	2	2	0		7	91	3	6	12	0	9	33	0		3	34	0	4	57	0	5	80	0
5	45	0	2	12	0	2	3	0		7	100	3	6	13	0	9	34	0		3	35	0	4	62	0	5	81	0
5	46	0	2	15	0	2	4	0		8	3	3	6	14	0	9	37	0		3	37	0	4	66	0	5	82	0
5	47	0	2	16	0	2	5	0		8	7	3	6	15	0	9	38	0		3	38	0	4	68	0	5	83	0
5	48	0	2	17	0	2	6	0		8	10	3	6	16	0	9	40	0		3	39	0	4	73	0	5	84	0
5	49	0	2	19	0	2	7	0		8	16	3	6	17	0	9	41	0		3	40	0	4	80	0	5	85	0
5	50	0	2	20	0	2	8	0		8	23	3	6	18	0	9	42	0		3	41	0	4	84	0	5	86	0
5	51	0	2	23	0	2	9	0		8	36	3	6	19	0	9	43	0		3	42	0	4	85	0	5	87	0
5	52	0	2	25	0	2	10	0		8	65	3	6	20	0	9	44	0		3	43	0	4	91	0	5	88	0
5	53	0	2	37	0	2	11	0		8	67	3	6	21	0	9	45	0		3	44	0	4	96	0	5	89	0
5	54	0	2	49	0	2	12	0		8	73	3	6	22	0	9	46	0		3	45	0	4	97	0	5	90	0
5	55	0	2	66	0	2	13	0		9	2	3	6	23	0	9	47	0		3	46	0	4	101	0	5	91	0
5	56	0	2	106	0	2	14	0		9	35	3	6	24	0	9	48	0		3	47	0	4	104	0	5	92	0
5	57	0	2	109	0	2	15	0		9	43	3	6	25	0	9	49	0		3	48	0	4	107	0	5	93	0
5	58	0	2	114	0	2	16	0		9	68	3	6	26	0	9	50	0		3	49	0	4	110	0	5	94	0
5	59	0	2	115	0	2	17	0		1	5	4	6	27	0	9	51	0		3	50	0	4	111	0	5	95	0
5	60	0	2	117	0	2	18	0		2	20	4	6	28	0	9	52	0		3	51	0	4	115	0	5	96	0
5	61	0	2	119	0	2	19	0		3	2	4	6	29	0	9	54	0		3	52	0	5	1	0	5	97	0
5	62	0	2	120	0	2	20	0		3	8	4	6	30	0	9	55	0		3	53	0	5	12	0	5	98	0
5	63	0	3	4	0	2	21	0		3	18	4	6	31	0	9	56	0		3	54	0	5	16	0	5	99	0
6	2	0	3	5	0	2	22	0		3	22	4	6	32	0	9	57	0		3	55	0	5	28	0	5	100	0
6	8	0	3	6	0	2	23	0		3	23	4	6	33	0	9	59	0		3	56	0	5	31	0	5	101	0
7	1	0	3	7	0	2	24	0		3	29	4	6	34	0	9	61	0		3	57	0	5	32	0	5	102	0
7	2	0	3	8	0	2	25	0		4	2	4	6	35	0	9	63	0		3	58	0	5	33	0	5	103	0
7	3	0	3	9	0	2	26	0		4	22	4	6	36	0	9	64	0		3	59	0	5	37	0	5	104	0
7	4	0	3	19	0	2	27	0		6	14	4	6	37	0	9	65	0		3	60	0	5	39	0	5	105	0
7	5	0	3	20	0	2	28	0		7	11	4	6	38	0	9	67	0		3	62	0	5	43	0	5	106	0
7	6	0	3	25	0	2	29	0		7	18	4	6	39	0	9	68	0		3	63	0	5	45	0	5	107	0
7	7	0	3	28	0	2	30	0		7	78	4	6	40	0	9	69	0		3	64	0	5	58	0	5	108	0
7	8	0	3	51	0	2	31	0		8	6	4	6	41	0	9	70	0		3	65	0	5	59	0	5	109	0
7	9	0	3	62	0	2	32	0		8	17	4	6	42	0	9	71	0		3	66	0	5	60	0	5	110	0
7	10	0	3	81	0	2	33	0		8	66	4	6	43	0	9	72	0		3	67	0	5	61	0	5	111	0
7	11	0	3	92	0	2	34	0		8	75	4	6	44	0	9	74	0		3	68	0	5	78	0	5	112	0
7	12	0	3	105	0	2	35	0		8	90	4	6	45	0	9	75	0		3	69	0	5	81	0	5	113	0
7	13	0	4	3	0	2	36	0		9	1	4	6	46	0	9	76	0		3	70	0	5	82	0	5	114	0
7	14	0	4	4	0	2	37	0		9	8	4	6	47	0	9	77	0		3	71	0	5	83	0	5	115	0
7	15	0	4	5	0	2	38	0		9	24	4	6	48	0	9	78	0		3	72	0	5	88	0	5	116	0
7	16	0	4	7	0	2	39	0		9	30	4	6	49	0	9	79	0		3	73	0	5	95	0	5	117	0
7	17	0	4	9	0	2	40	0		9	37	4	6	50	0	9	80	0		3	74	0	5	97	0	5	118	0
7	18	0	4	10	0	2	41	0		9	44	4	6	51	0	9	81	0		3	75	0	5	101	0	5	119	0
7	19	0	4	11	0	2	42	0		9	56	4	6	52	0	9	82	0		3	76	0	5	102	0	5	120	0
7	20	0	4	14	0	2	43	0		1	4	5	6	53	0	9	83	0		3	77	0	5	108	0	5	121	0
7	21	0	4	20	0	2	44	0		2	6	5	6	54	0	9	84	0		3	78	0	5	113	0	5	122	0
7	22	0	4	21	0	2	45	0		2	23	5	6	55	0	9	86	0		3	79	0	5	117	0	5	123	0
7	23	0	4	24	0	2	46	0		2	54	5	6	56	0	9	87	0		3	80	0	5	121	0	5	124	0
7	24	0	4	25	0	2	47	0		3	10	5	6	57	0	9	89	0		3	81	0	5	125	0	5	125	0
7	25	0	4	26	0	2	48	0		3	30	5	6	58	0	9	90	0		3	82	0	5	128	0	5	126	0
7	26	0	4	29	0	2	49	0		3	33	5	6	59	0	9	92	0		3	83	0	5	140	0	5	127	0
7	27	0	4	34	0	2	50	0		4	20	5	6	60	0	9	93	0		3	84	0	6	1	0	5	128	0
7	28	0	4	37	0	2	51	0		4	25	5	6	61	0	9	96	0		3	85	0	6	2	0	5	129	0
7	29	0	4	42	0	2	52	0		4	38	5	6	62	0	9	97	0		3	86	0	6	3	0	5	130	0
7	30	0	4	45	0	2	53	0		5	26	5	6	63	0	9	98	0		3	87	0	6	4	0	5	131	0
7	31	0	4	48	0	2	54	0		6	10	5	6	64	0	9	99	0		3	88	0	6	5	0	5	132	0
7	32	0	4	50	0	2	55	0		6	12	5	6	65	0	9	100	0		3	89	0	6	6	0	5	133	0
7	33	0	4	51	0	2	56	0		6	47	5	6	66	0	9	101	0		3	90	0	6	7	0	5	134	0
7	34	0	4	52	0	2	57	0		6	55	5	6	67	0	9	102	0		3	91	0	6	8	0	5	135	0
7	35	0	4	53	0	2	58	0		7	15	5	6	68	0	9	103	0		3	92	0	6	9	0	5	136	0
7	36	0	4	54	0	2	59	0		7	36	5	6	69	0	9	105	0		3	93	0	6	10	0	5	137	0
7	37	0	4	56	0	2	60	0		7	42	5	6	70	0	9	107	0		3	94	0	6	11	0	5	138	0
7	38	0	4	61	0	2	61	0		7	59	5	6	71	0	9	108	0		3	95	0	6	12	0	5	139	0
7	39	0	4	62	0	2	62	0		7	62	5	6	72	0	9	109	0		3	96	0	6	13	0	5	140	0
7	40	0	4	64	0	2	63	0		7	87	5	6	73	0	9	110	0		3	97	0	6	14	0	5	141	0
7	41	0	4	66	0	2	64	0		8	8	5	6	74	0	9	111	0		3	98	0	6	15	0	5	142	0
7	42	0	4	77	0	2	65	0		8	14	5	6	75	0	9	112	0		3	99	0	6	16	0	5	143	0
7	43	0	4	81	0	2	66	0		8	33	5	6	76	0	9	113	0		3	100	0	6	17	0	5	144	0
7	44	0	4	85	0	2	67	0		8	45	5	6	77	0	9	114	0		3	101	0	6	18	0	5	145	0
7	45	0	4	87	0	2	68	0		8	61	5	6	78	0	9	115	0		3	102	0	6	19	0	6	1	0
7	46	0	4	91	0	2	69	0		9	65	5	6	79	0	9	116	0		3	103	0	6	20	0	6	3	0
7	47	0	4	93	0	2	70	0		9	67	5	6	80	0	9	117	0		3	104	0	6	21	0	6	4	0
7	48	0	4	94	0	2	71	0		1	7	6	6	81	0	9	118	0		3	105	0	6	22	0	6	5	0
7	49	0	4	95	0	2	72	0		1	10	6	6	82	0	9	119	0		3	106	0	6	23	0	6	6	0
7	50	0	4	96	0	2	73	0		1	23	6	6	83	0	9	120	0		3	107	0	6	24	0	6	7	0
7	51	0	4	97	0	2	74	0		3	1	6	6	84	0	9	121	0		3	108	0	6	25	0	6	8	0
7	52	0	4	101	0	2	75	0		3	26	6	6	85	0	9	122	0		3	109	0	6	26	0	6	9	0
7	53	0	4	102	0	2	76	0		4	11	6	6	86	0	9	123	0		3	110	0	6	27	0	6	10	0
7	54	0	4	104	0	2	77	0		4	24	6	6	87	0	9	124	0		3	111	0	6	28	0	6	11	0
7	55	0	4	108	0	2	78	0		4	26	6	6	88	0	9	125	0		3	112	0	6	29	0	6	12	0
7	56	0	4	112	0	2	79	0		4	36	6	6	89	0	9	126	0		3	113	0	6	30	0	6	13	0
7	57	0	4	116	0	2	80	0		6	24	6	6	90	0	9	127	0		3	114	0	6	31	0	6	14	0
7	58	0	4	120	0	2	81	0		6	33	6	6	91	0	9	128	0		3	115	0	6	32	0	6	15	0
7	59	0	4	121	0	2	82	0		6	44	6	7	1	0	9	129	0		3	116	0	6	33	0	6	16	0
7	60	0	4	123	0	2	83	0		6	50	6	7	2	0	9	130	0		3	117	0	6	34	0	6	17	0
7	61	0	4	127	0	2	84	0		7	20	6	7	3	0	9	131	0		3	118	0	6	35	0	6	18	0
7	62	0	4	137	0	2	85	0		7	22	6	7	4	0	9	133	0		3	119	0	6	36	0	6	19	0
7	63	0	4	143	0	2	86	0		7	24	6	7	5	0	9	134	0		3	120	0	6	37	0	6	20	0
7	64	0	4	145	0	2	87	0		7	35	6	7	6	0	9	135	0		3	121	0	6	38	0	6	22	0
7	65	0	4	146	0	2	88	0		7	45	6	7	7	0	9	137	0		3	122	0	6	39	0	6	23	0
7	66	0	4	147	0	2	89	0		7	57	6	7	8	0	9	138	0		3	123	0	6	40	0	6	24	0
7	67	0	4	149	0	2	90	0		7	65	6	7	9	0	9	139	0		3	124	0	6	41	0	6	25	0
7	68	0	4	153	0	2	91	0		7	85	6	7	10	0	9	141	0		3	125	0	6	42	0	6	26	0
7	69	0	4	154	0	2	92	0		7	90	6	7	11	0	9	142	0		3	126	0	6	43	0	6	28	0
7	70	0	4	156	0	2	93	0		7	93	6	7	12	0	9	143	0		3	127	0	6	44	0	6	29	0
7	71	0	4	157	0	2	94	0		7	98	6	7	13	0	9	144	0		3	128	0	6	45	0	6	30	0
7	72	0	4	160	0	2	95	0		8	34	6	7	14	0	9	147	0		3	129	0	6	46	0	6	31	0
7	73	0	4	165	0	2	96	0		8	52	6	7	15	0	9	149	0		3	130	0	6	47	0	6	32	0
7	74	0	4	168	0	2	97	0		8	58	6	7	16	0	9	151	0		3	131	0	6	48	0	6	33	0
7	75	0	5	1	0	2	98	0		8	70	6	7	17	0	9	152	0		3	132	0	6	49	0	6	34	0
7	76	0	5	2	0	2	99	0		9	51	6	7	18	0	9	153	0		3	133	0	6	50	0	6	37	0
7	77	0	5	3	0	2	100	0		9	66	6	7	19	0	9	154	0		3	134	0	6	51	0	6	40	0
7	78	0	5	4	0	2	101	0		1	8	7	7	20	0	9	155	0		3	135	0	6	52	0	6	41	0
7	79	0	5	5	0	2	102	0		1	12	7	7	21	0	9	156	0		3	136	0	6	53	0	6	42	0
7	80	0	5	6	0	2	103	0		1	17	7	7	22	0	9	157	0		3	137	0	6	54	0	6	46	0
7	81	0	5	7	0	2	104	0		2	8	7	7	23	0	9	158	0		3	138	0	6	55	0	6	47	0
7	82	0	5	8	0	2	105	0		2	15	7	7	24	0	9	159	0		3	139	0	6	56	0	6	50	0
7	83	0	5	9	0	2	106	0		2	49	7	7	25	0	9	160	0		3	140	0	6	57	0	6	53	0
7	84	0	5	10	0	2	107	0		2	56	7	7	26	0	9	161	0		3	141	0	6	58	0	6	55	0
7	85	0	5	11	0	2	108	0		3	12	7	7	27	0	9	162	0		3	142	0	6	59	0	6	56	0
7	86	0	5	12	0	2	109	0		3	14	7	7	28	0	9	163	0		3	143	0	6	60	0	6	59	0
7	87	0	5	13	0	2	110	0		3	25	7	7	29	0	9	164	0		3	144	0	6	61	0	6	61	0
7	88	0	5	14	0	2	111	0		3	27	7	7	30	0	9	165	0		3	145	0	6	62	0	6	63	0
7	89	0	5	15	0	2	112	0		3	31	7	7	31	0	9	166	0		3	146	0	6	63	0	6	64	0
7	90	0	5	16	0	2	113	0		3	37	7	7	32	0	1	9	1		3	147	0	6	64	0	6	67	0
7	91	0	5	17	0	2	114	0		4	3	7	7	33	0	1	10	1		3	148	0	6	65	0	6	69	0
7	92	0	5	18	0	2	115	0		4	27	7	7	34	0	1	37	1		3	149	0	6	66	0	6	70	0
7	93	0	5	19	0	2	116	0		4	40	7	7	35	0	1	136	1		3	150	0	6	67	0	6	73	0
7	94	0	5	20	0	2	117	0		6	6	7	7	36	0	1	149	1		3	151	0	6	68	0	6	74	0
7	95	0	5	21	0	2	118	0		6	20	7	7	37	0	2	18	1		3	152	0	6	69	0	6	75	0
7	96	0	5	22	0	2	119	0		6	48	7	7	38	0	2	24	1		3	153	0	6	70	0	6	77	0
7	97	0	5	23	0	2	120	0		7	10	7	7	39	0	2	47	1		3	154	0	6	71	0	6	78	0
7	98	0	5	24	0	2	121	0		7	69	7	7	40	0	2	49	1		3	155	0	6	72	0	6	79	0
7	99	0	5	25	0	2	122	0		8	11	7	7	41	0	2	50	1		3	156	0	6	73	0	6	81	0
7	100	0	5	26	0	2	123	0		8	18	7	7	42	0	2	53	1		3	157	0	6	74	0	6	82	0
7	101	0	5	27	0	2	124	0		8	35	7	7	43	0	2	59	1		3	158	0	6	75	0	6	83	0
7	102	0	5	28	0	2	125	0		8	53	7	7	44	0	2	61	1		3	159	0	6	76	0	6	84	0
7	103	0	5	29	0	2	126	0		8	56	7	7	45	0	2	64	1		3	160	0	6	77	0	6	85	0
7	104	0	5	30	0	2	127	0		8	83	7	7	46	0	2	67	1		3	161	0	6	78	0	6	86	0
7	105	0	5	31	0	2	128	0		9	23	7	7	47	0	2	72	1		3	162	0	6	79	0	6	87	0
7	106	0	5	32	0	2	129	0		9	33	7	7	48	0	2	73	1		3	163	0	6	80	0	6	88	0
7	107	0	5	33	0	2	130	0		9	42	7	7	49	0	2	87	1		3	164	0	6	81	0	6	89	0
7	108	0	5	34	0	2	131	0		9	62	7	7	50	0	2	107	1		3	165	0	6	82	0	6	90	0
7	109	0	5	35	0	2	132	0		1	25	8	7	51	0	2	110	1		3	166	0	6	83	0	6	91	0
7	110	0	5	36	0	2	133	0		2	25	8	7	52	0	2	116	1		3	167	0	6	84	0	6	92	0
7	111	0	5	37	0	2	134	0		2	28	8	7	53	0	3	1	1		3	168	0	6	85	0	6	93	0
7	112	0	5	38	0	2	135	0		2	32	8	7	54	0	3	4	1		3	169	0	6	86	0	6	94	0
7	113	0	5	39	0	2	136	0		3	5	8	7	55	0	3	7	1		3	170	0	6	87	0	6	95	0
7	114	0	5	40	0	2	137	0		3	16	8	7	56	0	3	9	1		3	171	0	6	88	0	6	97	0
7	115	0	5	41	0	2	138	0		3	35	8	7	57	0	3	12	1		3	172	0	6	89	0	6	99	0
7	116	0	5	42	0	2	139	0		4	19	8	7	58	0	3	14	1		3	173	0	6	90	0	6	100	0
7	117	0	5	43	0	2	140	0		4	37	8	7	59	0	3	20	1		3	174	0	6	91	0	6	102	0
7	118	0	5	44	0	2	141	0		6	2	8	7	60	0	3	23	1		3	175	0	6	92	0	6	103	0
7	119	0	5	45	0	2	142	0		6	3	8	7	61	0	3	28	1		3	176	0	6	93	0	6	106	0
7	120	0	5	46	0	2	143	0		6	21	8	7	62	0	3	29	1		3	177	0	6	94	0	6	107	0
7	121	0	5	47	0	2	144	0		6	42	8	7	63	0	3	42	1		3	178	0	6	95	0	6	108	0
7	122	0	5	48	0	2	145	0		6	49	8	7	64	0	3	44	1		3	179	0	6	96	0	6	110	0
7	123	0	5	49	0	2	146	0		6	60	8	7	65	0	3	47	1		4	1	0	6	97	0	6	112	0
7	124	0	5	50	0	2	147	0		7	6	8	7	66	0	3	49	1		4	3	0	6	98	0	6	113	0
7	125	0	5	51	0	2	148	0		7	7	8	7	67	0	3	53	1		4	4	0	6	99	0	6	114	0
7	126	0	5	52	0	3	4	0		7	32	8	7	68	0	3	55	1		4	5	0	6	100	0	6	116	0
7	127	0	5	53	0	3	6	0		7	38	8	7	69	0	3	56	1		4	6	0	6	101	0	6	117	0
7	128	0	5	54	0	3	7	0		7	40	8	7	70	0	3	57	1		4	7	0	6	102	0	6	118	0
7	129	0	5	55	0	3	8	0		7	43	8	7	71	0	3	61	1		4	9	0	6	103	0	6	119	0
7	130	0	5	56	0	3	11	0		7	74	8	7	72	0	3	62	1		4	10	0	6	104	0	6	120	0
7	131	0	5	57	0	3	13	0		8	20	8	7	73	0	3	64	1		4	13	0	6	105	0	6	122	0
7	132	0	5	58	0	3	14	0		8	31	8	7	74	0	3	77	1		4	14	0	6	106	0	6	123	0
7	133	0	5	59	0	3	15	0		8	42	8	7	75	0	3	93	1		4	15	0	6	107	0	6	128	0
7	134	0	5	60	0	3	16	0		8	62	8	7	76	0	3	94	1		4	17	0	6	108	0	6	129	0
7	135	0	5	61	0	3	20	0		8	68	8	7	77	0	3	100	1		4	18	0	6	109	0	6	132	0
7	136	0	5	62	0	3	22	0		8	69	8	7	78	0	3	140	1		4	19	0	6	110	0	6	133	0
7	137	0	5	63	0	3	25	0		8	89	8	7	79	0	3	151	1		4	20	0	6	111	0	6	135	0
7	138	0	5	64	0	3	27	0		8	91	8	7	80	0	3	158	1		4	22	0	6	112	0	7	1	0
7	139	0	5	65	0	3	31	0		8	92	8	7	81	0	3	166	1		4	24	0	6	113	0	7	3	0
7	140	0	5	66	0	3	32	0		9	10	8	7	82	0	3	169	1		4	25	0	6	114	0	7	5	0
7	141	0	5	67	0	3	33	0		9	27	8	7	83	0	3	173	1		4	27	0	6	115	0	7	8	0
7	142	0	5	68	0	3	36	0		9	38	8	7	84	0	3	174	1		4	28	0	6	116	0	7	9	0
7	143	0	5	69	0	3	43	0		9	47	8	7	85	0	3	177	1		4	30	0	6	117	0	7	10	0
7	144	0	5	70	0	3	46	0		9	49	8	7	86	0	4	10	1		4	31	0	6	118	0	7	14	0
7	145	0	5	71	0	3	47	0		9	64	8	7	87	0	4	16	1		4	32	0	6	119	0	7	16	0
7	146	0	5	72	0	3	52	0		2	43	9	7	88	0	4	24	1		4	33	0	6	120	0	7	23	0
7	147	0	5	73	0	3	64	0		3	28	9	7	89	0	4	38	1		4	34	0	6	121	0	7	35	0
7	148	0	5	74	0	3	72	0		4	30	9	8	53	0	4	42	1		4	35	0	6	122	0	7	50	0
7	149	0	5	75	0	3	88	0		4	35	9	9	64	0	4	47	1		4	36	0	6	123	0	7	58	0
7	150	0	5	76	0	3	116	0		6	29	9	9	97	0	4	48	1		4	37	0	6	124	0	7	61	0
7	151	0	5	77	0	3	130	0		6	34	9	9	110	0	4	73	1		4	38	0	6	125	0	7	66	0
7	152	0	5	78	0	3	140	0		6	35	9	9	114	0	4	80	1		4	39	0	6	126	0	7	75	0
7	153	0	5	79	0	3	145	0		6	40	9	1	13	1	4	112	1		4	40	0	6	127	0	7	78	0
7	154	0	5	80	0	3	147	0		6	43	9	1	16	1	4	124	1		4	41	0	6	128	0	7	79	0
7	155	0	5	81	0	3	154	0		7	26	9	1	32	1	4	138	1		4	44	0	6	129	0	7	81	0
7	156	0	5	82	0	3	155	0		7	37	9	2	2	1	4	144	1		4	45	0	6	130	0	7	88	0
7	157	0	5	83	0	3	160	0		7	79	9	2	26	1	4	146	1		4	46	0	6	131	0	7	91	0
7	158	0	5	84	0	4	1	0		7	97	9	2	38	1	4	148	1		4	47	0	6	132	0	7	92	0
7	159	0	5	85	0	4	2	0		8	29	9	2	68	1	4	151	1		4	51	0	6	133	0	7	95	0
7	160	0	5	86	0	4	3	0		8	46	9	3	1	1	5	6	1		4	53	0	6	134	0	7	97	0
7	161	0	5	87	0	4	4	0		8	48	9	3	5	1	5	15	1		4	54	0	6	135	0	7	102	0
7	162	0	5	88	0	4	5	0		8	50	9	3	7	1	5	21	1		4	55	0	6	136	0	7	104	0
7	163	0	5	89	0	4	6	0		8	59	9	3	9	1	5	31	1		4	57	0	6	137	0	7	105	0
7	164	0	5	90	0	4	7	0		8	60	9	3	11	1	5	33	1		4	59	0	6	138	0	7	107	0
7	165	0	5	91	0	4	8	0		8	81	9	3	13	1	5	35	1		4	60	0	6	139	0	7	109	0
7	166	0	5	92	0	4	9	0		9	11	9	3	27	1	5	36	1		4	61	0	6	140	0	7	111	0
7	167	0	5	93	0	4	10	0		9	19	9	3	30	1	5	39	1		4	62	0	7	1	0	7	117	0
7	168	0	5	94	0	4	11	0		9	36	9	3	68	1	5	47	1		4	63	0	7	3	0	7	119	0
7	169	0	5	95	0	4	12	0		1	24	10	3	76	1	5	58	1		4	64	0	7	4	0	7	120	0
7	170	0	5	96	0	4	13	0		2	5	10	3	93	1	5	60	1		4	66	0	7	5	0	7	123	0
7	171	0	5	97	0	4	14	0		3	24	10	3	97	1	5	98	1		4	68	0	7	6	0	7	126	0
7	172	0	5	98	0	4	15	0		4	15	10	3	99	1	6	5	1		4	71	0	7	9	0	7	131	0
7	173	0	5	99	0	4	16	0		4	34	10	3	110	1	6	14	1		4	72	0	7	10	0	7	135	0
7	174	0	5	100	0	4	17	0		4	43	10	3	119	1	6	22	1		4	73	0	7	13	0	7	136	0
7	175	0	5	101	0	4	18	0		6	11	10	3	132	1	6	24	1		4	76	0	7	14	0	7	149	0
7	176	0	5	102	0	4	19	0		6	16	10	3	161	1	6	26	1		4	79	0	7	16	0	7	150	0
7	177	0	5	103	0	4	20	0		6	37	10	3	163	1	6	51	1		4	84	0	7	17	0	8	1	0
7	178	0	5	104	0	4	21	0		6	41	10	3	164	1	6	87	1		4	85	0	7	20	0	8	3	0
7	179	0	5	105	0	4	22	0		6	57	10	8	2	1	6	88	1		4	88	0	7	21	0	8	7	0
7	180	0	5	106	0	4	23	0		6	58	10	8	37	1	7	4	1		4	89	0	7	22	0	8	12	0
7	181	0	5	107	0	4	24	0		7	5	10	8	43	1	7	9	1		4	90	0	7	31	0	8	18	0
7	182	0	6	1	0	4	25	0		7	8	10	8	46	1	7	10	1		4	91	0	7	35	0	8	22	0
7	183	0	6	2	0	4	26	0		8	19	10	8	56	1	7	15	1		4	95	0	7	50	0	8	23	0
7	184	0	6	3	0	4	27	0		8	32	10	8	62	1	7	17	1		4	97	0	7	55	0	8	32	0
7	185	0	6	4	0	4	28	0		8	47	10	8	63	1	7	20	1		4	98	0	7	68	0	8	40	0
7	186	0	6	5	0	4	29	0		8	55	10	9	4	1	7	26	1		4	100	0	7	71	0	8	47	0
7	187	0	6	6	0	4	30	0		8	74	10	9	25	1	7	30	1		4	101	0	7	72	0	8	48	0
7	188	0	6	7	0	4	31	0		9	20	10	9	54	1	7	36	1		4	103	0	7	75	0	8	52	0
7	189	0	6	8	0	4	32	0		9	25	10	9	100	1	7	39	1		4	108	0	7	80	0	8	54	0
7	190	0	6	9	0	4	33	0		9	41	10	9	115	1	7	95	1		4	109	0	7	84	0	8	66	0
7	191	0	6	10	0	4	34	0		9	57	10	1	7	2	7	108	1		4	111	0	7	87	0	8	72	0
7	192	0	6	11	0	4	35	0		2	9	11	1	20	2	7	114	1		4	113	0	7	90	0	8	75	0
7	193	0	6	12	0	4	36	0		2	11	11	1	72	2	7	115	1		4	114	0	7	93	0	8	76	0
7	194	0	6	13	0	4	37	0		2	12	11	2	1	2	7	118	1		5	1	0	7	96	0	8	78	0
7	195	0	6	14	0	4	38	0		2	19	11	2	9	2	7	123	1		5	2	0	7	123	0	8	85	0
7	196	0	6	15	0	4	39	0		2	26	11	2	14	2	7	124	1		5	3	0	7	124	0	8	86	0
7	197	0	6	16	0	4	40	0		2	39	11	2	22	2	7	128	1		5	4	0	7	125	0	8	93	0
7	198	0	6	17	0	4	41	0		2	51	11	2	29	2	7	138	1		5	5	0	7	135	0	8	96	0
7	199	0	6	18	0	4	42	0		2	61	11	2	33	2	7	144	1		5	6	0	8	12	0	8	99	0
7	200	0	6	19	0	4	43	0		3	21	11	2	34	2	7	147	1		5	13	0	8	29	0	8	100	0
7	201	0	6	20	0	4	44	0		3	34	11	2	57	2	7	161	1		5	16	0	8	30	0	9	1	0
7	202	0	6	21	0	4	45	0		6	18	11	3	8	2	8	3	1		5	17	0	8	41	0	9	2	0
7	203	0	6	22	0	4	46	0		6	32	11	3	32	2	8	6	1		5	18	0	8	47	0	9	3	0
7	204	0	6	23	0	4	47	0		7	16	11	3	33	2	8	25	1		5	21	0	8	70	0	9	4	0
7	205	0	6	24	0	4	48	0		7	41	11	3	90	2	8	31	1		5	28	0	8	75	0	9	5	0
7	206	0	6	25	0	4	49	0		7	54	11	3	92	2	8	39	1		5	36	0	8	77	0	9	6	0
7	207	0	6	26	0	4	50	0		8	40	11	3	96	2	8	41	1		5	44	0	8	100	0	9	7	0
7	208	0	6	27	0	4	51	0		8	51	11	3	101	2	8	135	1		5	45	0	9	1	0	9	8	0
7	209	0	6	28	0	4	52	0		9	53	11	3	106	2	8	162	1		5	48	0	9	2	0	9	9	0
7	210	0	6	29	0	4	53	0		9	55	11	3	123	2	8	165	1		5	65	0	9	3	0	9	10	0
7	211	0	6	30	0	4	54	0		1	18	12	3	138	2	8	174	1		5	66	0	9	4	0	9	11	0
7	212	0	6	31	0	4	55	0		1	19	12	3	139	2	8	180	1		5	68	0	9	5	0	9	12	0
7	213	0	6	32	0	4	56	0		2	4	12	3	140	2	9	20	1		5	73	0	9	6	0	9	13	0
7	214	0	6	33	0	4	57	0		2	45	12	3	145	2	9	36	1		5	76	0	9	7	0	9	14	0
7	215	0	6	34	0	4	58	0		3	36	12	3	149	2	9	39	1		5	79	0	9	8	0	9	15	0
7	216	0	6	35	0	4	59	0		6	54	12	8	23	2	9	53	1		5	82	0	9	9	0	9	16	0
7	217	0	6	36	0	4	60	0		7	12	12	8	45	2	9	60	1		5	87	0	9	10	0	9	17	0
7	218	0	6	37	0	4	61	0		7	29	12	8	50	2	9	62	1		5	92	0	9	11	0	9	18	0
7	219	0	6	38	0	4	62	0		7	31	12	8	60	2	9	85	1		5	95	0	9	13	0	9	19	0
7	220	0	6	39	0	4	63	0		8	82	12	9	17	2	9	88	1		5	97	0	9	14	0	9	20	0
7	221	0	6	40	0	4	64	0		9	32	12	9	27	2	9	91	1		5	106	0	9	15	0	9	21	0
7	222	0	6	41	0	4	65	0		9	48	12	9	28	2	9	94	1		5	108	0	9	16	0	9	22	0
7	223	0	6	42	0	4	66	0		2	31	13	9	41	2	9	95	1		6	1	0	9	17	0	9	23	0
7	224	0	6	43	0	4	67	0		2	42	13	9	66	2	9	132	1		6	27	0	9	18	0	9	24	0
7	225	0	6	44	0	4	68	0		2	52	13	9	103	2	9	140	1		6	36	0	9	19	0	9	25	0
7	226	0	6	45	0	4	69	0		3	3	13	1	8	3	9	146	1		6	47	0	9	20	0	9	26	0
7	227	0	6	46	0	4	70	0		3	32	13	1	22	3	9	148	1		6	49	0	9	21	0	9	27	0
7	228	0	6	47	0	4	71	0		4	39	13	1	27	3	1	7	2		6	58	0	9	22	0	9	28	0
7	229	0	6	48	0	4	72	0		6	8	13	1	62	3	1	28	2		6	85	0	9	23	0	9	29	0
7	230	0	6	49	0	4	73	0		6	13	13	1	64	3	1	138	2		6	106	0	9	24	0	9	30	0
7	231	0	6	50	0	4	74	0		6	22	13	2	30	3	1	141	2		6	107	0	9	25	0	9	31	0
7	232	0	6	51	0	4	75	0		6	51	13	3	16	3	2	3	2		6	129	0	9	26	0	9	32	0
7	233	0	6	52	0	4	76	0		7	21	13	3	17	3	2	9	2		6	136	0	9	27	0	9	33	0
7	234	0	6	53	0	4	77	0		7	49	13	3	29	3	2	35	2		6	138	0	9	28	0	9	34	0
7	235	0	6	54	0	4	78	0		7	81	13	3	49	3	2	57	2		6	139	0	9	29	0	9	35	0
7	236	0	6	55	0	4	79	0		8	22	13	3	50	3	2	58	2		6	140	0	9	30	0	9	36	0
7	237	0	6	56	0	4	80	0		8	24	13	3	51	3	2	65	2		7	1	0	9	31	0	9	37	0
7	238	0	6	57	0	4	81	0		8	49	13	3	54	3	2	80	2		7	2	0	9	32	0	9	38	0
7	239	0	6	58	0	4	82	0		8	54	13	3	56	3	2	94	2		7	3	0	9	33	0	9	39	0
7	240	0	6	59	0	4	83	0		8	64	13	3	58	3	2	95	2		7	4	0	9	34	0	9	40	0
7	241	0	6	60	0	4	84	0		8	72	13	3	160	3	2	103	2		7	5	0	9	35	0	9	41	0
7	242	0	6	61	0	4	85	0		9	3	13	8	47	3	2	104	2		7	7	0	9	36	0	9	42	0
7	243	0	6	62	0	4	86	0		9	45	13	9	1	3	3	8	2		7	8	0	9	37	0	9	43	0
7	244	0	6	63	0	4	87	0		2	21	14	9	24	3	3	18	2		7	9	0	9	38	0	9	44	0
7	245	0	6	64	0	4	88	0		2	35	14	9	49	3	3	22	2		7	10	0	9	39	0	9	45	0
7	246	0	6	65	0	4	89	0		4	16	14	9	69	3	3	25	2		7	11	0	9	40	0	9	46	0
7	247	0	6	66	0	4	90	0		6	39	14	9	80	3	3	30	2		7	12	0	9	42	0	9	47	0
7	248	0	6	67	0	4	91	0		6	45	14	9	123	3	3	37	2		7	13	0	9	43	0	9	48	0
7	249	0	6	68	0	4	92	0		6	62	14	1	2	4	3	54	2		7	14	0	9	44	0	9	49	0
7	250	0	6	69	0	4	93	0		7	9	14	1	9	4	3	59	2		7	15	0	9	46	0	9	50	0
7	251	0	6	70	0	4	94	0		7	58	14	1	26	4	3	67	2		7	16	0	9	47	0	9	51	0
7	252	0	6	71	0	4	95	0		7	73	14	2	76	4	3	73	2		7	17	0	9	48	0	9	52	0
7	253	0	6	72	0	4	96	0		7	95	14	3	19	4	3	80	2		7	18	0	9	50	0	9	53	0
7	254	0	6	73	0	4	97	0		8	27	14	3	118	4	3	90	2		7	19	0	9	51	0	9	54	0
7	255	0	6	74	0	4	98	0		8	41	14	3	124	4	3	91	2		7	20	0	9	53	0	9	55	0
7	256	0	6	75	0	4	99	0		9	6	14	3	126	4	3	109	2		7	21	0	9	56	0	9	56	0
7	257	0	6	76	0	4	100	0		9	22	14	8	29	4	3	119	2		7	22	0	9	57	0	9	57	0
7	258	0	6	77	0	4	101	0		9	31	14	9	30	4	3	128	2		7	23	0	9	58	0	9	58	0
7	259	0	6	78	0	4	102	0		9	58	14	9	32	4	3	131	2		7	24	0	9	59	0	9	59	0
7	260	0	6	79	0	4	103	0		1	15	15	9	33	4	3	141	2		7	25	0	9	63	0	9	60	0
7	261	0	6	80	0	4	104	0		2	7	15	9	34	4	3	157	2		7	26	0	9	64	0	9	61	0
7	262	0	6	81	0	4	105	0		2	59	15	9	94	4	3	160	2		7	27	0	9	65	0	9	62	0
7	263	0	6	82	0	4	106	0		2	60	15	9	95	4	3	167	2		7	28	0	9	66	0	9	63	0
7	264	0	6	83	0	4	107	0		3	15	15	1	5	5	4	4	2		7	29	0	9	67	0	9	64	0
7	265	0	6	84	0	4	108	0		6	7	15	1	14	5	4	6	2		7	30	0	9	68	0	9	65	0
7	266	0	6	85	0	4	109	0		6	59	15	1	28	5	4	7	2		7	31	0	9	69	0	9	66	0
7	267	0	6	86	0	4	110	0		7	25	15	1	31	5	4	8	2		7	32	0	9	71	0	9	67	0
7	268	0	6	87	0	4	111	0		9	26	15	1	38	5	4	9	2		7	33	0	9	73	0	9	68	0
7	269	0	6	88	0	4	112	0		9	60	15	1	46	5	4	13	2		7	34	0	9	74	0	9	69	0
7	270	0	6	89	0	4	113	0		2	48	16	1	55	5	4	15	2		7	35	0	9	75	0	9	70	0
7	271	0	6	90	0	4	114	0		4	41	16	1	67	5	4	45	2		7	36	0	9	77	0	9	71	0
7	272	0	6	91	0	4	115	0		6	23	16	1	68	5	4	53	2		7	37	0	9	78	0	9	72	0
7	273	0	6	92	0	4	116	0		6	27	16	2	4	5	4	54	2		7	38	0	9	79	0	9	73	0
7	274	0	6	93	0	4	117	0		8	57	16	2	6	5	4	58	2		7	39	0	9	80	0	9	74	0
7	275	0	6	94	0	4	118	0		8	79	16	2	35	5	4	84	2		7	40	0	9	81	0	9	75	0
7	276	0	6	95	0	4	119	0		9	18	16	2	39	5	4	86	2		7	41	0	9	82	0	9	76	0
7	277	0	6	96	0	4	120	0		3	11	17	2	72	5	4	91	2		7	42	0	9	83	0	9	77	0
7	278	0	6	97	0	4	121	0		4	32	17	3	31	5	4	94	2		7	43	0	9	84	0	9	79	0
7	279	0	6	98	0	4	122	0		6	25	17	3	34	5	4	99	2		7	44	0	9	85	0	9	80	0
7	280	0	6	99	0	4	123	0		6	26	17	3	45	5	4	111	2		7	45	0	9	86	0	9	81	0
7	281	0	6	100	0	4	124	0		7	23	17	3	65	5	4	121	2		7	46	0	9	87	0	9	82	0
7	282	0	6	101	0	4	125	0		8	43	17	3	114	5	4	142	2		7	47	0	9	88	0	9	83	0
7	283	0	6	102	0	4	126	0		9	21	17	3	128	5	4	149	2		7	48	0	2	13	1	9	84	0
7	284	0	6	103	0	4	127	0		9	29	17	3	130	5	4	152	2		7	49	0	2	18	1	9	85	0
7	285	0	6	104	0	4	128	0		1	22	18	3	152	5	4	153	2		7	50	0	2	20	1	9	86	0
7	286	0	6	105	0	4	129	0		8	39	18	3	153	5	5	17	2		7	51	0	2	24	1	9	87	0
7	287	0	6	106	0	4	130	0		9	39	18	8	5	5	5	22	2		7	52	0	2	27	1	9	88	0
7	288	0	6	107	0	4	131	0		6	31	19	8	6	5	5	34	2		7	53	0	2	28	1	9	89	0
7	289	0	6	108	0	4	132	0		2	17	20	8	11	5	5	56	2		7	54	0	2	31	1	9	90	0
7	290	0	6	109	0	4	133	0		2	27	20	8	21	5	5	59	2		7	55	0	2	39	1	9	91	0
7	291	0	6	110	0	4	134	0		2	33	20	8	32	5	5	61	2		7	56	0	2	42	1	9	92	0
7	292	0	6	111	0	4	135	0		7	4	20	8	35	5	5	66	2		7	57	0	2	51	1	9	93	0
7	293	0	6	112	0	4	136	0		7	51	20	8	40	5	5	99	2		7	58	0	2	62	1	9	94	0
7	294	0	6	113	0	4	137	0		8	44	20	8	57	5	5	100	2		7	59	0	2	64	1	9	95	0
7	295	0	6	114	0	4	138	0		9	5	20	8	64	5	6	15	2		7	60	0	2	69	1	9	96	0
7	296	0	6	115	0	4	139	0		9	52	20	8	67	5	6	18	2		7	61	0	2	74	1	9	97	0
7	297	0	6	116	0	4	140	0		6	38	21	9	3	5	6	19	2		7	62	0	2	78	1	9	98	0
7	298	0	6	117	0	4	141	0		9	54	21	9	8	5	6	34	2		7	63	0	2	86	1	9	99	0
7	299	0	6	118	0	4	142	0		2	41	22	9	36	5	6	52	2		7	64	0	2	91	1	9	100	0
7	300	0	6	119	0	4	143	0		2	53	22	9	83	5	6	57	2		7	65	0	2	92	1	9	101	0
7	301	0	6	120	0	4	144	0		3	19	22	9	98	5	6	62	2		7	66	0	2	108	1	9	102	0
7	302	0	6	121	0	4	145	0		4	29	22	1	3	6	6	95	2		7	67	0	2	109	1	9	103	0
7	303	0	6	122	0	4	146	0		7	28	22	1	51	6	7	1	2		7	68	0	2	114	1	9	104	0
7	304	0	6	123	0	4	147	0		9	13	22	1	63	6	7	8	2		7	69	0	2	136	1	9	105	0
7	305	0	6	124	0	4	148	0		2	16	23	2	7	6	7	12	2		7	70	0	2	142	1	9	106	0
7	306	0	6	125	0	4	149	0		2	29	23	2	42	6	7	24	2		7	71	0	3	17	1	9	107	0
7	307	0	6	126	0	4	150	0		9	14	23	2	63	6	7	28	2		7	72	0	3	29	1	9	108	0
7	308	0	6	127	0	4	151	0		9	28	23	3	10	6	7	44	2		7	73	0	3	46	1	9	109	0
7	309	0	6	128	0	4	152	0		2	50	24	3	12	6	7	83	2		7	74	0	3	49	1	9	110	0
7	310	0	6	129	0	4	153	0		9	34	24	3	25	6	7	84	2		7	75	0	3	57	1	9	111	0
7	311	0	6	130	0	4	154	0		4	31	25	3	28	6	7	101	2		7	76	0	3	64	1	9	112	0
7	312	0	6	131	0	4	155	0		4	33	25	3	61	6	7	125	2		7	77	0	3	72	1	9	113	0
7	313	0	6	132	0	4	156	0		6	36	25	3	64	6	7	142	2		7	78	0	3	74	1	9	114	0
7	314	0	6	133	0	4	157	0		1	21	26	3	111	6	7	160	2		7	79	0	3	79	1	9	115	0
7	315	0	6	134	0	4	158	0		4	21	26	3	127	6	8	20	2		7	80	0	3	92	1	9	116	0
7	316	0	6	135	0	4	159	0		2	46	27	3	144	6	8	78	2		7	81	0	3	94	1	9	117	0
7	317	0	6	136	0	4	160	0		3	17	27	8	4	6	8	108	2		7	82	0	3	100	1	9	118	0
7	318	0	6	137	0	4	161	0		9	50	27	8	9	6	8	112	2		7	83	0	3	101	1	9	119	0
7	319	0	6	138	0	4	162	0		1	20	28	8	38	6	8	131	2		7	84	0	3	113	1	9	120	0
7	320	0	6	139	0	4	163	0		2	57	29	9	2	6	8	144	2		7	85	0	4	25	1	9	121	0
7	321	0	6	140	0	4	164	0		4	28	29	9	29	6	8	146	2		7	86	0	4	26	1	9	122	0
7	322	0	6	141	0	4	165	0		8	63	29	9	74	6	8	161	2		7	87	0	4	28	1	9	123	0
7	323	0	6	142	0	4	166	0		1	11	30	9	79	6	8	172	2		7	88	0	4	65	1	9	124	0
7	324	0	6	143	0	4	167	0		2	55	30	9	87	6	9	35	2		7	89	0	4	71	1	9	125	0
7	325	0	6	144	0	4	168	0		2	18	31	1	17	7	9	66	2		7	90	0	4	81	1	9	126	0
7	326	0	6	145	0	4	169	0		2	22	31	1	24	7	9	73	2		7	91	0	4	86	1	9	127	0
7	327	0	6	146	0	4	170	0		2	30	31	1	42	7	9	104	2		7	92	0	4	94	1	9	128	0
7	328	0	6	147	0	4	171	0		3	20	31	2	13	7	9	106	2		7	93	0	4	106	1	9	129	0
7	329	0	6	148	0	4	172	0		1	13	34	2	31	7	9	150	2		7	94	0	4	113	1	9	130	0
7	330	0	6	149	0	4	173	0		1	14	35	2	46	7	1	101	3		7	95	0	4	116	1	9	131	0
7	331	0	7	1	0	4	174	0		2	34	35	3	21	7	1	129	3		7	96	0	5	9	1	9	132	0
7	332	0	7	2	0	4	175	0		2	24	36	3	26	7	1	143	3		7	97	0	5	15	1	9	133	0
7	333	0	7	3	0	4	176	0		2	44	39	3	57	7	2	5	3		7	98	0	5	17	1	9	134	0
7	334	0	7	4	0	4	177	0		6	46	39	3	78	7	2	7	3		7	99	0	5	22	1	9	135	0
7	335	0	7	5	0	4	178	0		7	60	40	3	100	7	2	12	3		7	100	0	5	36	1	9	136	0
7	336	0	7	6	0	5	12	0		2	47	41	3	115	7	2	13	3		7	101	0	5	54	1	9	137	0
7	337	0	7	7	0	5	14	0		1	9	42	3	116	7	2	16	3		7	102	0	5	62	1	9	138	0
7	338	0	7	8	0	5	15	0		2	36	45	3	117	7	2	20	3		7	103	0	5	67	1	9	139	0
7	339	0	7	9	0	5	19	0		7	27	45	3	122	7	2	38	3		7	104	0	5	70	1	9	140	0
7	340	0	7	10	0	5	21	0		8	30	54	3	131	7	2	91	3		7	105	0	5	79	1	9	141	0
7	341	0	7	11	0	5	22	0		2	37	55	3	136	7	2	92	3		7	106	0	5	93	1	9	142	0
7	342	0	7	12	0	5	33	0					8	3	7	2	101	3		7	107	0	5	104	1	9	143	0
7	343	0	7	13	0	5	35	0					8	20	7	2	111	3		7	108	0	5	109	1	9	144	0
7	344	0	7	14	0	5	43	0					8	51	7	2	112	3		7	109	0	5	120	1	9	147	0
7	345	0	7	15	0	5	44	0					9	5	7	3	13	3		7	110	0	5	122	1	9	148	0
7	346	0	7	16	0	5	62	0					9	7	7	3	26	3		7	111	0	5	129	1	9	149	0
7	347	0	7	17	0	5	63	0					9	10	7	3	27	3		8	1	0	5	139	1	9	150	0
7	348	0	7	18	0	5	85	0					9	12	7	3	33	3		8	2	0	7	15	1	9	151	0
7	349	0	7	19	0	5	89	0					9	89	7	3	35	3		8	3	0	7	18	1	9	152	0
7	350	0	7	20	0	5	94	0					9	104	7	3	38	3		8	4	0	7	29	1	9	153	0
7	351	0	7	21	0	5	96	0					9	109	7	3	51	3		8	5	0	7	45	1	9	154	0
7	352	0	7	22	0	5	98	0					9	118	7	3	86	3		8	6	0	7	74	1	9	155	0
7	353	0	7	23	0	5	100	0					9	120	7	3	92	3		8	7	0	7	88	1	9	156	0
7	354	0	7	24	0	5	102	0					1	1	8	3	104	3		8	8	0	7	112	1	9	157	0
7	355	0	7	25	0	5	109	0					1	30	8	3	105	3		8	9	0	7	114	1	9	158	0
7	356	0	7	26	0	5	121	0					1	39	8	3	106	3		8	10	0	7	129	1	9	159	0
7	357	0	7	27	0	5	141	0					1	45	8	3	124	3		8	11	0	8	20	1	9	160	0
7	358	0	7	28	0	5	142	0					1	66	8	3	125	3		8	12	0	8	22	1	9	161	0
7	359	0	7	29	0	5	149	0					2	21	8	3	145	3		8	13	0	8	35	1	9	162	0
7	360	0	7	30	0	5	154	0					2	58	8	3	146	3		8	14	0	8	40	1	9	163	0
7	361	0	7	31	0	5	156	0					2	67	8	3	161	3		8	15	0	8	81	1	9	164	0
7	362	0	7	32	0	5	159	0					3	15	8	3	164	3		8	16	0	8	86	1	9	165	0
7	363	0	7	33	0	5	161	0					3	38	8	4	3	3		8	17	0	8	108	1	9	166	0
7	364	0	7	34	0	5	162	0					3	40	8	4	22	3		8	18	0	9	49	1	9	167	0
7	365	0	7	35	0	5	163	0					3	43	8	4	27	3		8	19	0	9	52	1	9	168	0
7	366	0	7	36	0	5	164	0					3	55	8	4	30	3		8	20	0	9	61	1	9	169	0
7	367	0	7	37	0	5	165	0					3	80	8	4	33	3		8	21	0	9	70	1	9	170	0
7	368	0	7	38	0	5	168	0					3	82	8	4	37	3		8	22	0	9	72	1	9	171	0
7	369	0	7	39	0	5	171	0					3	109	8	4	39	3		8	23	0	2	70	2	9	172	0
7	370	0	7	40	0	5	175	0					8	13	8	4	41	3		8	24	0	2	72	2	9	173	0
7	371	0	7	41	0	6	60	0					8	34	8	4	50	3		8	25	0	2	76	2	9	174	0
7	372	0	7	42	0	6	68	0					8	44	8	4	64	3		8	26	0	2	95	2	9	175	0
7	373	0	7	43	0	6	101	0					8	52	8	4	74	3		8	27	0	2	101	2	9	176	0
7	374	0	7	44	0	7	1	0					8	54	8	4	78	3		8	28	0	2	104	2	9	177	0
7	375	0	7	45	0	7	2	0					9	26	8	4	103	3		8	29	0	2	110	2	9	178	0
7	376	0	7	46	0	7	3	0					9	43	8	4	135	3		8	30	0	2	115	2	9	179	0
7	377	0	7	47	0	7	4	0					9	44	8	4	140	3		8	31	0	2	116	2	9	180	0
7	378	0	7	48	0	7	7	0					9	61	8	5	1	3		8	32	0	2	123	2	9	181	0
7	379	0	7	49	0	7	10	0					9	82	8	5	45	3		8	33	0	3	6	2	9	182	0
7	380	0	7	50	0	7	13	0					1	18	9	5	68	3		8	34	0	3	7	2	9	183	0
7	381	0	7	51	0	7	15	0					1	43	9	5	70	3		8	35	0	3	8	2	9	184	0
7	382	0	7	52	0	7	20	0					1	71	9	5	71	3		8	36	0	3	18	2	9	185	0
7	383	0	7	53	0	7	25	0					2	10	9	5	89	3		8	37	0	3	35	2	9	186	0
7	384	0	7	54	0	7	29	0					2	12	9	6	12	3		8	38	0	3	82	2	9	187	0
7	385	0	7	55	0	7	31	0					2	16	9	6	16	3		8	39	0	4	1	2	9	188	0
7	386	0	7	56	0	7	38	0					2	19	9	6	29	3		8	40	0	4	12	2	9	189	0
7	387	0	7	57	0	7	45	0					2	24	9	6	40	3		8	41	0	4	21	2	9	190	0
7	388	0	7	58	0	7	68	0					2	44	9	6	65	3		8	42	0	4	30	2	9	191	0
7	389	0	7	59	0	7	75	0					2	55	9	7	5	3		8	43	0	4	38	2	9	192	0
7	390	0	7	60	0	7	80	0					2	65	9	7	18	3		8	44	0	4	41	2	9	193	0
7	391	0	7	61	0	7	84	0					2	73	9	7	49	3		8	45	0	4	56	2	9	194	0
7	392	0	7	62	0	7	89	0					3	42	9	7	57	3		8	46	0	4	60	2	9	195	0
7	393	0	7	63	0	7	92	0					3	47	9	7	89	3		8	47	0	4	100	2	9	196	0
7	394	0	7	64	0	7	107	0					3	48	9	7	92	3		8	48	0	5	2	2	9	197	0
7	395	0	7	65	0	7	114	0					3	52	9	7	93	3		8	49	0	5	4	2	1	19	1
7	396	0	7	66	0	7	119	0					3	53	9	7	102	3		8	50	0	5	14	2	1	20	1
7	397	0	7	67	0	7	125	0					3	71	9	7	104	3		8	51	0	5	20	2	1	71	1
7	398	0	7	68	0	7	128	0					3	83	9	7	110	3		8	52	0	5	23	2	1	135	1
7	399	0	7	69	0	7	131	0					3	94	9	7	121	3		8	53	0	5	34	2	1	140	1
7	400	0	7	70	0	7	137	0					3	125	9	7	143	3		8	54	0	5	35	2	1	145	1
7	401	0	7	71	0	7	140	0					3	133	9	7	145	3		8	55	0	5	40	2	2	23	1
7	402	0	7	72	0	7	149	0					3	137	9	7	158	3		8	56	0	5	44	2	2	26	1
7	403	0	7	73	0	7	151	0					3	150	9	8	22	3		8	57	0	5	48	2	2	32	1
7	404	0	7	74	0	7	158	0					8	1	9	8	23	3		8	58	0	5	57	2	2	67	1
7	405	0	7	75	0	7	161	0					8	18	9	8	44	3		8	59	0	5	63	2	2	72	1
7	406	0	7	76	0	7	169	0					8	39	9	8	50	3		8	60	0	5	84	2	2	78	1
7	407	0	7	77	0	7	173	0					8	49	9	8	51	3		8	61	0	5	86	2	2	82	1
7	408	0	7	78	0	7	175	0					8	61	9	8	54	3		8	63	0	5	138	2	2	93	1
7	409	0	7	79	0	7	177	0					8	65	9	8	86	3		8	64	0	7	11	2	2	100	1
7	410	0	7	80	0	7	178	0					9	18	9	8	88	3		8	65	0	7	23	2	2	101	1
7	411	0	7	81	0	7	179	0					9	19	9	8	105	3		8	66	0	7	40	2	2	107	1
7	412	0	7	82	0	7	180	0					9	46	9	8	132	3		8	67	0	7	51	2	2	113	1
7	413	0	7	83	0	7	183	0					9	47	9	8	142	3		8	68	0	7	59	2	3	13	1
7	414	0	7	84	0	8	1	0					9	55	9	8	147	3		8	69	0	7	60	2	3	18	1
7	415	0	7	85	0	8	2	0					9	91	9	8	151	3		8	71	0	7	67	2	3	19	1
7	416	0	7	86	0	8	3	0					9	93	9	8	160	3		8	72	0	7	76	2	3	27	1
7	417	0	7	87	0	8	4	0					9	99	9	8	164	3		8	73	0	7	78	2	3	30	1
7	418	0	7	88	0	8	5	0					9	121	9	8	175	3		8	74	0	7	85	2	3	35	1
7	419	0	7	89	0	8	6	0					9	124	9	8	176	3		8	75	0	7	98	2	3	38	1
7	420	0	7	90	0	8	7	0					1	37	10	8	177	3		8	76	0	7	106	2	3	47	1
7	421	0	7	91	0	8	8	0					1	49	10	9	6	3		8	77	0	8	13	2	3	105	1
7	422	0	7	92	0	8	9	0					1	69	10	9	145	3		8	78	0	8	33	2	3	108	1
7	423	0	7	93	0	8	10	0					2	52	10	1	3	4		8	79	0	8	57	2	3	136	1
7	424	0	7	94	0	8	11	0					2	53	10	1	6	4		8	80	0	8	63	2	3	142	1
7	425	0	7	95	0	8	12	0					2	69	10	1	45	4		8	81	0	8	76	2	4	1	1
7	426	0	7	96	0	8	13	0					3	20	10	1	92	4		8	82	0	8	96	2	4	2	1
7	427	0	7	97	0	8	14	0					3	41	10	1	114	4		8	83	0	9	12	2	4	10	1
7	428	0	7	98	0	8	15	0					3	44	10	1	117	4		8	84	0	9	41	2	4	14	1
7	429	0	7	99	0	8	16	0					3	66	10	1	123	4		8	85	0	2	26	3	4	16	1
7	430	0	7	100	0	8	17	0					3	95	10	1	139	4		8	86	0	2	33	3	4	36	1
7	431	0	7	101	0	8	18	0					3	105	10	2	37	4		8	87	0	2	47	3	4	39	1
7	432	0	7	102	0	8	19	0					8	7	10	2	40	4		8	88	0	2	68	3	4	58	1
7	433	0	7	103	0	8	20	0					8	10	10	2	82	4		8	89	0	2	73	3	4	86	1
7	434	0	7	104	0	8	21	0					8	16	10	2	84	4		8	90	0	2	100	3	4	95	1
7	435	0	7	105	0	8	22	0					8	25	10	2	97	4		8	91	0	2	133	3	4	111	1
7	436	0	7	106	0	8	23	0					8	68	10	2	98	4		8	92	0	2	145	3	6	2	1
7	437	0	7	107	0	8	24	0					9	50	10	3	32	4		8	93	0	3	12	3	6	21	1
7	438	0	7	108	0	8	25	0					9	77	10	3	65	4		8	94	0	3	19	3	6	27	1
7	439	0	7	109	0	8	26	0					9	88	10	3	78	4		8	95	0	3	97	3	6	35	1
7	440	0	7	110	0	8	27	0					9	96	10	3	83	4		8	96	0	4	39	3	6	39	1
7	441	0	7	111	0	8	28	0					1	4	11	3	101	4		8	97	0	4	87	3	6	43	1
7	442	0	7	112	0	8	29	0					1	23	11	3	103	4		8	98	0	4	88	3	6	44	1
7	443	0	7	113	0	8	30	0					1	29	11	3	112	4		8	99	0	5	8	3	6	48	1
7	444	0	7	114	0	8	31	0					1	56	11	3	139	4		8	100	0	5	18	3	6	51	1
7	445	0	7	115	0	8	32	0					1	73	11	3	154	4		8	101	0	5	27	3	6	57	1
7	446	0	7	116	0	8	33	0					2	37	11	3	170	4		8	102	0	5	47	3	6	58	1
7	447	0	7	117	0	8	34	0					3	59	11	4	44	4		8	103	0	5	112	3	6	71	1
7	448	0	7	118	0	8	35	0					3	60	11	4	51	4		8	104	0	5	130	3	6	72	1
7	449	0	7	119	0	8	36	0					3	84	11	4	61	4		8	105	0	7	30	3	6	96	1
7	450	0	7	120	0	8	37	0					3	87	11	4	66	4		8	106	0	7	36	3	6	98	1
7	451	0	7	121	0	8	38	0					3	108	11	4	83	4		8	107	0	7	39	3	6	101	1
7	452	0	7	122	0	8	39	0					3	120	11	4	88	4		8	108	0	7	64	3	6	104	1
7	453	0	7	123	0	8	40	0					3	134	11	4	106	4		8	109	0	7	65	3	6	115	1
7	454	0	7	124	0	8	41	0					3	157	11	4	122	4		8	110	0	7	99	3	6	121	1
7	455	0	7	125	0	8	42	0					8	24	11	4	128	4		8	111	0	7	107	3	6	130	1
7	456	0	7	126	0	8	43	0					8	31	11	4	130	4		8	112	0	8	44	3	6	134	1
7	457	0	7	127	0	8	44	0					9	15	11	4	147	4		8	113	0	8	80	3	7	31	1
7	458	0	7	128	0	8	45	0					9	38	11	5	52	4		8	114	0	8	111	3	7	36	1
7	459	0	7	129	0	8	46	0					9	56	11	5	69	4		8	115	0	2	35	4	7	44	1
7	460	0	7	130	0	8	47	0					9	57	11	5	93	4		8	116	0	2	82	4	7	52	1
7	461	0	7	131	0	8	48	0					9	59	11	6	8	4		8	117	0	2	147	4	7	60	1
7	462	0	7	132	0	8	49	0					9	63	11	6	13	4		8	118	0	3	40	4	7	64	1
7	463	0	7	133	0	8	50	0					9	81	11	6	25	4		8	119	0	3	76	4	7	73	1
7	464	0	7	134	0	8	51	0					9	90	11	6	28	4		8	120	0	3	80	4	7	77	1
7	465	0	7	135	0	8	52	0					9	101	11	6	48	4		9	1	0	4	118	4	7	118	1
7	466	0	7	136	0	8	53	0					9	107	11	6	61	4		9	2	0	5	53	4	7	121	1
7	467	0	7	137	0	8	54	0					9	108	11	6	91	4		9	3	0	5	111	4	7	133	1
7	468	0	7	138	0	8	55	0					1	11	12	6	93	4		9	4	0	5	131	4	7	134	1
7	469	0	7	139	0	8	56	0					1	44	12	6	101	4		9	5	0	5	133	4	7	144	1
7	470	0	7	140	0	8	57	0					1	60	12	7	16	4		9	6	0	7	12	4	8	4	1
7	471	0	7	141	0	8	58	0					2	8	12	7	27	4		9	7	0	7	19	4	8	10	1
7	472	0	7	142	0	8	59	0					2	28	12	7	32	4		9	8	0	7	94	4	8	39	1
7	473	0	7	143	0	8	60	0					2	51	12	7	33	4		9	9	0	7	117	4	8	43	1
7	474	0	7	144	0	8	61	0					2	74	12	7	62	4		9	11	0	8	15	4	1	8	2
7	475	0	7	145	0	8	62	0					3	35	12	7	63	4		9	12	0	8	38	4	1	73	2
7	476	0	7	146	0	8	63	0					3	37	12	7	70	4		9	13	0	8	43	4	1	88	2
7	477	0	7	147	0	8	64	0					3	67	12	7	72	4		9	14	0	8	55	4	2	10	2
7	478	0	7	148	0	8	65	0					3	88	12	7	77	4		9	15	0	8	67	4	2	13	2
7	479	0	7	149	0	8	66	0					3	112	12	7	80	4		9	16	0	8	91	4	2	61	2
7	480	0	7	150	0	8	67	0					3	141	12	7	87	4		9	17	0	9	54	4	2	62	2
7	481	0	7	151	0	8	68	0					3	142	12	7	112	4		9	18	0	2	65	5	2	90	2
7	482	0	7	152	0	8	69	0					3	158	12	7	120	4		9	19	0	2	79	5	2	109	2
7	483	0	7	153	0	8	70	0					3	162	12	7	133	4		9	20	0	2	85	5	2	111	2
7	484	0	7	154	0	8	71	0					8	33	12	7	148	4		9	21	0	2	117	5	2	121	2
7	485	0	7	155	0	8	72	0					8	41	12	7	150	4		9	22	0	2	118	5	3	1	2
7	486	0	7	156	0	8	73	0					9	9	12	7	156	4		9	23	0	3	55	5	3	10	2
7	487	0	7	157	0	8	74	0					9	21	12	8	7	4		9	24	0	3	73	5	3	23	2
7	488	0	7	158	0	8	75	0					9	35	12	8	11	4		9	25	0	3	78	5	3	25	2
7	489	0	7	159	0	8	76	0					9	72	12	8	36	4		9	26	0	4	77	5	3	42	2
7	490	0	7	160	0	8	77	0					9	92	12	8	37	4		9	27	0	4	89	5	3	51	2
7	491	0	7	161	0	8	78	0					9	106	12	8	52	4		9	28	0	5	6	5	3	71	2
7	492	0	7	162	0	8	79	0					1	21	13	8	53	4		9	29	0	5	24	5	3	72	2
7	493	0	7	163	0	8	80	0					1	25	13	8	85	4		9	30	0	5	51	5	3	111	2
7	494	0	7	164	0	8	81	0					1	47	13	8	121	4		9	31	0	5	77	5	3	119	2
7	495	0	7	165	0	8	82	0					1	70	13	8	124	4		9	32	0	5	132	5	3	134	2
7	496	0	7	166	0	8	83	0					2	15	13	8	128	4		9	33	0	5	134	5	3	138	2
7	497	0	7	167	0	8	84	0					2	17	13	8	150	4		9	34	0	7	25	5	4	8	2
7	498	0	7	168	0	8	85	0					2	18	13	8	157	4		9	35	0	7	46	5	4	12	2
7	499	0	7	169	0	8	86	0					2	27	13	8	159	4		9	36	0	7	66	5	4	22	2
7	500	0	7	170	0	8	87	0					3	63	13	8	168	4		9	37	0	7	134	5	4	42	2
7	501	0	7	171	0	8	88	0					3	75	13	8	169	4		9	38	0	8	5	5	4	48	2
7	502	0	7	172	0	8	89	0					3	159	13	8	183	4		9	39	0	8	42	5	4	89	2
7	503	0	7	173	0	8	90	0					8	8	13	8	184	4		9	40	0	8	107	5	4	115	2
7	504	0	7	174	0	8	91	0					8	19	13	1	23	5		9	41	0	9	55	5	6	54	2
7	505	0	7	175	0	8	92	0					8	26	13	1	51	5		9	42	0	2	50	6	6	60	2
7	506	0	7	176	0	8	93	0					8	59	13	2	23	5		9	43	0	2	77	6	6	66	2
7	507	0	7	177	0	8	94	0					9	11	13	2	25	5		9	44	0	2	81	6	6	80	2
7	508	0	7	178	0	8	95	0					9	51	13	2	85	5		9	45	0	2	87	6	7	7	2
7	509	0	7	179	0	8	96	0					9	53	13	2	100	5		9	46	0	2	89	6	7	24	2
7	510	0	7	180	0	8	97	0					9	58	13	2	102	5		9	47	0	2	97	6	7	28	2
7	511	0	7	181	0	8	98	0					9	71	13	3	24	5		9	48	0	3	105	6	7	33	2
7	512	0	7	182	0	8	99	0					9	105	13	3	36	5		9	49	0	4	49	6	7	47	2
7	513	0	7	183	0	8	100	0					1	50	14	3	40	5		9	50	0	4	103	6	7	54	2
7	514	0	7	184	0	8	101	0					2	5	14	3	50	5		9	51	0	5	38	6	7	82	2
7	515	0	7	185	0	8	102	0					3	39	14	3	58	5		9	52	0	5	41	6	7	84	2
7	516	0	7	186	0	8	103	0					3	46	14	3	85	5		9	53	0	5	126	6	7	115	2
7	517	0	7	187	0	8	104	0					3	79	14	3	99	5		9	54	0	7	7	6	7	140	2
7	518	0	7	188	0	8	105	0					3	85	14	3	118	5		9	55	0	7	58	6	7	152	2
7	519	0	7	189	0	8	106	0					8	15	14	3	121	5		9	56	0	7	105	6	8	13	2
7	520	0	7	190	0	8	107	0					8	27	14	3	135	5		9	57	0	7	130	6	8	14	2
7	521	0	7	191	0	8	108	0					8	30	14	3	138	5		9	58	0	8	89	6	8	20	2
7	522	0	7	192	0	8	109	0					9	42	14	3	142	5		9	59	0	8	99	6	8	60	2
7	523	0	7	193	0	8	110	0					9	73	14	3	148	5		9	60	0	2	57	7	8	62	2
7	524	0	7	194	0	8	111	0					9	85	14	3	150	5		9	61	0	2	94	7	8	64	2
7	525	0	7	195	0	8	112	0					9	119	14	4	1	5		9	62	0	3	11	7	8	65	2
7	526	0	7	196	0	8	113	0					2	11	15	4	18	5		9	63	0	3	13	7	8	71	2
7	527	0	7	197	0	8	114	0					2	20	15	4	19	5		9	64	0	3	104	7	8	89	2
7	528	0	7	198	0	8	115	0					2	64	15	4	32	5		9	65	0	4	40	7	8	94	2
7	529	0	7	199	0	8	116	0					2	66	15	4	34	5		9	66	0	4	61	7	8	95	2
7	530	0	7	200	0	8	117	0					2	75	15	4	35	5		9	67	0	5	3	7	1	132	3
7	531	0	7	201	0	8	118	0					3	36	15	4	36	5		9	68	0	5	7	7	2	14	3
7	532	0	7	202	0	8	119	0					8	28	15	4	65	5		9	69	0	5	21	7	2	38	3
7	533	0	7	203	0	8	120	0					9	6	15	4	89	5		9	70	0	5	64	7	2	46	3
7	534	0	7	204	0	8	121	0					9	16	15	4	98	5		9	71	0	7	83	7	2	69	3
7	535	0	7	205	0	8	122	0					1	48	16	4	100	5		9	72	0	7	113	7	2	74	3
7	536	0	7	206	0	8	123	0					1	57	16	4	107	5		9	73	0	7	121	7	2	79	3
7	537	0	7	207	0	8	124	0					2	32	16	4	108	5		9	74	0	7	136	7	2	96	3
7	538	0	7	208	0	8	125	0					2	40	16	4	110	5		9	75	0	8	31	7	2	112	3
7	539	0	7	209	0	8	126	0					2	49	16	4	136	5		9	76	0	2	93	8	3	41	3
7	540	0	7	210	0	8	127	0					2	56	16	5	19	5		9	77	0	3	26	8	3	53	3
7	541	0	7	211	0	8	128	0					3	107	16	5	29	5		9	78	0	3	37	8	3	58	3
7	542	0	7	212	0	8	129	0					3	156	16	5	30	5		9	79	0	3	70	8	3	69	3
7	543	0	7	213	0	8	130	0					8	48	16	5	42	5		9	80	0	4	24	8	3	92	3
7	544	0	7	214	0	8	131	0					9	60	16	5	44	5		9	81	0	4	72	8	3	101	3
7	545	0	7	215	0	8	132	0					9	76	16	5	49	5		9	82	0	5	71	8	3	120	3
7	546	0	7	216	0	8	133	0					9	102	16	5	65	5		9	83	0	7	86	8	3	157	3
7	547	0	7	217	0	8	134	0					9	112	16	5	67	5		9	84	0	8	62	8	4	7	3
7	548	0	7	218	0	8	135	0					9	117	16	5	80	5		9	85	0	9	45	8	4	21	3
7	549	0	7	219	0	8	136	0					9	122	16	5	81	5		9	86	0	2	67	9	4	25	3
7	550	0	7	220	0	8	137	0					1	65	17	6	1	5		9	87	0	2	75	9	4	37	3
7	551	0	7	221	0	8	138	0					3	81	17	6	10	5		9	88	0	2	146	9	4	79	3
7	552	0	7	222	0	8	139	0					3	129	17	6	23	5		9	89	0	3	53	9	4	84	3
7	553	0	7	223	0	8	140	0					8	17	17	6	37	5		9	90	0	3	59	9	4	92	3
7	554	0	7	224	0	8	141	0					9	14	17	6	41	5		9	91	0	5	90	9	4	110	3
7	555	0	7	225	0	8	142	0					9	39	17	6	73	5		9	92	0	5	115	9	6	38	3
7	556	0	7	226	0	8	143	0					9	67	17	6	84	5		9	93	0	7	41	9	6	52	3
7	557	0	7	227	0	8	144	0					9	75	17	7	22	5		9	94	0	8	36	9	6	109	3
7	558	0	7	228	0	8	145	0					9	84	17	7	23	5		9	95	0	8	64	9	7	39	3
7	559	0	7	229	0	8	146	0					9	113	17	7	25	5		9	96	0	9	62	9	7	53	3
7	560	0	7	230	0	8	147	0					1	6	18	7	59	5		9	97	0	2	71	10	7	74	3
7	561	0	7	231	0	8	148	0					2	45	18	7	78	5		9	98	0	2	122	10	7	100	3
7	562	0	7	232	0	8	149	0					2	50	18	7	81	5		9	99	0	3	66	10	7	128	3
7	563	0	7	233	0	8	150	0					3	89	18	7	82	5		9	100	0	3	67	10	7	132	3
7	564	0	7	234	0	8	151	0					3	148	18	7	86	5		9	101	0	4	13	10	7	141	3
7	565	0	7	235	0	8	152	0					8	58	18	7	88	5		9	102	0	4	63	10	8	8	3
7	566	0	7	236	0	8	153	0					9	62	18	7	146	5		9	103	0	4	82	10	8	26	3
7	567	0	7	237	0	8	154	0					1	40	19	7	149	5		9	104	0	4	112	10	8	36	3
7	568	0	7	238	0	9	1	0					2	54	19	7	155	5		9	105	0	5	42	10	8	53	3
7	569	0	7	239	0	9	4	0					2	70	19	7	157	5		9	106	0	5	116	10	8	59	3
7	570	0	7	240	0	9	5	0					2	71	19	7	159	5		9	107	0	5	141	10	8	79	3
7	571	0	7	241	0	9	6	0					3	62	19	8	1	5		9	108	0	5	142	10	1	2	4
7	572	0	7	242	0	9	7	0					8	22	19	8	4	5		9	109	0	7	8	10	1	52	4
7	573	0	7	243	0	9	8	0					9	37	19	8	13	5		9	110	0	7	100	10	2	34	4
7	574	0	7	244	0	9	9	0					9	65	19	8	76	5		9	111	0	7	109	10	2	48	4
7	575	0	7	245	0	9	11	0					9	111	19	8	110	5		9	112	0	7	128	10	2	76	4
7	576	0	7	246	0	9	12	0					1	41	20	8	167	5		9	113	0	8	7	10	2	86	4
7	577	0	7	247	0	9	14	0					1	53	20	8	179	5		9	114	0	8	8	10	3	45	4
7	578	0	7	248	0	9	15	0					2	60	20	8	182	5		9	115	0	8	16	10	3	59	4
7	579	0	7	249	0	9	16	0					3	121	20	1	5	6		9	116	0	8	26	10	3	61	4
7	580	0	7	250	0	9	18	0					3	135	20	1	42	6		9	117	0	2	22	11	3	82	4
7	581	0	7	251	0	9	23	0					9	23	20	1	98	6		9	118	0	2	88	11	3	89	4
7	582	0	7	252	0	9	26	0					9	78	20	1	127	6		9	119	0	2	113	11	3	94	4
7	583	0	7	253	0	9	32	0					9	20	21	2	4	6		9	120	0	3	24	11	3	110	4
7	584	0	7	254	0	9	40	0					9	31	21	2	14	6		9	121	0	3	25	11	3	112	4
7	585	0	7	255	0	9	47	0					9	116	21	2	70	6		9	122	0	3	30	11	3	115	4
7	586	0	7	256	0	9	52	0					2	41	22	2	90	6		9	123	0	3	68	11	3	140	4
7	587	0	7	257	0	9	54	0					8	14	22	3	45	6		9	124	0	4	7	11	3	151	4
7	588	0	7	258	0	9	61	0					2	25	23	3	52	6		9	125	0	4	99	11	4	11	4
7	589	0	7	259	0	9	71	0					8	42	23	3	68	6		9	126	0	5	10	11	4	17	4
7	590	0	7	260	0	9	81	0					9	86	23	3	74	6		9	127	0	7	69	11	4	20	4
7	591	0	7	261	0	9	83	0					2	23	24	3	84	6		1	19	1	7	73	11	4	24	4
7	592	0	7	262	0	9	87	0					2	62	24	3	108	6		1	23	1	7	77	11	4	30	4
7	593	0	7	263	0	9	95	0					3	77	24	3	110	6		1	26	1	7	91	11	4	40	4
7	594	0	7	264	0	9	105	0					9	13	24	3	126	6		1	37	1	2	66	12	4	49	4
7	595	0	7	265	0	9	116	0					9	68	24	3	133	6		1	38	1	3	22	12	4	98	4
7	596	0	7	266	0	9	121	0					1	54	26	3	134	6		1	48	1	3	50	12	6	111	4
7	597	0	7	267	0	9	125	0					3	104	26	3	147	6		1	51	1	4	2	12	7	4	4
7	598	0	7	268	0	9	127	0					8	12	26	3	152	6		1	52	1	4	42	12	7	17	4
7	599	0	7	269	0	9	130	0					9	70	26	3	165	6		1	57	1	4	51	12	7	19	4
7	600	0	7	270	0	9	131	0					3	70	27	3	176	6		1	63	1	4	70	12	7	22	4
7	601	0	7	271	0	9	133	0					1	34	28	4	12	6		1	71	1	5	30	12	7	43	4
7	602	0	7	272	0	9	140	0					9	45	28	4	52	6		1	94	1	5	52	12	7	56	4
7	603	0	7	273	0	9	146	0					3	113	30	4	63	6		1	100	1	5	55	12	7	59	4
7	604	0	7	274	0	9	147	0					1	58	31	4	67	6		1	122	1	5	69	12	7	71	4
7	605	0	7	275	0	9	148	0					1	59	32	4	82	6		1	137	1	5	137	12	7	127	4
7	606	0	7	276	0	3	9	1					2	47	32	4	97	6		1	147	1	7	82	12	7	148	4
7	607	0	7	277	0	3	24	1					3	155	32	4	105	6		1	148	1	7	115	12	8	6	4
7	608	0	7	278	0	3	29	1					8	55	32	4	114	6		1	151	1	7	116	12	8	21	4
7	609	0	7	279	0	3	35	1					1	35	33	4	120	6		1	159	1	7	127	12	8	25	4
7	610	0	7	280	0	3	39	1					1	33	34	4	129	6		1	180	1	7	137	12	9	78	4
7	611	0	7	281	0	3	49	1					8	66	34	5	9	6		2	11	1	8	4	12	1	26	5
7	612	0	7	282	0	3	92	1					2	36	36	5	37	6		2	15	1	8	103	12	1	45	5
7	613	0	7	283	0	3	95	1					1	36	38	5	55	6		2	28	1	8	109	12	1	104	5
7	614	0	7	284	0	3	98	1					2	59	41	5	74	6		2	29	1	2	4	13	2	39	5
7	615	0	7	285	0	3	107	1					9	22	41	5	82	6		2	36	1	3	23	13	2	49	5
7	616	0	7	286	0	3	111	1					1	19	42	5	83	6		2	39	1	3	39	13	2	52	5
7	617	0	7	287	0	3	127	1					2	48	43	5	90	6		2	58	1	4	50	13	2	70	5
7	618	0	7	288	0	3	128	1					2	43	47	5	92	6		2	93	1	5	85	13	2	75	5
7	619	0	7	289	0	3	135	1					3	74	49	5	96	6		2	97	1	7	33	13	2	117	5
7	620	0	7	290	0	3	138	1					9	52	49	6	6	6		2	120	1	7	119	13	3	15	5
7	621	0	7	291	0	3	144	1					1	61	53	6	11	6		2	126	1	8	3	13	3	84	5
7	622	0	7	292	0	3	149	1					8	36	55	6	43	6		3	61	1	8	110	13	3	90	5
7	623	0	7	293	0	3	161	1					3	72	60	6	44	6		4	21	1	9	60	13	3	162	5
7	624	0	7	294	0	3	165	1					9	40	61	6	54	6		4	23	1	2	130	14	4	26	5
7	625	0	7	295	0	3	170	1					9	48	61	6	64	6		4	29	1	3	15	14	4	68	5
7	626	0	7	296	0	5	5	1					3	69	65	6	92	6		4	50	1	3	87	14	4	85	5
7	627	0	7	297	0	5	17	1					3	91	65	7	43	6		4	52	1	4	54	14	6	36	5
7	628	0	8	1	0	5	20	1					1	52	68	7	60	6		4	75	1	4	108	14	6	62	5
7	629	0	8	2	0	5	29	1								7	74	6		4	80	1	5	114	14	6	125	5
7	630	0	8	3	0	5	30	1								7	105	6		4	102	1	7	43	14	7	70	5
7	631	0	8	4	0	5	31	1								8	2	6		4	107	1	7	56	14	7	99	5
7	632	0	8	5	0	5	51	1								8	5	6		5	8	1	7	57	14	7	124	5
7	633	0	8	6	0	5	58	1								8	14	6		5	11	1	7	126	14	7	130	5
7	634	0	8	7	0	5	64	1								8	27	6		5	14	1	8	2	14	8	19	5
7	635	0	8	8	0	5	66	1								8	33	6		5	24	1	8	19	14	8	77	5
7	636	0	8	9	0	5	76	1								8	62	6		5	25	1	4	90	15	1	3	6
7	637	0	8	10	0	5	82	1								8	138	6		5	29	1	5	19	15	1	142	6
7	638	0	8	11	0	5	83	1								8	139	6		5	32	1	5	65	15	2	20	6
7	639	0	8	12	0	5	86	1								8	140	6		5	69	1	5	68	15	2	47	6
7	640	0	8	13	0	5	90	1								8	156	6		5	77	1	7	28	15	2	50	6
7	641	0	8	14	0	5	99	1								8	163	6		5	90	1	8	11	15	2	119	6
7	642	0	8	15	0	5	104	1								8	181	6		5	99	1	8	39	15	3	7	6
7	643	0	8	16	0	5	106	1								1	8	7		6	5	1	8	97	15	3	49	6
7	644	0	8	17	0	5	108	1								1	33	7		6	9	1	3	83	16	3	56	6
7	645	0	8	18	0	5	112	1								1	49	7		6	10	1	4	64	16	4	13	6
7	646	0	8	19	0	5	114	1								1	65	7		6	28	1	4	102	16	4	106	6
7	647	0	8	20	0	5	117	1								1	70	7		6	45	1	7	97	16	4	107	6
7	648	0	8	21	0	5	132	1								1	144	7		6	84	1	7	103	16	7	30	6
7	649	0	8	22	0	5	139	1								2	22	7		6	94	1	8	88	16	7	34	6
7	650	0	8	23	0	5	145	1								2	30	7		6	97	1	8	105	16	7	37	6
7	651	0	8	24	0	5	147	1								2	34	7		6	118	1	3	86	17	7	94	6
7	652	0	8	25	0	5	150	1								2	36	7		6	121	1	4	78	17	7	101	6
7	653	0	8	26	0	5	151	1								2	62	7		6	137	1	4	109	17	7	108	6
7	654	0	8	27	0	5	152	1								2	74	7		1	102	2	5	25	17	7	142	6
7	655	0	8	28	0	5	157	1								2	113	7		1	114	2	5	46	17	8	11	6
7	656	0	8	29	0	5	167	1								3	10	7		2	4	2	7	138	17	8	27	6
7	657	0	8	30	0	6	2	1								3	76	7		2	12	2	8	17	17	8	37	6
7	658	0	8	31	0	6	9	1								3	88	7		2	38	2	8	37	17	8	49	6
7	659	0	8	32	0	6	10	1								3	98	7		2	63	2	8	66	17	8	81	6
7	660	0	8	33	0	6	18	1								3	102	7		2	76	2	2	83	18	1	1	7
7	661	0	8	34	0	6	34	1								3	144	7		2	83	2	3	33	18	1	59	7
7	662	0	8	35	0	6	58	1								4	17	7		2	88	2	3	84	18	2	29	7
7	663	0	8	36	0	6	63	1								4	59	7		2	89	2	3	103	18	2	35	7
7	664	0	8	37	0	6	78	1								4	102	7		2	110	2	4	32	18	2	71	7
7	665	0	8	38	0	6	84	1								4	113	7		2	127	2	4	93	18	2	84	7
7	666	0	8	39	0	6	85	1								4	133	7		2	142	2	4	117	18	2	88	7
7	667	0	8	40	0	6	93	1								5	10	7		4	2	2	5	127	18	3	48	7
7	668	0	8	41	0	6	102	1								5	28	7		4	11	2	7	27	18	3	57	7
7	669	0	8	42	0	7	5	1								6	30	7		4	43	2	7	131	18	3	63	7
7	670	0	8	43	0	7	6	1								6	31	7		4	67	2	8	23	18	3	144	7
7	671	0	8	44	0	7	8	1								6	32	7		4	77	2	2	84	19	4	118	7
7	672	0	8	45	0	7	12	1								6	49	7		4	78	2	3	44	19	6	76	7
7	673	0	8	46	0	7	17	1								6	50	7		4	81	2	3	111	19	7	41	7
7	674	0	8	47	0	7	19	1								6	71	7		4	83	2	4	53	19	7	69	7
7	675	0	8	48	0	7	22	1								6	74	7		4	93	2	5	103	19	7	89	7
7	676	0	8	49	0	7	24	1								6	76	7		4	94	2	5	136	19	7	96	7
7	677	0	8	50	0	7	27	1								6	81	7		4	96	2	7	24	19	7	138	7
7	678	0	8	51	0	7	32	1								6	82	7		4	99	2	7	34	19	8	73	7
7	679	0	8	52	0	7	36	1								6	89	7		4	112	2	7	122	19	9	145	7
7	680	0	8	53	0	7	58	1								6	90	7		5	12	2	2	53	20	9	146	7
7	681	0	8	54	0	7	62	1								6	102	7		5	19	2	2	135	20	1	37	8
7	682	0	8	55	0	7	76	1								7	2	7		5	27	2	3	69	20	1	139	8
7	683	0	8	56	0	7	99	1								7	11	7		5	35	2	4	67	20	1	143	8
7	684	0	8	57	0	7	105	1								7	21	7		5	39	2	5	76	20	1	149	8
7	685	0	8	58	0	7	109	1								7	35	7		5	40	2	5	106	20	2	45	8
7	686	0	8	59	0	7	110	1								7	46	7		5	58	2	7	61	20	2	73	8
7	687	0	8	60	0	7	127	1								7	54	7		5	61	2	7	108	20	2	99	8
7	688	0	8	61	0	7	143	1								7	56	7		5	78	2	7	133	20	2	103	8
7	689	0	8	62	0	7	147	1								7	75	7		5	83	2	8	87	20	2	105	8
7	690	0	8	63	0	7	152	1								7	97	7		5	84	2	5	5	21	2	118	8
7	691	0	8	64	0	7	153	1								7	116	7		5	86	2	5	13	21	3	16	8
7	692	0	8	65	0	7	156	1								7	130	7		5	102	2	5	92	21	3	50	8
7	693	0	8	66	0	7	157	1								7	134	7		6	8	2	7	32	21	3	55	8
7	694	0	8	67	0	7	160	1								8	16	7		6	71	2	7	54	21	3	96	8
7	695	0	8	68	0	7	167	1								8	21	7		6	91	2	8	52	21	4	15	8
7	696	0	8	69	0	7	176	1								8	45	7		6	117	2	8	72	21	4	77	8
7	697	0	8	70	0	7	181	1								8	75	7		8	62	2	8	82	21	4	91	8
7	698	0	8	71	0	7	182	1								8	116	7		1	39	3	8	83	21	4	93	8
7	699	0	8	72	0	7	185	1								8	127	7		1	54	3	8	85	21	4	96	8
7	700	0	8	73	0	7	188	1								8	145	7		1	65	3	3	85	22	4	103	8
7	701	0	8	74	0	9	10	1								8	149	7		1	104	3	3	91	22	7	15	8
7	702	0	8	75	0	9	19	1								8	173	7		1	105	3	8	18	22	7	27	8
7	703	0	8	76	0	9	27	1								1	13	8		1	142	3	8	73	22	7	67	8
7	704	0	8	77	0	9	29	1								1	31	8		2	5	3	8	90	22	7	76	8
7	705	0	8	78	0	9	31	1								1	60	8		2	37	3	7	49	23	7	122	8
7	706	0	8	79	0	9	35	1								1	106	8		2	72	3	3	107	24	8	15	8
7	707	0	8	80	0	9	38	1								1	135	8		2	78	3	4	15	24	8	28	8
7	708	0	8	81	0	9	65	1								2	21	8		3	32	3	4	105	24	8	57	8
7	709	0	8	82	0	9	67	1								2	28	8		3	36	3	5	26	24	1	5	9
7	710	0	8	83	0	9	79	1								2	45	8		4	48	3	5	91	24	1	6	9
7	711	0	8	84	0	9	85	1								2	79	8		4	56	3	5	124	24	1	152	9
7	712	0	8	85	0	9	98	1								2	81	8		4	70	3	7	48	24	2	7	9
7	713	0	8	86	0	9	101	1								2	106	8		5	49	3	7	62	24	2	37	9
7	714	0	8	87	0	9	110	1								2	109	8		5	67	3	8	6	24	3	37	9
7	715	0	8	88	0	9	112	1								3	114	8		5	98	3	8	32	24	3	85	9
7	716	0	8	89	0	9	135	1								3	168	8		6	26	3	3	61	25	3	87	9
7	717	0	8	90	0	9	138	1								3	172	8		6	29	3	7	139	25	3	97	9
7	718	0	8	91	0	9	141	1								4	23	8		6	105	3	8	9	25	4	33	9
7	719	0	8	92	0	9	143	1								4	40	8		6	120	3	9	76	25	4	62	9
7	720	0	8	93	0	9	144	1								4	56	8		1	77	4	3	90	26	4	64	9
7	721	0	8	94	0	9	145	1								4	115	8		1	98	4	5	72	26	6	131	9
7	722	0	8	95	0	3	3	2								4	125	8		2	54	4	5	89	26	7	2	9
7	723	0	8	96	0	3	5	2								5	2	8		2	73	4	7	95	26	7	21	9
7	724	0	8	97	0	3	26	2								5	50	8		2	96	4	8	34	26	8	29	9
7	725	0	8	98	0	3	30	2								5	53	8		2	109	4	2	129	27	8	30	9
7	726	0	8	99	0	3	50	2								5	94	8		2	121	4	3	32	27	8	31	9
7	727	0	8	100	0	3	53	2								5	95	8		4	16	4	4	27	27	8	67	9
7	728	0	8	101	0	3	71	2								6	9	8		5	7	4	4	58	27	1	42	10
7	729	0	8	102	0	3	78	2								6	33	8		5	53	4	5	56	27	1	69	10
7	730	0	8	103	0	3	86	2								6	38	8		5	75	4	7	102	27	2	9	10
7	731	0	8	104	0	3	99	2								6	72	8		5	88	4	8	93	27	2	33	10
7	732	0	8	105	0	3	109	2								7	42	8		5	94	4	2	44	28	2	57	10
7	733	0	8	106	0	3	110	2								7	47	8		6	6	4	8	102	28	2	60	10
7	734	0	8	107	0	3	117	2								7	61	8		6	104	4	2	128	29	2	91	10
7	735	0	8	108	0	3	118	2								7	73	8		6	119	4	3	3	29	3	66	10
7	736	0	8	109	0	3	119	2								7	126	8		1	33	5	4	59	29	3	86	10
7	737	0	8	110	0	3	126	2								7	127	8		1	56	5	5	11	29	3	95	10
7	738	0	8	111	0	3	132	2								8	28	8		1	58	5	2	60	30	4	65	10
7	739	0	8	112	0	3	139	2								8	38	8		1	64	5	4	37	30	4	102	10
7	740	0	8	113	0	3	148	2								8	55	8		1	101	5	5	50	30	8	68	10
7	741	0	8	114	0	3	157	2								8	59	8		1	145	5	8	27	30	8	90	10
7	742	0	8	115	0	3	162	2								8	65	8		2	10	5	4	75	31	1	21	11
7	743	0	8	116	0	3	166	2								8	70	8		2	16	5	5	98	31	2	21	11
7	744	0	8	117	0	3	169	2								8	89	8		2	20	5	7	110	31	2	56	11
7	745	0	8	118	0	5	2	2								8	101	8		2	111	5	3	41	32	2	85	11
7	746	0	8	119	0	5	10	2								8	102	8		2	117	5	5	87	32	2	92	11
7	747	0	8	120	0	5	16	2								8	123	8		4	86	5	5	105	32	3	109	11
7	748	0	8	121	0	5	34	2								8	153	8		5	52	5	8	1	32	3	163	11
7	749	0	8	122	0	5	52	2								1	55	9		5	59	5	8	46	32	4	29	11
7	750	0	8	123	0	5	55	2								2	26	9		5	71	5	8	71	32	4	73	11
7	751	0	8	124	0	5	59	2								2	27	9		5	72	5	5	49	33	4	117	11
7	752	0	8	125	0	5	61	2								2	44	9		5	85	5	5	74	33	6	68	11
7	753	0	8	126	0	5	67	2								2	56	9		6	18	5	5	119	33	6	105	11
7	754	0	8	127	0	5	81	2								3	34	9		6	113	5	3	54	34	7	42	11
7	755	0	8	128	0	5	87	2								3	39	9		6	132	5	5	96	34	7	86	11
7	756	0	8	129	0	5	101	2								3	66	9		7	6	5	5	99	34	7	90	11
7	757	0	8	130	0	5	107	2								3	117	9		2	22	6	7	47	34	8	45	11
7	758	0	8	131	0	5	122	2								3	129	9		2	47	6	8	98	34	8	58	11
7	759	0	8	132	0	5	124	2								3	156	9		2	49	6	2	45	35	8	82	11
7	760	0	8	133	0	5	131	2								3	171	9		2	50	6	3	38	35	2	81	12
7	761	0	8	134	0	5	133	2								4	20	9		2	123	6	4	55	35	3	9	12
8	1	0	8	135	0	5	135	2								4	21	9		4	58	6	5	118	35	3	12	12
8	5	0	8	136	0	5	144	2								4	62	9		4	74	6	5	123	35	3	62	12
8	6	0	8	137	0	5	148	2								4	68	9		5	37	6	8	28	35	3	68	12
8	7	0	8	138	0	5	153	2								4	71	9		5	55	6	8	61	35	3	91	12
8	11	0	8	139	0	6	1	2								4	87	9		5	63	6	8	101	36	4	43	12
8	28	0	8	140	0	6	5	2								4	126	9		6	22	6	4	76	37	4	61	12
8	32	0	8	141	0	6	11	2								5	3	9		6	63	6	4	114	37	7	20	12
8	33	0	8	142	0	6	16	2								5	77	9		6	98	6	5	100	37	7	38	12
8	36	0	8	143	0	6	17	2								5	79	9		1	106	7	7	52	37	7	98	12
8	40	0	8	144	0	6	33	2								5	87	9		1	119	7	8	24	37	8	41	12
8	41	0	8	145	0	6	100	2								6	79	9		1	173	7	3	14	38	1	148	13
8	47	0	8	146	0	6	103	2								7	41	9		2	6	7	7	111	38	2	27	13
8	51	0	8	147	0	7	9	2								7	64	9		2	124	7	8	51	38	3	73	13
8	55	0	8	148	0	7	14	2								7	94	9		2	128	7	3	71	39	3	80	13
8	56	0	8	149	0	7	18	2								7	111	9		4	42	7	7	38	39	3	81	13
8	57	0	8	150	0	7	28	2								7	122	9		4	82	7	8	10	39	4	104	13
8	62	0	8	151	0	7	30	2								7	135	9		4	104	7	8	49	39	7	40	13
8	63	0	8	152	0	7	34	2								8	32	9		6	4	7	8	65	39	8	88	13
8	75	0	8	153	0	7	35	2								8	35	9		6	76	7	8	95	39	8	98	13
8	76	0	8	154	0	7	37	2								8	43	9		6	89	7	4	69	40	1	119	14
8	78	0	8	155	0	7	41	2								8	48	9		1	85	8	5	66	40	1	122	14
8	81	0	9	1	0	7	65	2								8	68	9		1	112	8	7	81	40	2	31	14
8	82	0	9	2	0	7	69	2								8	72	9		1	165	8	7	120	40	2	36	14
8	91	0	9	3	0	7	82	2								8	97	9		2	26	8	8	45	40	2	115	14
8	102	0	9	4	0	7	88	2								8	109	9		2	62	8	8	54	40	3	4	14
8	103	0	9	5	0	7	96	2								8	119	9		2	85	8	7	101	41	3	74	14
8	104	0	9	6	0	7	130	2								8	152	9		2	137	8	8	21	41	3	99	14
8	110	0	9	7	0	7	144	2								8	170	9		5	56	8	3	52	42	3	158	14
8	113	0	9	8	0	7	155	2								1	1	10		5	60	8	3	88	42	4	54	14
8	120	0	9	9	0	7	159	2								1	35	10		5	91	8	8	59	42	7	145	14
8	124	0	9	10	0	7	165	2								1	41	10		5	101	8	2	34	43	7	146	14
8	126	0	9	11	0	7	184	2								1	59	10		6	75	8	2	132	43	8	17	14
8	127	0	9	12	0	7	186	2								1	77	10		6	77	8	3	31	43	8	24	14
8	137	0	9	13	0	9	2	2								1	90	10		6	83	8	7	26	43	8	56	14
8	141	0	9	14	0	9	13	2								1	120	10		6	108	8	7	92	43	8	70	14
8	146	0	9	15	0	9	22	2								1	134	10		6	124	8	8	94	43	1	14	15
8	151	0	9	16	0	9	28	2								2	39	10		1	82	9	5	107	44	2	22	15
8	163	0	9	17	0	9	36	2								2	60	10		2	48	9	7	118	44	3	88	15
8	178	0	9	18	0	9	44	2								2	76	10		2	57	9	8	50	44	3	165	15
8	185	0	9	19	0	9	70	2								3	81	10		2	141	9	4	16	45	6	126	15
8	190	0	9	20	0	9	74	2								3	113	10		4	65	9	5	73	45	7	103	15
8	200	0	9	21	0	9	96	2								3	115	10		4	69	9	5	135	45	7	116	15
8	204	0	9	22	0	9	97	2								3	137	10		4	87	9	7	2	45	8	9	15
8	210	0	9	23	0	9	120	2								3	153	10		5	100	9	2	125	46	8	61	15
8	212	0	9	24	0	9	124	2								4	70	10		6	2	9	3	58	46	8	80	15
8	217	0	9	25	0	9	134	2								4	104	10		6	11	9	4	44	46	1	30	16
8	219	0	9	26	0	3	21	3								5	16	10		6	23	9	7	53	46	2	66	16
8	221	0	9	27	0	3	40	3								5	41	10		6	31	9	8	53	46	2	116	16
8	226	0	9	28	0	3	41	3								5	76	10		6	44	9	2	131	47	4	67	16
8	228	0	9	29	0	3	69	3								6	45	10		6	50	9	3	63	47	7	29	16
8	241	0	9	30	0	3	100	3								6	66	10		9	10	9	7	37	47	1	31	17
8	245	0	9	31	0	3	101	3								6	78	10		1	7	10	7	42	47	1	102	17
8	252	0	9	32	0	3	102	3								6	85	10		1	181	10	8	60	47	1	138	17
8	254	0	9	33	0	3	104	3								6	99	10		2	7	10	2	36	48	2	30	17
8	255	0	9	34	0	3	120	3								7	119	10		2	25	10	4	98	48	3	36	17
8	258	0	9	35	0	3	151	3								8	24	10		2	44	10	8	84	48	3	153	17
8	260	0	9	36	0	5	4	3								8	29	10		2	46	10	2	139	49	3	154	17
8	262	0	9	37	0	5	6	3								8	69	10		5	31	10	2	140	49	4	41	17
8	263	0	9	38	0	5	8	3								8	79	10		5	33	10	2	143	49	4	55	17
8	264	0	9	39	0	5	74	3								8	100	10		5	38	10	7	70	49	4	100	17
8	268	0	9	40	0	5	79	3								8	111	10		5	47	10	2	121	50	7	6	17
8	269	0	9	41	0	5	95	3								8	155	10		6	14	10	4	83	50	7	18	17
8	270	0	9	42	0	5	97	3								8	178	10		6	53	10	7	79	50	7	25	17
8	275	0	9	43	0	5	105	3								9	136	10		6	92	10	7	104	50	7	68	17
8	277	0	9	44	0	5	110	3								1	17	11		6	111	10	3	36	52	7	106	17
8	281	0	9	45	0	5	115	3								1	64	11		6	128	10	8	58	52	1	25	18
8	282	0	9	46	0	5	119	3								1	116	11		1	109	11	8	92	52	1	36	18
8	284	0	9	47	0	5	120	3								1	147	11		2	106	11	7	63	53	1	56	18
8	285	0	9	48	0	5	127	3								2	43	11		4	26	11	8	56	53	1	74	18
8	286	0	9	49	0	5	140	3								3	107	11		5	80	11	8	79	53	1	146	18
8	290	0	9	50	0	6	15	3								4	26	11		6	32	11	5	29	55	3	83	18
8	292	0	9	51	0	6	21	3								4	96	11		6	55	11	8	104	55	3	114	18
8	295	0	9	52	0	6	27	3								5	32	11		6	69	11	8	106	55	3	122	18
8	299	0	9	53	0	6	32	3								5	48	11		6	70	11	3	10	56	7	62	18
8	304	0	9	54	0	6	45	3								6	4	11		6	79	11	3	51	56	7	112	18
8	306	0	9	55	0	6	47	3								6	42	11		6	82	11	5	80	57	7	153	18
8	308	0	9	56	0	6	71	3								6	46	11		6	88	11	8	14	57	8	46	18
8	311	0	9	57	0	6	87	3								6	58	11		6	134	11	8	74	58	8	91	18
9	8	0	9	58	0	6	95	3								6	100	11		1	88	12	3	16	59	1	78	19
9	9	0	9	59	0	7	21	3								7	68	11		2	95	12	4	79	59	1	96	19
9	11	0	9	60	0	7	23	3								7	76	11		2	122	12	3	34	61	1	108	19
9	14	0	9	61	0	7	33	3								7	91	11		4	105	12	8	69	61	3	39	19
9	17	0	9	62	0	7	40	3								7	137	11		5	93	12	7	132	62	3	78	19
9	19	0	9	63	0	7	46	3								7	140	11		6	35	12	8	25	62	8	33	19
9	20	0	9	64	0	7	53	3								8	17	11		6	61	12	3	43	65	8	38	19
9	34	0	9	65	0	7	73	3								8	46	11		6	116	12	3	42	68	8	84	19
9	60	0	9	66	0	7	79	3								8	104	11		1	170	13	3	27	69	1	131	20
1	11	1	9	67	0	7	81	3								8	114	11		2	43	13	4	95	69	2	58	20
1	14	1	9	68	0	7	112	3								1	39	12		2	136	13	5	75	69	3	107	20
1	22	1	9	69	0	7	118	3								1	104	12		4	8	13	3	60	70	3	149	20
1	24	1	9	70	0	7	124	3								1	107	12		6	38	13	8	68	70	4	87	20
1	30	1	9	71	0	7	129	3								1	145	12		6	72	13	4	74	72	4	116	20
1	38	1	9	72	0	7	134	3								1	146	12		8	70	13	4	45	73	7	45	20
1	41	1	9	73	0	7	154	3								2	6	12		1	40	14	3	47	74	8	44	20
1	87	1	9	74	0	7	171	3								2	8	12		1	68	14	2	46	76	8	83	20
1	89	1	9	75	0	7	172	3								2	52	12		2	138	14	7	89	76	3	75	21
2	9	1	9	76	0	7	189	3								3	41	12		5	41	14	4	92	77	4	72	21
2	13	1	9	77	0	9	30	3								3	97	12		6	12	14	7	44	78	4	113	21
3	7	1	9	78	0	9	42	3								4	11	12		6	33	14	5	110	82	7	114	21
3	18	1	9	79	0	9	48	3								4	93	12		6	81	14	5	94	83	8	34	21
3	23	1	9	80	0	9	50	3								5	72	12		6	99	14	4	36	84	8	101	21
3	25	1	9	81	0	9	66	3								5	78	12		1	136	15	8	78	85	1	47	22
3	28	1	9	82	0	9	68	3								7	55	12		2	70	15	2	23	87	3	44	22
6	16	1	9	83	0	9	69	3								7	117	12		6	78	15	3	45	87	3	46	22
8	3	1	9	84	0	9	72	3								8	67	12		6	127	15	3	77	93	3	106	22
8	4	1	9	85	0	9	80	3								8	77	12		1	162	16	2	55	94	3	121	22
8	17	1	9	86	0	9	91	3								8	113	12		2	23	16	8	48	94	3	125	22
8	38	1	9	87	0	9	94	3								1	11	13		2	129	16	3	28	111	3	147	22
8	50	1	9	88	0	9	102	3								1	15	13		2	133	16	2	41	116	3	148	22
8	53	1	9	89	0	9	119	3								1	20	13		2	140	16				4	59	22
8	61	1	9	90	0	9	128	3								1	32	13		6	25	16				4	88	22
8	64	1	9	91	0	9	136	3								1	109	13		6	54	16				4	108	22
8	70	1	9	92	0	3	17	4								1	124	13		6	123	16				7	12	22
8	79	1	9	93	0	3	18	4								2	29	13		6	135	16				7	13	22
8	80	1	9	94	0	3	54	4								2	41	13		1	160	17				7	57	22
8	83	1	9	95	0	3	65	4								2	42	13		2	30	17				8	16	22
8	85	1	9	96	0	3	125	4								2	48	13		5	74	17				8	63	22
8	90	1	9	97	0	3	143	4								2	54	13		6	17	17				8	92	22
8	92	1	9	98	0	3	156	4								2	55	13		6	103	17				1	44	23
8	96	1	9	99	0	3	163	4								3	127	13		6	125	17				3	116	23
8	97	1	9	100	0	5	1	4								4	49	13		1	116	18				3	123	23
8	106	1	9	101	0	5	7	4								4	77	13		1	131	18				7	72	23
8	119	1	9	102	0	5	11	4								4	85	13		1	166	18				8	69	23
8	125	1	9	103	0	5	36	4								4	92	13		2	21	18				1	53	24
8	128	1	9	104	0	5	84	4								5	24	13		2	27	18				1	151	24
8	129	1	9	105	0	5	111	4								5	75	13		2	114	18				2	43	24
8	135	1	9	106	0	5	125	4								7	45	13		2	130	18				3	124	24
8	139	1	9	107	0	5	160	4								7	79	13		6	30	18				7	80	24
8	158	1	9	108	0	6	3	4								8	26	13		6	133	18				8	5	24
8	175	1	9	109	0	6	4	4								8	56	13		1	176	19				8	74	24
8	181	1	9	110	0	6	54	4								8	84	13		2	77	19				1	84	25
8	188	1	9	111	0	6	92	4								8	129	13		5	26	19				2	53	25
8	189	1	9	112	0	7	16	4								8	158	13		6	13	19				2	97	25
8	194	1	9	113	0	7	43	4								8	166	13		6	41	19				3	127	25
8	208	1	9	114	0	7	54	4								1	18	14		6	101	19				3	159	25
8	225	1	9	115	0	7	60	4								1	52	14		2	41	20				3	161	25
8	238	1	9	116	0	7	86	4								1	62	14		2	99	20				4	31	25
8	249	1	9	117	0	7	87	4								1	81	14		5	62	20				7	110	25
8	251	1	9	118	0	7	95	4								1	126	14		6	122	20				8	50	25
8	265	1	9	119	0	7	102	4								2	86	14		1	167	21				1	13	26
8	271	1	9	120	0	7	122	4								2	89	14		2	40	21				1	48	26
8	274	1	9	121	0	7	133	4								3	116	14		2	51	21				1	110	26
8	276	1	9	122	0	7	136	4								4	90	14		2	59	21				2	28	26
8	278	1	9	123	0	7	146	4								4	101	14		2	92	21				7	137	26
8	287	1	9	124	0	7	162	4								5	7	14		2	118	21				1	4	27
8	288	1	9	125	0	7	164	4								6	2	14		6	34	21				1	98	27
8	289	1	9	126	0	7	174	4								6	35	14		6	93	21				2	110	27
8	297	1	9	127	0	9	20	4								6	55	14		5	23	22				7	11	27
8	305	1	9	128	0	9	37	4								6	59	14		5	70	22				7	129	27
8	307	1	9	129	0	9	57	4								6	77	14		5	89	22				1	18	28
8	309	1	9	130	0	9	64	4								7	6	14		6	16	22				1	106	28
9	7	1	9	131	0	9	76	4								7	50	14		5	81	23				2	102	28
1	1	2	9	132	0	9	90	4								7	100	14		5	105	23				3	43	28
1	19	2	9	133	0	9	93	4								8	42	14		6	64	23				3	60	28
1	20	2	9	134	0	9	99	4								8	49	14		1	153	24				8	51	28
1	33	2	9	135	0	9	100	4								8	63	14		6	51	24				2	44	29
1	45	2	9	136	0	9	107	4								8	66	14		2	14	25				4	44	29
1	59	2	9	137	0	9	111	4								8	71	14		2	132	25				4	78	29
1	88	2	9	138	0	9	115	4								8	99	14		6	20	25				4	112	29
2	3	2	9	139	0	9	123	4								8	103	14		6	37	25				7	83	29
2	8	2	9	140	0	9	129	4								8	126	14		6	39	25				1	16	30
3	4	2	9	141	0	9	137	4								8	137	14		2	98	26				1	29	30
3	17	2	9	142	0	9	139	4								1	2	15		6	3	26				1	124	30
3	21	2	9	143	0	9	149	4								1	79	15		2	119	27				3	141	30
4	37	2	9	144	0	3	12	5								1	110	15		4	92	27				4	70	30
6	1	2	9	145	0	3	19	5								1	111	15		6	40	27				4	105	30
8	10	2	9	146	0	3	63	5								1	132	15		6	43	27				7	46	30
8	13	2	9	147	0	3	131	5								2	69	15		6	48	27				8	2	30
8	14	2	9	148	0	3	168	5								2	114	15		6	59	27				1	150	31
8	15	2	9	149	0	5	42	5								3	43	15		6	96	27				1	10	32
8	18	2	9	150	0	5	46	5								3	95	15		2	17	28				1	39	32
8	19	2	9	151	0	5	49	5								3	130	15		4	49	28				2	51	32
8	20	2	9	152	0	5	56	5								4	69	15		5	64	28				2	63	32
8	22	2	9	153	0	5	75	5								4	118	15		6	24	28				3	65	32
8	23	2	9	154	0	5	77	5								5	85	15		6	114	28				7	143	32
8	26	2	9	155	0	5	80	5								5	97	15		6	115	28				7	147	32
8	29	2	9	156	0	5	92	5								6	83	15		6	130	28				1	105	33
8	42	2	9	157	0	5	93	5								8	80	15		5	57	29				1	130	33
8	43	2	2	2	1	5	130	5								8	122	15		6	7	29				2	64	33
8	44	2	2	18	1	5	136	5								1	38	16		1	73	31				2	104	33
8	49	2	2	21	1	5	146	5								1	68	16		2	108	31				3	67	33
8	58	2	2	28	1	6	8	5								1	69	16		2	116	31				1	7	34
8	87	2	2	30	1	6	19	5								1	115	16		6	131	31				1	46	34
8	93	2	2	31	1	6	50	5								1	118	16		1	124	32				1	116	34
8	99	2	2	32	1	6	76	5								2	33	16		2	135	32				3	93	34
8	100	2	2	36	1	6	89	5								6	17	16		5	9	32				7	93	34
8	109	2	2	42	1	6	90	5								6	47	16		6	19	32				1	12	35
8	133	2	2	54	1	7	11	5								6	56	16		6	110	32				1	99	35
8	155	2	2	82	1	7	26	5								6	96	16		2	125	33				1	121	35
8	157	2	2	96	1	7	39	5								7	48	16		6	52	33				7	139	35
8	161	2	2	99	1	7	70	5								7	58	16		4	116	34				2	108	36
8	164	2	3	1	1	7	71	5								7	131	16		5	43	34				7	48	36
8	169	2	3	14	1	7	141	5								8	19	16		6	21	34				8	55	36
8	180	2	3	16	1	9	25	5								8	90	16		1	133	35				1	60	37
8	183	2	3	59	1	9	33	5								8	115	16		2	102	35				1	85	37
8	203	2	3	60	1	9	56	5								8	130	16		6	62	35				3	76	37
8	213	2	3	71	1	9	59	5								9	58	16		6	100	35				3	160	37
8	218	2	3	74	1	9	63	5								1	24	17		1	72	36				4	83	37
8	220	2	3	76	1	9	86	5								1	140	17		2	45	36				8	42	37
8	227	2	3	80	1	9	108	5								2	32	17		6	60	36				1	35	38
8	231	2	3	91	1	9	132	5								3	69	17		6	102	36				1	72	38
8	234	2	3	93	1	3	1	6								3	89	17		6	126	36				2	54	38
8	239	2	3	97	1	3	10	6								4	76	17		6	15	37				2	59	38
8	242	2	3	98	1	3	59	6								4	109	17		2	71	38				2	106	38
8	259	2	3	101	1	3	66	6								5	43	17		2	134	38				4	51	38
8	266	2	3	104	1	3	70	6								6	75	17		2	131	39				1	77	39
8	273	2	3	108	1	3	105	6								7	90	17		5	51	39				1	115	39
8	291	2	4	2	1	3	108	6								7	98	17		6	46	39				2	95	39
8	294	2	4	8	1	3	167	6								8	40	17		2	68	40				3	79	39
8	302	2	4	13	1	5	13	6								8	82	17		2	69	40				4	97	39
8	303	2	4	17	1	5	26	6								1	63	18		2	84	40				1	9	40
8	312	2	4	18	1	5	27	6								1	88	18		2	112	40				2	55	40
9	4	2	4	19	1	5	47	6								1	91	18		6	74	40				4	27	40
9	6	2	4	22	1	5	68	6								1	125	18		6	67	41				4	66	40
9	12	2	4	28	1	5	71	6								1	133	18		4	110	42				7	26	40
9	15	2	4	30	1	5	123	6								3	149	18		6	73	42				7	151	40
9	27	2	4	31	1	5	129	6								4	72	18		6	112	42				1	24	41
9	28	2	4	32	1	5	173	6								4	117	18		1	75	43				1	50	41
9	30	2	4	35	1	6	28	6								6	67	18		2	60	43				1	82	41
9	33	2	4	36	1	6	30	6								6	98	18		2	105	43				1	95	41
1	27	3	4	38	1	6	31	6								7	37	18		2	115	43				1	17	42
1	32	3	4	39	1	6	36	6								8	60	18		5	104	43				6	49	42
1	79	3	4	55	1	6	79	6								8	64	18		6	57	43				6	65	42
1	90	3	4	57	1	6	96	6								8	87	18		6	80	43				1	57	43
2	6	3	4	58	1	7	47	6								1	46	19		4	12	44				3	113	43
3	8	3	4	59	1	7	55	6								1	53	19		2	113	45				3	139	43
3	16	3	4	65	1	7	63	6								1	72	19		5	20	45				4	71	43
4	31	3	4	69	1	7	74	6								1	119	19		1	46	46				7	32	43
6	9	3	4	70	1	7	90	6								4	57	19		2	104	46				7	125	43
8	24	3	4	72	1	7	108	6								4	95	19		6	65	47				1	15	44
8	46	3	4	80	1	7	116	6								5	91	19		2	101	49				1	34	44
8	88	3	4	82	1	7	117	6								6	63	19		1	74	50				1	147	44
8	95	3	4	84	1	7	139	6								8	47	19		2	81	50				3	8	44
8	105	3	4	86	1	7	163	6								8	91	19		2	103	50				8	35	44
8	107	3	4	88	1	7	187	6								8	93	19		5	10	51				3	126	45
8	112	3	4	98	1	9	17	6								8	96	19		2	18	52				3	128	45
8	117	3	4	100	1	9	114	6								1	26	20		5	15	52				1	38	46
8	123	3	4	106	1	9	118	6								1	36	20		5	54	52				1	87	46
8	131	3	4	109	1	3	28	7								1	95	20		1	178	53				1	133	46
8	140	3	4	117	1	3	42	7								1	128	20		2	67	53				3	156	46
8	142	3	4	119	1	3	45	7								6	68	20		5	50	53				1	58	47
8	145	3	4	124	1	3	57	7								6	94	20		6	42	53				1	129	47
8	170	3	4	130	1	3	115	7								8	95	20		2	74	55				2	89	47
8	182	3	4	132	1	3	136	7								1	74	21		2	53	56				1	55	48
8	184	3	4	135	1	3	142	7								1	122	21		2	66	56				1	112	48
8	193	3	4	141	1	3	159	7								2	115	21		2	107	57				1	120	48
8	211	3	4	144	1	3	164	7								5	73	21		5	30	58				3	70	48
8	214	3	4	150	1	5	3	7								5	86	21		5	103	58				1	22	49
8	223	3	4	158	1	5	25	7								7	65	21		4	106	59				1	23	49
8	224	3	4	159	1	5	69	7								7	129	21		5	107	59				1	68	49
8	232	3	4	164	1	5	113	7								8	57	21		2	31	61				1	107	49
8	246	3	4	166	1	5	118	7								8	83	21		2	42	61				1	141	49
8	247	3	4	167	1	5	137	7								8	92	21		5	34	61				2	6	49
8	272	3	2	1	2	6	7	7								8	94	21		2	94	62				2	68	49
8	279	3	2	4	2	6	20	7								8	118	21		6	66	62				3	152	49
8	283	3	2	14	2	6	29	7								1	30	22		6	87	62				3	150	50
8	293	3	2	27	2	6	53	7								1	67	22		6	109	62				4	3	50
8	298	3	2	33	2	7	42	7								1	71	22		2	86	63				1	28	51
8	300	3	2	35	2	7	67	7								3	122	22		2	100	64				1	79	51
9	1	3	2	39	2	7	72	7								1	4	23		4	115	64				3	77	51
9	16	3	2	40	2	7	77	7								1	48	23		5	22	64				7	87	51
9	21	3	2	43	2	7	138	7								1	97	23		5	96	64				1	61	52
9	25	3	2	45	2	9	49	7								1	131	23		6	86	65				2	77	52
9	40	3	2	46	2	9	73	7								4	31	23		6	68	66				3	11	52
1	25	4	2	63	2	9	89	7								6	97	23		6	95	66				1	81	53
1	29	4	2	71	2	9	109	7								7	85	23		5	42	69				1	89	53
1	47	4	2	76	2	9	142	7								8	30	23		1	108	74				4	45	53
1	70	4	2	95	2	3	56	8								8	58	23		5	46	75				1	41	54
1	75	4	2	101	2	3	62	8								8	106	23		2	61	76				1	90	54
1	83	4	2	111	2	3	114	8								8	107	23		6	90	77				8	87	54
1	84	4	2	116	2	3	150	8								8	148	23		6	56	78				3	130	55
2	23	4	3	2	2	3	171	8								1	22	24		2	80	84				7	63	55
6	5	4	3	11	2	5	18	8								1	25	24		1	132	90				7	85	55
8	21	4	3	12	2	5	37	8								1	61	24								1	33	56
8	31	4	3	13	2	5	128	8								1	103	24								1	54	56
8	39	4	3	17	2	5	143	8								3	71	24								1	101	57
8	45	4	3	22	2	5	158	8								5	40	24								3	40	57
8	52	4	3	24	2	5	166	8								5	51	24								6	45	57
8	68	4	3	32	2	6	65	8								6	53	24								6	124	57
8	98	4	3	47	2	6	73	8								7	29	24								7	65	57
8	111	4	3	64	2	6	97	8								8	125	24								1	70	58
8	118	4	3	87	2	7	50	8								1	12	25								1	109	58
8	168	4	3	88	2	7	56	8								1	14	25								4	101	58
8	174	4	3	90	2	7	64	8								1	34	25								1	80	59
8	206	4	3	95	2	7	103	8								1	44	25								1	125	59
8	222	4	3	99	2	7	126	8								1	130	25								7	49	59
8	235	4	3	102	2	7	142	8								1	21	26								7	113	59
8	243	4	4	1	2	7	150	8								1	58	26								6	127	60
8	256	4	4	6	2	9	46	8								1	73	26								1	103	61
8	261	4	4	15	2	9	75	8								1	84	26								1	136	61
8	310	4	4	27	2	9	92	8								1	102	26								4	109	61
9	71	4	4	40	2	3	68	9								3	120	26								1	11	62
1	12	5	4	43	2	3	73	9								5	11	26								1	40	62
1	28	5	4	44	2	3	76	9								6	80	26								8	97	62
1	54	5	4	46	2	3	81	9								7	51	26								1	100	63
1	56	5	4	73	2	3	113	9								7	52	26								7	51	63
1	57	5	4	75	2	3	153	9								8	98	26								1	62	64
2	5	5	4	78	2	5	40	9								8	117	26								1	75	64
3	6	5	4	83	2	5	41	9								8	120	26								1	113	65
3	27	5	4	92	2	5	45	9								1	99	27								2	94	65
4	66	5	4	99	2	5	126	9								1	112	27								4	60	65
6	17	5	4	118	2	5	134	9								7	96	27								4	69	65
8	16	5	4	122	2	5	138	9								1	43	28								1	65	66
8	30	5	4	125	2	5	174	9								1	75	28								1	86	68
8	94	5	4	126	2	6	40	9								1	76	28								4	35	69
8	121	5	4	162	2	6	49	9								1	148	28								7	55	69
8	149	5	4	163	2	6	67	9								7	106	28								4	82	70
8	176	5	2	3	3	6	72	9								1	78	29								1	128	71
8	192	5	2	7	3	6	75	9								1	137	29								1	92	72
8	201	5	2	10	3	6	86	9								2	31	29								1	64	73
8	233	5	2	13	3	6	98	9								1	19	30								1	76	73
8	257	5	2	47	3	7	59	9								6	7	30								1	114	73
8	267	5	2	62	3	7	61	9								7	53	30								2	65	73
8	301	5	2	83	3	7	66	9								1	16	31								1	83	76
9	5	5	2	84	3	7	78	9								1	29	31								1	134	76
9	18	5	2	85	3	7	91	9								7	67	31								1	94	77
9	37	5	2	107	3	7	104	9								1	66	32								1	144	82
9	41	5	2	108	3	7	123	9								1	96	32								1	27	84
1	9	6	2	118	3	9	34	9								3	87	32								1	32	85
1	37	6	3	10	3	9	82	9								6	69	32								1	49	86
1	40	6	3	21	3	9	84	9								1	27	33								1	93	87
1	63	6	3	26	3	9	104	9								1	47	33								4	76	88
1	72	6	3	29	3	9	117	9								1	57	33								2	83	90
1	86	6	3	53	3	9	126	9								6	86	33								1	137	91
2	7	6	3	78	3	3	23	10								8	34	33								3	29	92
2	11	6	3	82	3	3	58	10								8	143	33								1	118	93
8	27	6	3	85	3	3	61	10								1	85	34								1	91	96
8	122	6	4	47	3	3	90	10								1	86	34								3	31	96
8	132	6	4	63	3	3	103	10								6	36	34								1	127	102
8	136	6	4	67	3	5	60	10								8	73	34								1	117	103
8	148	6	4	74	3	5	72	10								1	93	35								1	43	104
8	165	6	4	105	3	5	103	10								5	8	35								1	67	105
8	197	6	4	139	3	5	170	10								8	74	35								3	131	106
8	199	6	4	142	3	6	6	10								1	83	37								1	63	108
8	202	6	4	152	3	6	64	10								2	15	37								4	50	111
8	236	6	4	155	3	6	80	10								1	50	38								1	51	119
8	248	6	4	161	3	6	81	10								1	113	39								2	41	123
8	296	6	2	22	4	6	82	10								6	60	39
9	38	6	2	44	4	7	44	10								7	152	39
9	43	6	2	52	4	7	51	10								1	40	41
9	63	6	2	86	4	7	97	10								6	70	41
9	73	6	2	100	4	7	98	10								1	94	42
1	34	7	2	104	4	7	135	10								1	87	43
2	15	7	2	105	4	7	166	10								5	54	44
3	9	7	2	110	4	9	21	10								1	89	45
8	12	7	2	112	4	9	103	10								1	80	46
8	48	7	2	113	4	3	2	11								1	82	46
8	54	7	3	34	4	3	34	11								1	100	46
8	69	7	3	46	4	3	37	11								1	121	52
8	71	7	3	63	4	3	60	11								8	81	52
8	84	7	3	67	4	3	94	11								1	105	54
8	101	7	3	70	4	3	129	11								8	134	54
8	114	7	3	73	4	3	133	11								8	136	54
8	130	7	3	79	4	5	53	11								1	56	57
8	143	7	3	100	4	5	54	11								1	108	57
8	150	7	3	107	4	7	57	11								1	142	59
8	156	7	4	16	4	9	39	11								5	57	61
8	171	7	4	89	4	9	113	11								4	81	70
8	172	7	4	90	4	3	44	12								1	54	71
8	173	7	4	103	4	3	48	12
8	179	7	4	107	4	3	55	12
8	195	7	4	114	4	3	106	12
8	196	7	4	115	4	3	123	12
8	205	7	2	24	5	5	50	12
8	209	7	2	57	5	5	88	12
8	237	7	2	64	5	6	44	12
8	240	7	2	65	5	6	52	12
9	23	7	2	81	5	6	61	12
9	52	7	2	97	5	6	74	12
9	53	7	3	3	5	6	88	12
9	69	7	3	43	5	6	99	12
9	70	7	3	96	5	7	49	12
1	62	8	4	12	5	7	52	12
1	80	8	4	49	5	7	106	12
2	27	8	4	110	5	7	115	12
3	1	8	4	129	5	7	121	12
3	5	8	4	136	5	7	168	12
6	4	8	2	26	6	7	170	12
6	7	8	2	34	6	9	60	12
6	14	8	2	38	6	9	106	12
8	2	8	2	41	6	3	75	13
8	8	8	2	60	6	3	97	13
8	37	8	2	61	6	3	152	13
8	72	8	2	74	6	5	9	13
8	73	8	3	23	6	5	70	13
8	74	8	3	27	6	6	13	13
8	162	8	3	40	6	6	23	13
8	230	8	3	41	6	7	83	13
8	250	8	3	86	6	9	53	13
8	280	8	4	60	6	9	88	13
9	10	8	4	68	6	9	122	13
9	35	8	4	71	6	3	38	14
1	42	9	4	79	6	3	79	14
1	66	9	4	111	6	5	65	14
2	29	9	4	113	6	5	116	14
3	10	9	4	128	6	6	14	14
8	9	9	4	140	6	6	24	14
8	89	9	4	151	6	6	25	14
8	153	9	2	50	7	6	43	14
8	154	9	2	51	7	7	48	14
8	159	9	2	70	7	7	100	14
8	160	9	2	80	7	9	55	14
8	187	9	2	92	7	9	77	14
8	215	9	3	31	7	6	22	15
9	31	9	3	37	7	6	38	15
9	42	9	3	50	7	6	51	15
1	43	10	3	56	7	6	77	15
2	10	10	3	57	7	6	83	15
8	60	10	3	72	7	9	58	15
8	67	10	2	29	8	3	146	16
8	152	10	2	91	8	5	78	16
8	191	10	3	18	8	6	66	16
8	198	10	3	33	8	7	94	16
8	207	10	3	36	8	3	82	17
8	216	10	3	39	8	3	91	17
8	229	10	3	52	8	3	112	17
9	22	10	3	61	8	5	91	17
9	29	10	3	65	8	6	56	17
9	44	10	4	41	8	6	59	17
1	58	11	4	138	8	6	91	17
1	65	11	2	53	9	7	101	17
1	78	11	2	56	9	7	111	17
6	6	11	2	69	9	7	120	17
8	34	11	2	90	9	7	145	17
8	77	11	2	98	9	9	24	17
8	138	11	3	38	9	3	77	18
8	144	11	3	44	9	3	96	18
8	166	11	3	77	9	5	32	18
8	167	11	3	89	9	6	12	18
8	186	11	4	33	9	6	69	18
8	244	11	4	76	9	7	148	18
9	56	11	4	134	9	9	78	18
9	72	11	4	148	9	3	121	19
1	50	12	2	55	10	3	124	19
1	74	12	3	15	10	6	26	19
1	85	12	3	42	10	6	39	19
2	22	12	3	48	10	3	67	20
2	26	12	3	66	10	3	74	20
9	24	12	3	103	10	3	93	20
9	32	12	3	106	10	3	134	20
9	36	12	2	87	11	5	57	20
9	46	12	2	102	11	3	141	21
9	48	12	3	30	11	5	73	21
9	59	12	3	58	11	6	35	21
9	66	12	2	59	12	6	42	21
1	36	13	2	72	12	9	41	21
1	60	13	2	88	12	3	84	22
1	67	13	3	54	12	5	155	22
2	21	13	3	55	12	5	172	22
8	66	13	3	68	12	6	41	22
9	68	13	3	75	12	6	48	22
1	39	14	2	89	13	6	55	22
1	52	14	3	83	13	7	93	22
6	12	14	3	84	13	9	43	22
6	19	14	2	58	14	3	80	23
8	25	14	2	94	14	3	83	23
8	108	14	3	94	14	3	87	23
8	177	14	2	67	15	5	23	23
9	51	14	2	75	16	7	85	23
9	61	14	2	78	16	3	158	24
1	46	15	2	103	16	5	38	24
1	48	15	2	93	17	5	169	24
1	76	15	4	131	17	9	45	24
6	13	15	4	133	17	6	37	25
8	65	15	2	48	18	7	132	25
8	116	15	2	77	19	9	3	25
8	253	15	3	35	20	3	51	26
1	44	16	3	69	21	3	85	26
2	14	16	2	68	30	6	70	27
6	10	16	4	23	31	6	94	27
8	86	16	2	73	32	9	62	28
9	2	16	3	49	33	5	28	29
9	39	16	3	45	37	9	51	29
9	45	16	2	79	44	3	89	31
9	55	16				3	122	34
9	62	16				7	113	34
6	3	17				3	137	38
6	11	17				6	62	38
8	115	17				5	24	42
9	57	17				5	48	43
1	73	18				5	39	45
2	12	18				6	57	52
2	16	18				6	46	58
9	13	18
9	54	18
9	58	18
1	49	19
8	59	19
9	3	19
2	25	20
3	2	20
3	19	20
9	67	20
9	64	21
1	51	22
1	69	22
1	81	22
1	82	22
6	15	22
8	134	22
1	71	23
6	18	23
9	65	23
1	53	24
1	61	24
9	26	24
1	77	25
8	35	25
9	49	25
3	13	28
3	15	28
9	47	28
2	18	29
2	17	30
3	11	30
3	14	32
2	20	33
9	50	34
1	68	38
3	12	38
2	19	39
2	28	40
1	64	42
1	55	44
2	24	62
8	147	99

## Sheet: Fig. 1e
siCtrl		siMTHFD2		Hydroxyurea
DNA (Intensity)	yH2AX (Intensity)	DNA (Intensity)	yH2AX (Intensity)	DNA (Intensity)	yH2AX (Intensity)
188.892	5.27834	168.403	41.4862	86.634	4.25617
381.366	3.5492	353.842	3.9331	113.196	3.3109
68.7269	3.33373	81.6333	4.01981	43.0902	3.901
89.9766	6.08678	126.605	2.74746	87.0819	4.89987
126.086	3.54029	90.6629	2.55836	166.695	6.5682
115.285	5.50401	74.2214	3.16094	122.623	6.4157
79.8961	4.56416	97.6881	4.31019	53.3746	3.69346
123.996	4.43569	464.559	8.82104	111.356	6.34752
46.1445	2.40587	126.767	4.1666	106.674	5.30318
127.087	3.59863	119.86	3.51899	164.886	7.96019
230.696	6.36188	524.547	3.94788	199.711	8.26787
145.293	5.14975	142.708	4.96329	242.047	9.61895
73.3441	3.99759	174.656	3.54759	190.066	9.24343
134.837	3.89496	99.1829	4.10469	159.441	7.99783
170.715	5.04187	166.416	4.01044	148.133	8.03795
352.661	4.42782	170.416	3.69447	161.368	7.08301
385.549	5.5996	148.634	3.77821	361.794	9.15526
231.179	6.84532	574.885	12.3481	219.927	11.9131
71.1224	2.68	575.277	11.1366	171.141	8.74405
409.126	5.97725	151.588	5.49123	161.627	8.34647
153.212	4.56486	381.469	5.85315	134.104	6.27709
155.42	5.05975	94.8689	2.89419	165.938	10.2716
180.443	5.13352	143.38	5.04587	109.403	3.28876
159.871	4.74627	366.996	11.1758	217.534	9.1117
127.452	4.41532	553.985	11.5794	119.684	14.8997
211.2	4.90495	131.082	4.19423	195.39	6.84488
156.227	5.45853	121.596	3.44125	372.815	10.2754
105.655	3.03377	206.097	4.64021	345.903	11.5199
177.005	5.61389	104.526	2.93512	215.32	12.028
223.401	6.13692	71.4581	4.89604	365.525	3.94096
159.77	4.24962	179.214	5.15932	380.178	16.4452
175.418	8.92361	116.078	3.66246	71.2278	14.6166
208.64	6.07362	123.803	5.81764	312.447	10.2533
371.108	5.90254	119.009	4.41295	230.353	28.3257
204.474	6.96388	185.76	4.86017	83.6672	5.37498
207.976	4.87181	647.714	12.6349	217.78	6.59409
221.21	6.29897	204.37	6.76826	315.251	21.2813
166.591	6.00472	193.266	4.34612	338.217	10.3182
62.8994	4.75381	493.562	11.1582	304.986	10.0004
226.607	6.39565	180.918	5.73159	421.064	11.6785
164.671	4.70982	148.702	4.75514	221.331	8.19648
192.737	7.44755	778.113	12.0679	265.699	10.1292
383.204	57.0538	133.814	3.4166	382.855	12.4874
238.008	5.66847	174.72	4.15691	85.0113	6.97197
256.608	8.21752	125.456	6.03726	348.985	10.7719
233.211	6.82486	121.157	2.6121	268.982	32.8608
186.824	4.66984	121.785	3.64555	356.357	11.31
238.209	7.20125	182.549	11.2489	372.31	9.48589
420.27	5.12024	339.847	3.21515	92.292	4.11606
209.739	6.30999	181.476	2.50512	237.21	10.8897
341.004	8.19081	655.247	13.5136	268.577	12.5888
246.541	6.51005	176.276	4.71769	96.3836	4.69461
222.099	5.63655	159.77	4.33896	386.768	13.1436
189.842	5.47854	114.182	3.66282	295.246	16.7198
254.334	7.46427	195.128	5.02153	382.407	16.3741
268.607	5.8638	706.688	13.1849	370.954	8.4865
407.246	6.03133	207.625	10.5759	400.774	13.7442
308.446	6.66418	164.295	4.38013	187.546	5.63453
264.596	8.72772	248.698	5.50816	392.293	15.8058
260.598	6.58462	150.197	3.99974	357.46	14.9745
303.264	8.53452	184.028	12.982	348.985	18.0749
226.207	6.43381	199.505	4.0643	88.796	4.89775
116.298	6.43783	711.017	14.2712	225.254	9.11115
378.506	7.16008	336.976	3.24184	170.609	5.64895
473.048	13.3777	180.662	10.055	396.923	16.4101
155.502	4.46433	69.8892	6.31913	168.872	5.11899
326.551	7.64477	222.104	5.03577	100.693	7.83336
253.088	9.46357	364.775	10.4071	342.532	18.7178
360.303	2.87654	91.9124	5.98004	418.979	10.9346
183.889	5.83194	435.21	4.48284	383.15	11.4479
433.161	3.82737	665.314	14.9977	412.876	14.612
371.422	10.7031	245.563	6.25165	343.416	9.04862
272.039	8.57058	383.912	8.18227	433.577	11.4748
99.5875	2.69198	224.018	5.16098	419.87	18.752
343.337	7.10863	579.433	5.75482	374.46	12.9297
385.596	7.70335	158.945	6.04187	378.924	12.3508
182.875	5.58601	693.672	14.1699	374.929	19.8049
302.954	8.3724	354.309	5.46886	116.894	6.46322
408.655	9.58953	344.081	5.36179	381.357	12.3125
341.395	12.2403	383.079	22.4143	253.94	12.3707
211.346	6.85823	184.506	5.32015	414.867	12.8832
235.107	6.35998	97.563	12.636	123.057	8.06111
743.713	9.2417	410.176	13.8949	95.3576	6.99106
252.137	6.90604	190.421	5.91189	326.248	8.06439
349.531	9.15517	219.682	7.57815	408.523	26.4715
219.563	5.40711	715.446	16.1005	368.937	24.6338
373.759	11.0621	349.031	2.83624	89.9231	11.0107
154.932	3.3774	175.636	4.87446	343.805	14.3882
280.91	8.86406	445.473	3.73787	394.98	12.79
352.964	10.5787	238.149	5.07837	382.801	14.9893
184.017	6.08225	232.658	6.41276	425.359	15.051
382.726	13.4998	140.905	4.11864	368.26	11.6076
394.367	8.56613	194.885	4.55277	108.618	17.2607
760.715	10.4662	134.399	3.97064	394.211	16.0137
329.266	8.38129	199.175	7.40252	137.778	5.54255
347.565	8.44028	773.862	13.9068	393.353	14.0842
263.214	9.53964	180.22	4.93024	388.937	21.5579
187.531	5.79261	153.699	5.31389	275.974	16.2433
402.713	10.5121	226.592	8.11922	121.907	26.1887
389.745	8.00002	483.541	5.37316	158.807	7.36773
222.087	6.70356	141.393	9.62965	159.567	16.1718
349.697	8.1814	763.859	15.3478	367.443	10.464
304.571	11.185	153.007	5.21971	429.365	24.2533
342.163	10.8662	209.276	6.18996	387.654	16.1103
158.722	26.8644	206.862	4.81238	415.391	13.1397
319.093	9.78819	314.201	2.56947	366.584	12.3571
369.843	8.2211	225.872	5.15567	374.065	14.305
418.12	10.783	199.435	3.97038	528.063	26.2116
311.674	7.27364	186.587	5.35862	335.885	25.8764
391.55	8.37151	137.655	6.07991	369.026	24.3326
417.377	12.1803	239.382	7.55772	145.764	12.3969
310.916	10.6053	133.623	21.06	200.679	10.2533
377.1	13.1091	511.938	3.6672	343.731	16.8613
373.525	12.2989	157.99	3.63207	393.757	16.3212
367.768	10.3532	240.621	6.52294	406.555	20.6205
256.586	13.2871	202.509	5.52595	125.658	7.79161
297.699	8.45097	386.43	4.75314	152.464	12.3358
330.539	12.8484	249.861	6.23639	406.958	13.8168
329.794	10.2001	215.933	5.89944	173.731	6.42159
258.401	8.94542	413.84	4.49334	356.76	15.186
336.414	9.78535	533.625	6.55283	418.328	15.3268
370.12	8.88719	193.335	6.81965	428.342	20.9512
325.231	10.8575	222.711	5.52081	385.056	26.9134
409.266	9.11058	219.874	6.74231	103.148	7.23813
323.198	9.04483	307.281	6.05618	354.881	14.3442
382.834	9.53552	224.595	5.33079	435.408	20.4665
208.398	6.84407	353.105	6.33768	150.569	6.93841
322.563	9.66076	191.517	5.08394	381.519	15.7696
391.08	11.7569	194.903	5.95079	368.395	18.7463
384.066	11.0685	242.139	7.99194	387.586	19.4034
358.625	10.6569	215.043	6.93785	112.074	4.47929
327.847	14.198	215.877	6.41732	448.888	14.194
360.214	10.9464	145.351	5.86419	443.895	13.9809
344.976	10.6749	131.568	4.38447	395	16.9531
370.443	11.4186	176.595	7.87504	384.029	26.998
338.503	8.85496	176.332	34.4142	408.24	16.2816
384.806	8.23259	245.089	7.9008	416.904	23.9335
373.55	11.2519	671.27	13.6834	213.296	18.5964
430.005	8.45061	179.708	6.66468	347.059	14.1556
379.348	10.7405	361.686	4.77197	103.34	5.66247
373.563	9.96149	229.731	5.55416	409.623	15.5459
368.168	11.7211	185.934	6.61236	406.079	17.7455
533.372	14.7167	640.436	5.58859	414.444	25.3423
377.209	10.5264	139.68	3.51389	224.584	24.7037
329.002	10.8061	176.921	24.0344	389.222	20.7048
496.413	15.8013	167.837	6.43362	416.369	14.1915
392.611	13.3392	260.02	8.50704	390.281	27.3237
386.287	10.8818	250.068	6.20412	572.587	15.2309
413.147	9.18614	234.047	4.87622	177.08	4.86645
358.586	10.4252	220.817	4.84643	409.651	13.1152
295.503	8.05617	251.915	7.16651	408.603	15.7073
427.393	10.9365	160.147	23.6147	326.077	13.1985
359.53	9.06894	356.54	4.71543	448.846	14.9195
342.67	13.6121	383.133	3.98509	163.2	7.16013
388.338	9.12569	178.145	8.56367	126.956	5.26387
359.263	8.9536	260.8	5.43189	338.798	21.2752
264.644	6.03207	352.389	2.9039	671.688	17.8122
225.763	7.436	554.077	6.48716	369.655	14.4058
382.387	12.0851	269.97	5.07866	144.906	6.52689
381.778	11.4129	162.333	3.84263	316.695	17.2449
372.179	11.4864	199.837	7.16278	419.702	14.3559
341.755	10.0856	385.315	8.41544	268.104	20.4046
360.291	12.4225	243.101	6.46807	139.422	20.413
186.521	4.49752	177.792	6.5959	425.525	15.065
406.911	11.4598	148.301	6.15535	395.992	17.3479
298.931	10.4143	702.725	26.2029	124.94	6.26874
301.976	8.54108	275.69	6.08167	142.384	10.2927
243.404	8.3286	228.636	6.8163	497.754	25.2759
375.081	10.4308	174.03	9.88898	476.453	33.8289
391.921	13.5002	368.758	8.65089	445.258	15.9361
389.483	12.5724	375.509	6.93326	297.132	14.4231
393.467	12.3	188.448	6.27453	132.703	9.31304
358.322	8.53358	194.847	6.31266	435.578	16.6142
354.546	7.00638	180.272	4.23326	423.7	15.9542
302.933	9.48751	221.625	4.55552	391.401	36.694
426.18	11.2177	231.964	6.46677	400.825	36.3957
264.436	5.73007	365.625	8.88498	394.373	18.1842
744.714	7.25934	96.2011	13.9968	128.575	12.2215
263.138	7.0779	251.925	5.785	385.748	19.3694
370.924	12.0503	338.39	5.57913	367.042	14.3508
415.906	9.22997	151.249	5.05705	268.224	16.6013
306.774	10.0227	156.786	5.51377	429.764	27.7468
364.873	10.6923	172.491	6.93355	570.53	16.1035
425.997	14.9797	357.552	8.59657	123.282	30.726
323.341	9.0882	360.081	7.43285	145.18	12.6312
333.749	7.97528	265.477	8.36687	223.839	7.72958
516.352	11.2031	345.297	3.99677	436.576	17.5731
357.248	9.13971	224.54	7.19274	404.01	29.6687
363.358	13.45	150.09	7.04772	411.084	16.5614
389.254	10.7933	418.941	6.82208	460.409	23.8103
572.111	40.4012	260.433	5.31655	410.498	14.1371
452.937	14.8522	205.498	5.51893	213.536	7.22002
405.707	9.14958	328.561	7.06955	435.136	18.0965
649.626	4.31496	177.441	4.29805	94.9708	30.0255
378.119	10.2158	219.694	5.63319	412.886	13.4074
366.652	9.64878	148.071	5.94691	394.245	21.195
341.316	10.1011	209.447	6.97177	158.3	9.50204
324.482	8.22045	227.804	9.59411	401.691	18.5002
363.48	8.89747	297.069	6.28147	105.943	5.67698
339.737	19.6881	247.187	7.96104	161.871	26.3642
331.122	8.62524	191.298	11.1147	407.777	12.2677
496.895	16.6434	193.365	7.54617	378.899	34.4938
394.842	23.0234	325.043	6.59217	407.779	33.6714
257.333	16.792	673.331	16.2901	415.442	16.2178
406.641	9.83891	216.203	39.8863	465.723	18.1937
359.617	9.67926	248.06	9.17778	406.669	17.0341
367.874	10.3835	190.703	4.91975	582.197	35.1427
335.207	12.0224	220.857	6.30295	431.566	19.7885
334.825	11.5876	187.916	4.55244	152.207	10.9959
675.349	12.7212	209.784	8.14835	425.529	32.679
352.122	11.4013	159.559	3.90658	502.365	20.9809
437.129	10.799	182.806	11.5274	426.976	22.8091
377.543	11.207	284.999	7.59397	438.809	18.0016
373.076	11.2701	229.005	7.20772	545.085	25.8806
345.148	10.9373	186.784	5.19663	226.592	38.0024
387.129	18.5333	250.671	5.05719	477.526	27.6064
461.546	14.9411	220.072	8.36666	359.349	19.1788
415.281	8.63372	205.034	5.89255	177.956	12.4738
369.603	10.5981	343.553	9.3314	377.124	18.0423
359.093	13.4616	441.784	8.70875	137.809	28.0402
319.888	11.1461	270.714	9.27857	169.536	19.4294
411.877	14.4172	256.768	6.20432	150.772	19.471
375.503	8.82037	428.231	5.49532	152.877	9.31652
371.318	9.99535	394.245	9.13695	550.263	25.6872
210.395	8.90994	456.066	7.98985	130.056	11.4709
376.376	11.0357	396.876	11.0203	448.019	14.6644
472.26	10.7843	237.308	5.72885	394.558	20.2661
380.225	14.1448	386.303	10.4292	420.111	20.7778
653.235	7.41288	275.545	6.45185	450.296	21.2657
360.891	10.7339	607.263	16.1795	159.983	22.1031
340.573	9.07149	137.579	9.31353	165.66	8.08507
263.043	7.89366	375.891	5.96754	95.66	32.435
383.314	19.4906	386.873	12.1212	421.135	24.4804
618.333	13.9679	170.666	6.40423	166.115	15.2757
327.83	6.68522	582.79	6.0145	448.92	15.1301
372.879	7.39313	212.547	7.97757	407.104	17.0927
326.703	12.1666	215.955	6.55561	135.127	10.7831
353.185	9.73204	228.438	6.97485	168.607	12.3084
411.541	11.7308	302.612	7.03755	448.201	18.4296
367.96	8.70446	388.028	7.47524	163.098	7.66232
375.087	13.2549	234.472	9.14878	441.581	19.0513
608.376	10.36	270.445	7.90846	606.327	28.4858
377.756	9.43235	340.171	9.96379	153.643	8.10036
325.382	14.1175	301.728	5.83369	446.856	19.7576
397.078	23.891	728.652	7.86551	166.065	7.30042
334.907	9.50301	204.411	8.52486	165.487	10.1241
169.888	4.22971	289.435	8.51991	199.207	9.25354
350.931	13.8952	302.072	7.7427	130.98	40.965
480.39	11.6111	758.279	5.14646	169.565	9.37671
387.875	7.7673	156.181	3.74234	454.233	20.7786
347.743	13.7261	292.78	7.27947	429.76	14.2929
331.605	20.0675	270.556	9.75583	436.082	16.7685
369.721	11.9159	303.042	9.72798	449.962	22.2026
298.85	14.8464	398.014	8.76268	192.739	9.05931
371.583	12.5357	234.756	8.57716	174.969	11.6197
470.098	15.7207	204.983	7.01636	413.206	37.6502
378.372	9.23059	347.341	8.9568	167.47	7.87898
413.656	10.8302	387.701	9.55753	186.745	11.6447
371.394	12.9057	359.599	9.53137	393.38	20.5468
502.906	10.1898	237.206	6.41418	410.154	18.3537
398.708	12.2006	330.246	7.88861	185.408	11.1382
334.047	8.39637	360.422	5.93867	164.281	11.2845
342.999	11.1628	376.306	2.78457	500.416	46.4976
355.637	14.0462	234.457	10.9114	160.908	13.1763
382.16	13.1333	382.922	4.35404	398.664	15.9567
359.578	10.534	429.935	3.45869	500.864	45.8081
367.85	9.7528	251.505	6.863	453.745	21.2642
426.407	14.096	393.449	8.19031	154.223	18.5496
312.269	6.99564	462.894	6.1059	279.622	10.057
352.309	7.77873	192.193	5.66081	189.928	20.7228
334.291	9.39232	171.507	4.49645	242.722	23.6002
398.565	13.7803	298.446	8.42983	407.955	17.3679
528.562	14.6958	256.257	8.23384	473.731	49.7976
517.728	10.0931	364.259	7.25689	316.131	8.39654
381.181	13.4639	448.238	10.9479	618.984	27.8849
376.742	11.6804	657.286	8.43139	488.153	26.7732
280.342	9.07854	428.74	8.9971	165.219	27.6744
380.061	13.6848	273.041	8.17128	612.84	36.9213
331.92	8.34891	213.998	11.9433	401.154	17.848
389.779	13.5802	406.24	9.9415	412.817	17.0789
738.971	9.85028	261.005	11.8064	150.79	44.7421
377.695	11.5711	285.63	9.00945	176.786	13.5496
357.407	9.93678	306.692	8.11234	153.773	10.3558
366.951	9.65534	393.667	12.3679	424.581	38.8861
349.512	23.6599	242.627	5.04971	236.964	8.27427
381.645	9.50269	347.89	9.9095	455.795	41.3324
360.231	11.1683	352.344	8.40949	191.161	9.13448
338.268	9.37385	220.104	6.57827	358.77	28.0499
363.971	9.09216	157.611	8.10919	174.119	33.7353
374.214	12.0918	274.584	7.56262	164.248	10.8137
362.856	10.5685	270.027	5.4905	205.852	11.1621
324.501	8.80632	235.857	7.97267	368.38	25.1173
407.94	18.049	424.358	8.54699	374.33	31.5259
324.188	13.4129	666.2	3.85017	144.96	16.6841
379.621	11.5061	256.374	4.22435	179.852	23.9636
394.704	12.0578	290.473	6.92372	325.62	12.406
411.385	12.1512	368.456	10.3956	151.771	9.19467
394.037	10.9405	395.027	4.68682	527.337	37.5186
420.674	13.8535	360.976	7.28058	229.707	10.1928
351.811	10.8462	395.301	14.1647	170.502	10.9253
536.993	15.8574	404.574	11.0767	153.846	8.77879
493.35	14.2855	200.289	6.53089	718.494	43.1268
323.13	8.22982	355.229	8.99463	440.159	44.6994
376.694	10.155	330.283	5.0853	524.296	53.3491
377.989	8.761	330.84	10.1255	750.208	18.2506
349.063	10.6963	253.083	6.48515	152.728	23.2292
379.841	9.8401	330.819	9.53553	157.464	11.8052
469.762	12.7516	357.108	10.5433	662.326	24.3882
409.334	11.6373	181.258	7.9761	182.578	24.0395
347.643	13.2345	411.884	10.2844	448.891	20.1687
413.047	14.6862	378.46	9.78708	452.568	42.2849
411.933	12.4543	207.229	5.85577	450.121	16.4267
414.41	12.3494	383.147	5.84396	158.195	57.1608
359.273	11.0537	352.083	9.11011	163.518	9.65153
421.397	13.6061	421.865	8.72369	184.689	38.4023
372.051	10.6265	349.879	8.38654	239.091	7.77179
423.97	17.209	297.963	10.0183	652.103	29.3972
416.209	24.6986	226.85	5.39768	438.887	23.3803
374.08	8.92593	220.83	10.1839	143.078	7.56326
392.403	10.2082	303.499	5.83722	207.052	10.3558
349.677	9.9438	150.52	17.3675	331.975	10.2311
519.355	15.5775	249.736	8.01311	183.491	10.895
354.8	4.67799	174.383	5.70013	454.407	46.9677
703.278	16.7749	192.456	10.7606	151.654	48.8871
402.972	8.66127	373.501	14.1098	191.309	9.16426
422.259	10.7594	401.638	10.1216	161.727	5.91121
398.934	12.4243	325.51	12.3769	136.638	8.55248
415.284	12.5695	341.302	9.07599	657.925	39.3085
457.663	11.6384	262.632	7.37852	611.115	34.3329
335.448	8.08425	401.532	9.64593	175.28	10.3037
320.505	11.0558	275.772	7.14647	591.221	23.5951
402.695	12.5834	439.597	7.88832	171.768	9.27451
379.601	15.2873	271.935	4.26668	165.962	20.2285
400.452	10.9397	152.442	23.7217	148.447	37.9496
697.475	16.9927	361.21	7.86506	191.714	18.6513
341.435	12.6323	352.31	7.8204	145.072	17.0975
578.844	16.5075	441.03	7.7229	168.58	22.8398
362.185	9.85202	370.268	11.0478	200.567	35.0169
432.114	12.2879	286.781	43.8375	404.902	36.4911
343.753	11.8009	257.744	8.99005	489.983	26.8638
350.585	9.06099	364.31	10.3303	134.781	29.1172
350.877	10.3876	403.657	8.6273	261.834	10.1167
362.041	12.4336	286.314	12.7936	207.287	10.9836
686.121	15.6356	403.928	9.34127	194.285	11.3358
380.859	21.7549	468.745	8.0455	567.624	55.7131
715.808	6.38616	401.465	6.96268	532.282	29.64
360.071	9.31684	196.579	5.39669	164.873	41.2546
351.524	9.3599	304.253	6.16188	166.963	50.9603
383.889	11.0144	529.986	11.534	456.041	19.6324
404.181	8.0652	406.023	9.60453	182.744	8.50211
420.859	12.3788	372.125	10.2117	140.396	40.5131
409.331	11.6985	413.58	11.4865	204.104	15.7289
451.126	14.5483	364.712	8.28876	504.673	50.1938
414.315	15.7778	379.203	10.0567	180.219	8.13237
427.687	11.3281	331.998	7.35773	210.323	11.1297
422.311	11.7822	512.716	11.4647	200.279	22.0315
408.271	10.8213	703.586	10.1585	623.57	29.8654
431.243	17.6671	315.236	12.2005	150.684	12.5294
272.472	9.04254	411.553	10.3805	175.485	8.96144
366.84	12.911	345.368	10.012	696.699	40.8098
370.55	18.4349	384.704	10.7643	307.028	10.3088
361.74	12.9483	401.732	6.94504	189.349	8.2056
592.007	15.0404	384.603	8.63973	177.286	43.3503
388.087	10.2276	191.186	11.2282	259.672	12.2506
338.821	11.5936	216.976	4.52992	182.118	19.2204
506.11	12.6402	237.838	33.0987	478.869	22.5476
400.567	8.62174	352.309	9.13333	226.249	12.5333
356.045	9.63044	388.843	9.62902	177.82	9.79948
535.895	11.1154	199.641	11.0856	214.409	8.41083
348.317	9.41648	394.503	9.14633	474.754	20.2607
328.01	9.34076	425.862	11.4807	209.333	8.72126
380.33	12.7831	746.136	6.81032	457.379	22.127
346.537	10.7502	443.612	10.7916	482.063	20.4424
714.516	7.45463	355.841	34.5926	384.821	18.6417
710.179	9.04521	360.725	11.1674	253.113	21.5591
397.68	10.7146	691.201	14.5792	191.897	8.39806
416.863	11.5914	315.038	8.2667	587.638	44.1066
697.305	14.0967	383.162	9.48775	384.282	16.9909
355.003	13.7496	166.215	18.5469	466.713	22.7364
613.061	16.5909	414.184	10.5115	225.244	18.9538
368.418	8.91498	360.089	7.37496	234.385	19.2406
357.963	9.13909	227.221	6.38698	454.136	23.3677
393.968	13.4198	367.95	9.65634	461.096	26.7762
428.211	8.00931	351.164	9.16034	188.109	17.1176
410.851	14.5477	227.74	7.66056	193.413	12.2928
348.644	12.6713	365.098	11.2491	416.869	21.4323
323.692	10.7975	356.226	9.53286	438.073	18.6688
399.66	18.5957	297.824	14.5699	180.903	10.9721
637.267	15.0327	400.924	8.9949	190.897	15.538
475.467	16.7834	349.642	12.5314	154.106	43.4504
415.923	15.4737	390.492	10.3818	180.561	13.6243
347.249	10.7132	297.797	7.47877	207.107	12.3991
395.108	11.6962	712.595	7.92271	221.747	28.192
463.268	11.0841	356.1	9.82115	94.023	24.4365
465.979	20.722	342.957	7.88684	425.824	43.5361
364.239	8.65422	453.057	12.1398	437.897	19.252
464.171	13.7718	383.182	8.44634	165.785	26.5123
482.216	18.9663	405.407	10.5946	457.041	20.923
414.894	11.621	287.871	10.517	279.013	7.852
416.671	12.2082	353.02	9.32009	437.973	61.0442
451.763	10.7209	448.053	3.5395	219.204	38.8114
452.943	12.567	402.83	10.5068	214.325	30.2766
343.502	9.68751	393.218	10.2859	379.141	46.9613
385.139	11.0156	239.56	7.13668	219.033	9.33196
340.337	9.92244	258.016	8.3425	221.046	13.3191
423.856	14.9698	238.205	9.25165	223.148	9.24976
416.686	12.6871	362.489	9.60793	397.598	24.2222
441.596	18.2094	380.692	11.7777	429.013	25.5118
352.29	11.2977	310.84	8.56648	608.5	35.0397
385.419	11.1085	411.746	11.3594	590.795	20.3767
352.856	9.47019	401.127	8.96623	208.263	13.7321
459.243	11.9173	428.671	12.5255	417.391	11.7442
381.655	14.4035	231.801	9.02126	223.272	43.8449
205.537	10.5885	226.708	12.2528	423.152	18.9608
390.345	12.5163	437.118	9.31713	212.357	7.60523
397.247	13.8492	266.647	6.39854	414.05	9.89664
353.917	9.18209	363.162	12.672	680.6	33.0052
483.067	17.7162	512.145	11.8466	228.63	7.72892
397.292	8.82197	411.672	11.1661	200.072	54.7976
449.826	12.3086	336.156	9.28205	205.812	16.9272
586.127	17.3084	386.271	11.2258	178.92	9.8089
370.415	9.84988	420.941	9.20621	241.829	26.9615
393.269	19.1103	333.188	8.03133	798.364	21.8471
400.136	12.2581	361.102	8.09741	184.895	9.98599
689.765	13.9913	467.373	12.6847	162.235	51.2969
339.864	10.6669	682.425	7.50555	321.367	12.8179
549.854	17.2809	426.527	13.8963	260.048	18.0386
527.868	13.8101	336.697	10.4393	459.475	58.4051
295.426	10.5127	206.09	6.55134	120.678	9.93359
497.83	15.9292	350.885	9.85678	477.574	22.4348
400.206	10.6712	417.144	11.3608	350.624	14.5793
430.58	14.1335	639.14	15.0164	182.904	10.1749
388.352	14.4012	409.519	9.73558	317.468	11.2519
572.083	15.612	365.31	13.3863	218.244	14.0499
383.13	15.9636	342.701	11.888	455.074	20.1568
511.12	16.3706	434.333	12.7164	217.713	12.6922
513.92	17.5869	385.226	8.5892	758.538	20.0204
371.604	10.3972	649.269	5.48185	430.991	20.4348
420.209	11.2195	341.169	14.2561	248.831	18.2507
362.639	11.5554	433.896	9.85919	208.868	9.62022
437.315	12.566	305.394	13.8209	139.324	55.7978
578.963	15.3097	421.471	13.6904	206.425	13.3657
462.959	14.3681	359.771	9.03771	461.664	42.7578
386.121	16.6959	272.49	10.9941	361.378	14.1043
387.953	11.5248	425.343	9.58607	250.373	10.9807
433.849	12.9143	347.398	8.0889	564.365	38.5188
390.035	11.2645	328.1	16.598	243.765	18.1482
340.654	16.3375	390.594	7.1937	435.359	20.2234
353.575	8.1164	400.47	9.41056	196.118	9.99632
392.216	20.0532	385.69	13.7447	383.581	13.0282
369.041	12.9827	319.29	9.29892	174.318	34.0397
501.429	15.4063	381.594	11.662	334.142	13.7101
560.762	16.7414	377.555	11.0539	250.665	28.0194
377.505	13.0943	636.02	7.54409	194.183	23.3367
758.615	14.9951	310.234	12.5263	202.249	47.6261
517.82	12.9433	698.54	18.5168	175.781	14.8406
335.999	8.56632	365.017	5.26909	762.776	20.469
365.097	5.39516	358.572	10.0859	298.194	24.4687
646.89	14.7731	358.078	9.97465	275.287	24.0073
509.76	12.7217	320.589	8.95732	352.457	11.5281
382.091	10.8465	370.106	9.43789	409.863	52.941
431.777	12.7927	371.521	10.0229	205.786	27.6984
368.682	13.07	360.165	8.76468	606.877	22.8784
371.486	10.0276	239.712	9.14945	236.096	13.4625
339.469	10.0105	639.133	13.2203	274.97	37.7962
307.57	10.8382	371.83	9.35822	511.133	59.1199
476.03	13.9329	424.441	8.68522	225.112	29.2213
480.591	16.3629	412.368	10.9288	750.957	27.5401
653.257	16.307	420.254	10.5529	230.584	27.7981
468.075	13.4811	364.371	12.5159	446.715	27.406
614.434	15.389	422.874	9.50094	280.275	12.8236
464.171	15.3036	418.653	11.165	184.614	10.3698
327.512	4.3613	456.958	9.9729	224.514	36.6218
396.467	12.6906	523.859	11.99	284.842	37.7333
350.843	11.3519	233.098	8.98297	196.042	52.4031
481.724	12.0195	340.861	10.1427	245.431	24.294
658.173	11.2211	250.986	39.2951	266.908	16.7133
418.486	11.9255	199.02	5.76405	160.599	12.8038
706.038	15.6815	401.45	10.5625	199.727	11.3843
422.941	14.7447	412.796	9.93558	211.483	10.8584
346.095	9.36362	689.14	7.40163	246.125	10.1036
475.097	13.2704	408.357	10.8356	273.581	31.4218
357.59	14.2818	343.996	14.8751	408.691	49.1437
319.469	10.859	371.389	9.79037	240.012	11.3291
423.396	13.0414	356.202	13.5697	222.281	75.4273
361.977	8.32456	189.071	78.8216	238.851	11.5218
390.666	11.0587	351.042	13.7883	620.861	40.8312
633.369	17.9148	189.462	12.1727	564.909	30.8412
350.541	12.6824	311.003	11.1272	192.935	10.6604
375.291	10.3935	393.604	11.0069	201.961	28.6916
357.127	13.5813	361.061	15.3352	269.429	14.1871
502.056	13.7154	414.36	9.70987	208.379	38.9581
408.86	19.0197	389.29	4.05104	425.456	14.5961
636.406	30.6602	462.086	12.6971	171.733	58.9353
506.639	15.3411	262.256	8.71563	177.508	32.3126
388.202	12.175	415.968	9.92758	216.255	68.2539
383.805	10.4142	376.353	10.315	271.417	18.7489
336.636	11.4107	444.566	11.4309	502.924	51.9573
417.196	15.3364	440.204	12.6817	728.619	34.3773
557.226	10.2351	379.723	11.6033	265.972	17.6638
408.902	8.16112	382.75	9.11759	210.927	32.9391
392.617	13.2031	432.257	6.35543	543.12	54.2285
391.003	12.422	391.967	11.0338	414.003	61.0055
358.529	13.5142	796.87	11.2558	220.567	35.8217
427.152	14.018	332.031	9.41231	250.928	18.5824
482.048	20.8126	411.956	10.0549	219.15	32.0622
712.167	17.4723	218.282	12.0034	243.549	13.9465
479.884	14.683	413.405	9.99094	399.559	22.2356
470.137	14.7763	364.392	3.33854	434.535	42.5765
502.704	13.5871	343.227	11.1562	338.179	8.08353
529.079	17.8703	392.013	10.9384	508.153	43.5144
420.953	10.4019	343.184	11.6172	212.464	14.5188
573.371	12.8028	449.787	10.9932	388.82	15.2865
406.15	15.2201	334.487	9.36097	224.648	13.9482
372.586	9.67428	351.505	12.7706	756.199	25.8015
657.147	12.5061	378.104	10.8746	626.894	44.0421
386.439	15.8173	340.674	8.9716	253.433	16.1389
317.426	9.21009	408.714	9.14582	270.957	14.3453
455.957	15.5163	242.563	6.23145	323.112	21.2813
580.519	4.70365	424.876	10.8672	221.576	19.0984
376.817	11.4151	200.69	17.8593	359.604	12.0049
405.961	13.7817	401.148	9.36527	175.683	42.7574
445.398	14.6598	454.332	11.8377	169.52	42.3056
446.877	17.8336	321.321	8.41595	230.837	16.2623
404.227	10.8366	267.822	6.37099	416.886	15.1744
309.738	10.5598	354.915	11.3204	348.95	9.17024
475.806	20.3945	368.765	10.8423	586.082	46.0699
384.84	12.965	323.021	14.0062	228.329	26.8953
488.853	13.2781	393.582	13.4993	765.471	32.3032
387.196	10.8676	393.273	10.6768	185.151	30.3605
351.713	9.74662	402.946	18.6282	302.36	35.1129
347.715	13.9908	404.518	9.29599	542.36	13.0403
400.922	13.6228	376.536	8.66999	243.708	52.5824
358.443	20.1654	452.918	10.0275	235.763	12.259
401.18	9.25885	360.47	11.4345	250.049	11.0242
664.539	16.8273	428.102	8.63233	188.341	10.8731
407.703	11.31	219.519	21.1072	401.092	14.6308
421.74	23.2912	362.441	10.4048	401.363	23.7534
374.03	14.6182	331.107	9.09369	274.464	42.6433
500.282	13.3945	396.39	9.6862	351.016	11.678
388.692	14.8937	364.823	12.4949	369.162	13.3379
515.931	26.4433	370.322	12.0465	246.169	16.6035
710.516	16.3011	413.614	12.9332	249.087	15.4478
357.66	11.6634	415.975	13.1901	207.85	11.6262
343.983	14.6305	336.44	9.29325	244.192	17.9446
413.146	17.1152	396.166	10.2348	222.953	20.7553
179.842	3.73848	422.714	10.6359	210.419	44.9421
514.871	14.5077	246.059	10.6991	257.461	34.1825
343.373	9.69786	383.55	13.9045	235.942	50.0088
381.202	14.4718	373.034	10.702	227.262	34.0436
741.189	16.4997	735.243	10.7531	231.439	70.7168
435.817	14.6827	397.826	10.808	393.157	17.4678
351.64	10.3061	394.692	9.17389	280.89	25.0977
552.703	15.7654	563.219	13.3633	350.634	12.4547
412.208	12.2094	302.405	7.56741	237.375	18.4663
387.776	9.16242	416.513	11.6738	366.102	12.1804
475.173	14.8091	316.083	9.78151	400.522	22.1314
650.691	16.1801	178.312	5.34911	723.181	26.1208
385.442	12.1478	389.111	9.7733	376.478	11.2658
647.081	14.178	569.906	6.67001	364.913	17.4617
528.787	15.7182	540.632	12.2498	279.156	36.0369
435.851	13.6516	369.861	8.14252	609.413	15.4306
417.392	13.2648	394.296	5.71901	178.591	40.3266
416.309	15.6385	618.827	17.4679	396.055	12.6312
345.521	13.4171	348.371	9.88891	976.119	30.2576
390.825	15.5597	329.424	11.9305	278.848	8.6992
627.695	18.8149	387.923	10.2368	394.51	18.319
636.054	13.4625	322.761	10.1099	360.968	14.2613
404.792	15.8594	332.68	11.4143	236.494	13.8255
681.863	13.3535	345.224	13.8189	208.726	10.423
400.813	10.4267	259.279	19.2617	326.122	16.2493
376.677	9.39326	344.993	9.41221	137.326	53.0362
393.015	9.94109	292.663	8.80707	316.516	13.0505
438.604	15.5338	367.462	9.75731	222.627	59.6527
362.711	14.0965	359.523	9.39194	224.37	43.727
466.307	11.4307	376.642	11.4174	434.788	22.1356
375.305	14.4762	446.736	11.4517	440.465	22.2073
416.842	14.3235	422.27	11.2886	275.688	31.0765
355.606	10.0592	470.056	10.2948	313.72	4.72532
419.248	10.5377	420.907	11.5288	348.402	13.9358
359.438	7.7856	456.2	6.45638	363.21	10.5575
411.643	15.6911	463.48	11.9965	386.5	9.7789
424.744	16.4823	384.517	13.1781	334.408	11.7246
587.787	16.1175	387.816	9.8367	375.087	15.5385
382.139	15.4835	246.507	6.09514	264.979	40.3819
372.035	10.2702	378.714	11.8015	257.951	17.5453
322.136	10.2242	376.847	11.1586	220.146	30.8432
693.914	20.287	382.031	11.2702	227.774	13.4341
569.549	13.9017	195.7	5.71742	250.11	67.0013
644.778	16.4922	462.779	13.4629	394.045	15.4172
487.126	12.6254	434.387	9.59081	228.096	17.3963
592.582	11.4808	485.455	7.57806	353.931	18.1625
684.313	17.3735	429.123	21.5085	429.806	16.0785
461.785	15.7089	423.865	8.48774	195.211	14.4193
367.37	17.052	406.786	19.1065	407.361	16.9981
362.019	12.6332	398.769	11.4774	323.523	24.8537
456.418	15.7358	426.555	10.3415	185.203	10.6241
398.228	16.7719	358.249	14.648	350.831	10.3058
374.192	15.0127	321.089	10.2307	450.856	21.707
375.135	13.4162	660.776	8.86548	334.538	13.0135
437.662	15.1548	389.16	12.6295	398.512	29.626
415.965	11.4509	407.318	8.63461	234.905	39.9687
401.054	11.6569	440.001	10.7286	257.792	68.3624
390.734	12.9028	332.711	18.9563	276.802	27.5002
386.539	13.2195	351.989	5.70349	389.547	50.1811
399.759	16.5528	438.361	10.2549	186.29	41.0785
342.051	9.06905	302.345	9.97168	220.703	47.4226
368.984	10.6659	385.336	11.0952	353.733	11.9098
355.638	17.4386	441.198	10.6682	397.909	11.2357
409.7	8.42614	311.499	11.5165	202.793	26.3952
355.412	21.2629	398.165	8.95467	351.418	29.3478
343.393	10.5502	402.291	12.1363	396.252	16.8391
361.042	12.169	458.839	9.76158	347.1	13.9278
399.813	13.4875	281.082	12.3746	235.89	36.7502
365.512	7.19474	168.346	6.76243	231.694	13.7155
362.825	11.9439	350.782	10.4094	403.023	16.5154
383.31	12.8594	460.372	11.6452	380.868	14.2197
478.203	14.6464	278.83	10.3956	181.351	26.0611
500.549	17.3149	700.849	11.6901	355.145	14.5489
506.3	13.7211	400.941	10.1232	644.399	44.1641
401.519	8.31495	319.695	10.1654	350.624	12.7907
344.826	8.79513	355.902	13.0573	387.148	15.5623
420.804	15.4248	536.342	15.5843	276.78	27.1512
726.802	14.9593	365.097	11.0252	369.897	12.0884
343.332	8.83629	303.325	9.01476	393.752	21.5654
654.022	13.5199	443.66	7.61506	207.265	31.0496
366.733	13.4583	473.45	7.88426	264.327	19.81
370.079	12.4034	412.255	9.12589	365.064	20.4662
307.922	10.9054	423.625	11.5027	431.562	16.8589
442.814	12.8448	293.658	12.4999	371.439	19.1965
370.493	10.254	382.808	19.816	660.203	29.9482
727.341	13.1362	387.984	9.89511	239.832	38.0508
394.901	14.4114	377.733	13.2197	384.002	22.8996
357.426	9.32824	431.674	15.6174	707.261	34.3414
363.528	13.2151	411.295	9.95494	364.511	12.2821
353.621	10.645	350.61	15.0651	284.311	17.5486
413.134	11.2624	415.153	15.4288	284.888	15.3023
446.973	14.6814	429.79	11.0498	377.281	21.0769
348.556	10.0033	381.98	7.32816	406.78	16.9399
377.783	15.7691	398.012	10.8981	233.788	35.518
371.754	9.50814	409.252	8.44337	337.373	15.507
630.22	10.757	387.68	13.4068	352.592	16.7703
378.362	7.86705	324.645	16.2246	368.687	12.8032
568.581	17.9953	361.463	7.43977	307.814	17.6785
389.204	73.2345	419.08	10.6454	327.078	20.1027
342.784	12.0983	341.93	13.6669	358.711	13.0961
352.587	11.6057	366.248	9.63281	459.951	26.3525
633.979	15.7734	388.857	10.5939	310.075	14.6271
523.215	14.4511	270.083	8.81149	447.435	27.5993
396.558	14.044	376.573	12.4329	340.741	38.6216
441.223	14.0154	416.839	12.009	375.328	18.1629
472.979	15.0874	310.045	10.6095	375.817	15.6413
368.702	7.37105	471.583	10.5836	180.046	9.06281
502.019	13.6194	389.756	9.56468	345.655	14.825
671.214	17.2987	444.973	9.11681	381.708	16.2807
537.714	15.2702	387.183	9.64269	299.726	40.3548
658.837	19.9808	415.347	11.4801	349.914	15.5097
530.841	15.4305	370.329	21.6089	427.493	14.4552
443.791	20.6245	398.496	10.1299	403.836	12.3244
475.263	15.0275	433.66	17.1077	246.953	61.6673
344.551	12.2509	442.7	13.1215	330.982	33.1678
365.759	12.6542	562.714	15.7844	192.033	8.75401
423.17	13.951	376.767	22.585	413.936	18.8674
336.11	12.3992	335.749	7.40275	402.4	11.4294
366.046	6.95413	372.194	13.7168	322.567	13.1372
619.436	15.7615	452.699	11.1294	410.937	18.0761
380.347	11.9473	334.965	11.5598	387.776	24.8866
522.119	20.3726	361.958	9.74557	310.733	41.902
394.233	12.4588	492.715	12.8208	351.032	38.6486
403.17	8.02824	379.312	9.82576	213.174	79.1955
516.666	13.2436	567.322	13.5464	360.404	31.6707
362.364	13.1121	338.344	9.22461	244.885	65.3279
510.173	13.653	768.844	8.83359	365.722	17.7216
327.666	11.2743	344.926	9.90852	367.807	18.2051
744.41	13.7012	440.082	12.4939	340.778	27.8303
420.006	15.7262	440.059	13.161	205.955	11.0187
143.483	5.80755	420.418	20.2039	244.04	74.5974
499.107	13.7085	488.65	12.8515	365.104	11.9697
598.401	15.5581	389.365	14.3648	390.841	15.8096
349.588	5.08705	624.756	9.36516	396.431	18.4991
363.581	10.1925	385.948	10.1204	380.877	16.9582
423.134	16.0076	341.398	12.8283	351.856	11.9347
404.299	15.7927	483.132	4.83917	356.027	51.0809
364.121	12.3161	576.974	13.2547	360.059	14.6562
344.523	12.8935	517.329	6.42625	427.827	13.6981
365.347	7.20023	207.183	25.9605	353.306	14.9292
435.819	14.4948	411.454	11.2902	353.228	17.3282
699.85	15.1123	330.648	9.37594	352.867	14.0529
354.903	7.92665	425.282	12.5108	207.546	46.8968
497.03	12.4159	352.22	10.3771	423.039	15.2573
394.993	15.5948	453.078	13.8757	356.045	18.157
441.52	14.701	386.073	12.0676	357.865	18.7287
478.173	17.4	285.776	6.79004	411.169	20.7007
456.111	15.1903	370.032	11.5771	359.009	16.8246
484.606	15.3107	393.903	12.3452	398.354	12.6165
578.777	14.4519	356.703	11.6539	325.526	12.4325
692.799	15.907	499.462	11.7259	387.501	15.1196
426.993	12.2217	361.167	10.1642	432.247	40.2179
496.243	16.1872	369.083	9.1227	352.261	19.5387
467.364	15.0115	394.265	9.77186	338.495	29.56
391.724	11.5407	352.949	18.2621	360.54	15.2907
352.1	11.8444	425.441	10.5906	350.539	10.8325
371.772	7.98056	403.103	15.9303	419.837	21.6985
540.728	15.6564	419.255	10.6657	391.662	23.4303
376.773	6.43948	338.423	12.1892	433.079	23.3235
379.312	12.7567	387.274	15.2586	257.301	20.4924
374.516	12.2804	453.681	13.5171	434.41	15.6248
589.394	13.7379	213.818	6.02126	420.347	24.5068
567.428	15.3678	453.885	16.0304	399.5	17.9402
662.89	14.4672	690.092	10.3919	371.301	19.5872
521.862	11.0238	427.365	11.8786	331.473	21.7028
746.919	15.6659	421.286	12.6307	381.921	17.0519
418.775	14.148	365.341	25.5666	364.922	21.7871
622.921	13.7108	364.903	15.1081	371.422	18.2635
460.51	11.8068	424.356	8.83571	398.857	17.0565
400.62	11.4702	372.507	19.0318	338.613	22.1775
547.482	18.4227	409.189	10.0321	189.6	26.589
417.337	11.0952	263.915	8.6656	365.087	16.262
383.215	12.992	674.394	13.0012	367.051	12.9109
411.863	15.7987	474.634	9.37346	411.858	20.7531
410.909	11.6871	428.567	10.5823	282.618	17.1794
412.779	11.1946	391.286	11.0969	338.441	43.1468
467.395	13.282	411.043	13.8981	378.788	15.321
505.913	18.7019	449.48	14.2573	335.362	11.7621
328.871	13.7216	449.276	10.9068	336.211	14.4201
668.096	21.3783	404.797	12.3636	385.328	18.0112
371.559	13.8455	350.556	15.5065	402.295	21.42
638.72	17.84	412.393	9.87269	411.928	17.794
403.131	15.7542	383.221	9.94887	368.817	17.6153
364.514	14.0605	400.173	21.9833	372.348	23.0831
690.554	13.2885	276.043	8.3883	294.564	11.2371
746.176	16.693	398.14	12.0748	325.049	26.2491
360.175	18.7104	408.216	10.156	406.399	19.6792
494.43	11.7786	587.849	14.2548	408.656	23.2272
484.941	14.5936	453.46	13.5256	349.381	16.2546
336.888	7.76825	562.4	15.8126	404.736	25.918
329.358	5.88554	414.932	12.6533	384.887	15.9563
433.161	16.4511	384.242	10.8234	390.283	29.0241
553.258	16.2088	442.129	11.7128	367.904	21.645
671.02	16.0946	366.678	9.07143	395.878	21.6323
403.126	28.3002	413.814	11.5624	349.464	11.3559
336.313	5.20499	352.011	10.2309	417.504	21.0195
540.443	15.884	326.37	7.1084	373.569	54.7651
475.299	14.4983	489.651	15.5296	183.678	85.3077
435.848	12.7987	314.614	8.52174	407.441	18.0535
572.265	18.3426	195.403	12.6457	349.259	14.1852
548.647	16.9956	527.115	13.0183	332.953	24.2728
739.121	20.4543	315.694	9.96039	441.151	17.4172
473.609	14.0404	360.322	17.4146	316.553	36.8264
379.37	11.3386	331.106	9.12641	400.323	22.7785
406.56	11.969	438.109	9.19001	380.938	22.1295
541.147	18.6168	522.329	12.2147	362.314	16.0879
426.972	18.9474	416.243	10.7767	379.522	17.3982
492.706	15.756	541.77	57.1954	413.298	15.6316
373.811	13.9971	366.055	9.52261	373.403	24.4777
369.918	8.77037	352.594	8.70867	239.508	38.4667
375.234	6.97589	364.267	10.1713	225.349	38.4421
811.121	17.0949	412.9	11.4584	373.12	20.7315
426.557	16.6042	442.078	11.7222	390.852	23.908
335.329	8.94601	241.571	98.2534	379.332	14.0815
440.512	13.6182	274.012	7.79203	311.844	18.6388
528.154	15.5111	493.99	15.2876	342.902	19.7914
347.424	8.79269	428.088	13.6501	377.226	20.7079
397.693	12.0566	333.997	11.3962	385.206	17.0011
368.452	11.4476	322.318	12.944	371.9	20.8154
648.244	16.7377	330.809	12.3978	359.237	18.9766
763.325	14.9816	382.335	8.86958	327.084	23.8326
506.013	17.2121	321.442	10.3564	427.07	18.1242
480.708	13.8454	142.954	6.43757	330.959	19.6822
627.139	21.0587	353.884	22.2174	411.28	24.0566
602.905	21.2908	423.997	20.6638	340.177	15.5394
482.568	11.7297	389.63	10.6544	363.537	16.1528
412.452	14.5122	375.222	18.1447	365.08	22.7371
831.722	17.2356	381.238	10.5419	391.178	17.298
381.445	13.152	421.325	13.8311	365.768	34.7796
370.385	15.4887	523.654	12.3641	366.651	16.49
652.338	17.6006	393.441	14.6571	342.551	13.8894
386.501	11.7881	319.928	17.0356	377.841	20.3638
346.252	7.50477	390.945	11.9031	300.805	40.0359
545.184	17.2575	383.173	12.8466	520.6	68.1496
408.232	12.3167	368.692	12.073	378.487	17.9325
589.455	14.1001	388.805	13.4296	380.729	22.7173
497.865	14.5648	271.871	11.5089	418.984	37.7263
373.561	12.9298	375.858	10.0355	390.224	11.2323
527.822	15.4786	423.696	10.8189	337.256	18.8608
373.371	10.864	406.091	11.9986	405.411	19.4412
491.587	14.0568	312.853	10.8294	349.128	16.842
610.539	15.414	421.436	11.9555	359.619	22.1356
356.513	13.4475	315.42	7.92445	277.696	18.2173
404.639	12.1716	378.147	9.56202	395.505	22.6771
614.266	3.60575	411.937	12.0405	406.318	24.2342
542.411	14.7112	426.541	9.80578	779.305	18.7656
569.084	18.9467	457.098	13.5571	368.278	17.646
367.649	6.69758	478.513	11.3311	329.751	33.9368
415.129	12.9648	369.712	13.6507	357.231	16.0261
472.241	16.0704	435.929	9.8219	269.771	18.3342
670.471	17.9356	366.178	10.3336	331.145	18.796
699.051	16.4758	430.691	13.2608	332.804	11.2117
560.687	14.5982	313.196	10.7687	374.849	15.1088
827.222	19.415	542.608	13.37	397.941	20.994
443.932	14.4622	353.468	14.2596	419.848	17.6691
486.864	5.80534	382.304	10.4433	538.188	32.5512
478.224	13.7045	380.222	8.12903	342.546	10.8559
706.539	14.5971	502.962	18.3737	360.634	23.9773
458.981	14.0893	355.653	13.5984	375.393	13.7146
455.589	17.0571	436.067	9.53277	422.187	16.6899
651.043	16.9213	481.515	10.6625	335.199	16.2815
356.033	4.42898	497.454	14.7634	383.275	21.9654
408.142	8.63195	399.009	12.86	383.004	21.9293
369.232	11.4757	361.241	11.4988	363.582	20.3249
541.756	14.9732	329.866	11.5544	377.43	18.5805
396.519	10.9164	377.352	8.62968	332.084	35.247
403.897	13.8075	358.492	7.48753	375.978	20.2808
349.202	8.4874	481.811	9.53332	346.275	11.52
783.709	17.4767	373.067	11.6682	359.691	19.6869
765.859	14.4526	419.563	11.733	388.11	16.9134
511.402	17.7453	476.57	10.3385	397.319	18.7559
511.782	16.6906	438.344	11.0353	350.91	14.9595
527.726	16.771	680.999	12.1656	358.745	12.12
542.125	15.0662	353.391	10.2918	381.724	20.4903
683.047	17.8696	437.356	13.3751	358.513	19.2271
449.539	16.5542	428.185	12.2125	401.084	28.7081
803.824	17.2721	413.547	14.2304	410.753	17.602
338.1	7.79205	361.864	11.5539	419.021	21.1079
517.873	16.6693	384.296	11.4495	366.034	21.1341
668.406	22.4049	513.751	13.37	393.699	15.8342
358.024	7.7977	386.565	14.8861	368.043	18.7332
671.377	17.4761	370.314	12.1463	418.387	17.0067
757.957	19.3582	394.638	8.12668	430.191	22.7296
490.647	14.5276	441.2	10.697	370.209	16.1088
566.26	18.4858	305.682	15.2704	377.846	10.6818
514.554	16.0276	348.118	11.4671	368.032	13.0585
578.097	11.6551	415.272	10.5241	370.497	19.8894
530.483	15.2686	408.979	15.3523	322.343	56.165
462.794	17.319	451.888	12.7177	378.975	17.8732
564.699	12.9156	490.473	10.7808	360.36	16.2979
442.755	14.7606	374.367	12.3273	360.63	16.4891
425.034	13.6145	660.199	10.7119	360.026	14.1876
727.765	17.2536	291.581	40.2223	355.472	18.0028
490.054	16.4952	369.541	15.2301	400.275	17.4981
627.553	15.2138	373.232	10.5395	393.15	20.9775
336.978	6.90277	445.075	11.9856	346.471	163.638
405.781	11.7371	408.806	15.76	394.581	20.8272
434.925	10.9229	474.83	13.3965	402.313	21.4179
416.165	14.6667	584.727	13.9788	397.459	19.9059
374.733	9.36716	342.861	9.81653	424.856	19.6932
389.11	11.6426	349.903	11.0559	408.628	17.3319
413.571	16.1508	521.715	13.8036	367.063	19.6925
420.191	13.6266	373.662	11.0639	418.35	39.0417
560.446	19.6292	380.983	9.69799	359.074	15.0628
737.78	17.3392	411.284	13.7267	396.686	20.6174
457.118	12.1152	379.901	11.9854	388.523	17.8119
659.68	15.8187	397.84	9.68029	338.645	24.0439
383.195	18.5997	344.39	10.4628	428.833	17.9161
437.152	16.6365	386.597	12.6297	377.984	72.1446
576.705	15.6215	402.347	12.8834	375.294	17.9811
485.622	15.3874	390.719	14.4375	401.39	24.9874
388.218	9.89673	399.531	43.1075	438.367	19.1823
542.434	17.5237	420.045	10.6103	400.451	20.4489
680.708	12.3505	315.166	9.50597	425.844	14.2044
374.184	14.5304	405.548	9.85838	355.367	11.6727
336.666	8.94031	356.162	10.7015	395.596	15.8774
571.384	16.5518	396.672	21.2304	356.309	17.8151
702.625	19.6832	421.506	13.3529	287.455	19.8089
754.276	15.3366	420.69	12.8975	369.243	17.3512
432.423	13.2656	468.442	15.9053	366.415	18.2608
816.395	19.8367	595.637	15.4381	388.623	19.7796
628.58	18.3662	389.701	19.4783	374.337	14.0527
393.686	23.3797	326.517	13.224	381.648	62.8563
364.542	12.0449	348.289	12.7678	384.701	29.7429
410.732	13.7851	726.651	13.9965	391.931	21.7339
457.099	16.4503	386.442	12.099	369.77	16.2855
381.867	16.1525	362.211	10.3026	359.556	20.8551
411.729	10.8477	367.869	9.74264	345.741	14.0066
439.478	18.8719	355.833	11.7613	380.888	17.7131
380.857	14.6553	403.651	12.5972	389.53	15.2847
766.946	19.7334	623.635	7.99471	416.992	23.0734
796.004	15.7968	368.396	15.6105	309.454	21.3772
538.075	16.3092	367.334	8.84556	385.453	17.2942
445.142	16.4552	359.824	10.0332	387.607	15.7918
720.113	18.4566	291.44	6.88795	424.756	21.3967
626.966	19.5232	411.872	9.3071	348.488	37.4203
742.677	15.3272	658.732	14.3978	364.039	13.9796
658.037	17.2936	384.495	9.59176	376.954	16.0084
692.037	15.9515	572.736	14.0126	443.068	18.5875
751.219	15.9048	403.574	12.1274	405.983	15.6623
507.146	14.0221	366.822	7.71843	395.592	23.4211
399.97	11.0986	447.71	7.58303	343.683	22.9904
402.733	12.8933	403.171	13.2583	383.124	21.1
639.07	19.2706	412.01	13.5069	452.184	81.315
798.511	13.9557	544.99	12.523	417.402	22.579
744.857	9.84576	212.829	13.2447	512.228	47.2853
737.121	16.5754	410.647	10.0032	378.247	16.5069
637.708	17.5152	368.69	11.4349	341.464	12.6801
592.586	15.0759	437.59	10.75	349.717	19.6151
452.246	14.8441	513.684	14.9017	408.67	21.0696
590.276	18.0044	379.782	11.538	351.126	21.1762
446.751	25.6755	352.212	10.6015	372.376	23.5239
392.774	12.3924	388.999	16.258	403.981	45.9743
577.046	14.2313	433.258	10.2227	421.877	20.5794
410.31	15.6498	395.77	12.2031	431.582	21.6447
801.054	14.7743	388.346	14.0003	383.319	18.5145
511.064	17.1876	615.974	14.5693	269.544	11.7813
711.213	17.594	360.596	9.67622	362.626	24.1337
682.526	13.7927	373.848	13.307	396.537	25.6623
715.149	14.1964	378.825	8.57183	371.01	17.1241
385.991	21.3119	643.152	7.23325	393.256	21.7645
506.869	15.9256	372.754	7.06563	423.146	19.9158
545.774	19.5209	413.959	11.1619	369.138	15.4957
422.277	13.1059	479.054	13.2829	355.286	25.8916
421.788	16.9878	319.249	11.5256	793.467	27.1018
434.135	12.3971	832.841	10.6498	448.888	49.6977
668.403	17.762	692.154	14.3583	355.118	19.0755
647.51	26.5187	385.358	14.9903	381.412	22.8815
482.05	16.909	382.754	9.56486	388.813	19.7127
583.561	15.3169	732.413	17.6855	337.397	20.0546
543.979	16.3759	444.406	12.381	230.577	84.7187
771.589	18.2428	421.551	10.9595	974.819	26.4931
505.66	18.7225	373.521	10.8148	356.565	17.2549
510.185	15.5229	390.933	9.47672	360.037	25.8219
524.871	15.7041	368.207	13.5177	382.63	21.6576
740.091	16.2543	387.136	9.59135	381.024	26.525
495.502	16.6166	340.542	8.40787	361.858	18.5081
499.399	16.3969	415.13	11.6333	397.258	27.7684
422.288	13.0569	406.017	11.9456	354.174	43.7661
436.297	13.6986	261.144	7.16121	347.568	25.6262
592.028	13.3132	375.336	13.9689	369.826	22.7364
643.25	18.1533	337.61	9.99338	350.441	14.2973
519.28	15.8796	387.61	10.1855	304.048	37.9322
759.75	15.6467	365.582	13.3583	361.776	46.6652
626.422	21.2692	345.769	7.95987	433.133	29.8413
478.824	9.95242	400.958	13.5796	243.902	38.3519
396.767	15.601	594.22	12.9691	379.075	20.188
722.494	17.4443	708.508	15.1892	368.268	26.2495
664.495	16.1758	391.864	10.5934	430.551	22.808
767.937	16.361	627.339	14.159	416.283	23.8396
465.826	16.797	400.798	14.6413	412.396	23.033
514.301	16.2344	406.731	10.8858	379.578	22.1937
666.697	15.0201	355.122	13.132	373.863	18.9636
455.604	20.3852	677.51	7.17124	390.098	17.4573
835.479	15.6084	362.758	22.6044	378.985	18.3652
453.475	15.4677	426.376	9.98996	378.566	19.1874
435.817	15.2626	739.421	4.70378	415.743	22.7284
508.409	26.0405	443.519	11.2278	375.854	20.2588
479.183	15.7089	399.079	13.0821	353.485	28.8128
729.722	9.59983	414.437	12.2891	364.52	111.873
454.344	15.2525	630.8	11.5459	387.826	25.8872
510.907	19.1632	423.443	10.9044	394.961	92.3936
435.444	19.3267	427.494	11.7395	401.889	19.3166
546.119	20.2247	421.728	9.96754	340.314	39.5566
345.922	14.182	411.984	11.2449	431.899	17.2854
453.162	21.3191	389.997	13.5501	352.907	21.404
478.731	16.4751	435.836	19.5973	419.965	17.1225
355.714	5.07103	555.734	16.9967	406.776	15.4406
590.775	13.5777	467.379	15.0846	366.819	31.9879
727.818	17.4915	374.116	10.7102	436.821	18.0971
737.098	15.7594	376.723	11.9929	371.498	15.8161
495.99	14.1091	476.659	15.4157	269.589	37.9237
493.521	15.861	393.706	14.4544	316.814	13.711
536.639	16.1477	380.362	4.34437	395.121	18.8796
422.124	11.6115	378.685	20.599	512.199	15.7988
760.195	16.5888	372.548	11.2672	438.185	23.2794
579.368	17.975	420.274	18.1962	362.238	17.7748
476.146	15.9274	371.382	16.166	412.381	15.6823
723.231	15.7334	444.569	13.4308	387.564	17.9997
404.032	12.9602	435.739	10.7711	371.975	20.788
389.655	11.0046	404.508	9.24913	402.179	18.0472
488.713	15.5528	543.343	17.2438	754.397	36.0738
566.448	12.9496	616.551	14.895	412.446	18.2406
587.297	15.8908	372.051	13.3524	396.153	29.3585
717.022	16.0661	403.46	11.0949	380.335	20.4373
285.419	9.69615	403.98	10.5332	358.663	18.0077
733.976	17.8781	357.909	9.21323	365.047	17.7713
331.21	9.02637	411.899	13.6494	277.711	53.66
510.37	14.7046	278.969	10.519	392.88	15.1944
656.563	18.2762	408.883	10.0245	380.252	27.7248
471.156	16.4782	434.648	12.9776	429.711	24.6316
597.288	16.52	521.364	13.6329	354.723	21.8029
676.17	15.3119	549.142	14.8572	391.377	18.3601
256.23	6.12062	350.811	17.5948	413.126	20.9159
411.115	9.63386	381.874	9.1929	367.212	20.3453
500.387	14.1655	352.961	9.51394	424.875	18.6937
380.118	13.7861	294.521	8.41485	397.275	21.2343
671.012	16.6929	425.276	10.7918	420.769	25.3638
461.243	14.3665	616.724	14.0804	389.254	24.6569
576.044	17.5399	404.788	12.374	442.293	54.787
365.03	12.3987	415.157	10.1147	384.202	21.814
802.21	22.7612	342.059	14.2305	350.192	18.03
728.469	18.4482	421.695	9.30927	373.88	58.6109
578.486	20.7155	389.705	9.76036	330.506	21.8154
730.788	17.9469	431.993	7.67201	410.925	15.0045
414.931	16.5806	598.909	14.2731	375.497	21.5471
568.713	16.4291	400.167	14.5246	432.028	11.712
746.557	16.2004	301.046	3.67167	424.843	33.6574
458.174	13.5846	426.758	12.5586	428.484	34.4315
749.467	14.9941	464.964	16.6582	405.984	17.7679
643.368	15.1857	722.102	13.9759	394.767	18.4219
695.612	16.9084	424.485	9.0116	335.636	62.379
619.439	18.1661	341.559	10.645	380.829	22.2628
764.309	18.4132	342.577	14.1323	360.551	17.0091
517.127	18.6922	339.196	10.4429	375.06	36.2259
787.864	16.8003	350.821	10.7164	421.046	19.8858
502.068	17.5845	416.724	10.7211	352.632	20.8194
428.687	16.9698	405.535	12.0671	378.699	20.5262
697.09	14.865	193.663	6.93487	375.975	23.2794
340.394	8.47044	274.815	12.1782	371.876	20.0947
518.374	18.5956	372.867	10.5967	341.939	22.1505
677.444	12.8967	413.41	12.7239	406.392	21.2725
706.78	17.3767	492.159	11.1539	411.887	19.5913
412.111	9.31247	398.848	11.5854	406.695	16.028
748.213	21.7006	429.711	14.7201	435.29	26.53
371.994	14.997	392.425	7.53533	428.042	49.6057
458.558	10.8423	408.065	15.0332	388.49	17.2614
343.495	10.4501	364.001	14.1587	366.727	23.8205
591.823	17.4497	529.431	18.4374	413.027	19.4868
671.525	14.7604	503.226	11.0009	412.546	17.0173
689.545	18.9904	368.855	9.46589	384.135	19.7603
709.087	16.528	404.242	10.7568	380.025	20.4931
699.207	15.2507	409.659	13.3521	360.461	11.8282
657.663	18.0641	366.061	9.7361	371.837	23.1166
395.319	12.4693	349.64	15.65	433.47	18.8468
824.551	15.0494	397.548	12.3473	396.673	22.1462
725.938	14.9496	351.423	11.0289	435.001	25.3241
395.417	8.20627	493.844	7.9604	378.146	17.8189
413.186	9.65934	405.378	11.1006	385.129	17.4675
658.237	16.4253	609.698	16.5912	384.889	17.0329
445.061	15.244	338.445	7.34908	390.419	19.4251
425.214	12.0104	405.227	14.2574	344.607	14.9513
576.153	15.1577	724.234	13.1816	411.812	19.3558
680.456	17.3769	401.079	13.2567	474.638	18.9628
361.49	8.48788	385.299	12.8545	418.005	18.5595
326.407	31.4736	364.299	11.2365	368.959	17.9258
380.46	12.2337	394.853	11.3899	401.409	35.5626
700.811	16.5085	411.7	11.8911	371.259	22.9801
511.365	21.3946	412.793	14.5094	391.687	39.2421
446.205	13.8985	398.867	12.8022	358.718	26.9876
358.388	10.6402	447.791	11.0196	422.946	21.9351
342.319	15.7602	404.585	12.1087	343.687	15.1227
662.502	14.7942	494.654	14.1859	337.297	15.5603
577.168	20.8566	494.466	17.97	407.317	23.6958
340.341	10.7084	364.521	12.7024	412.043	20.2673
359.866	7.60964	390.332	12.4266	349.742	18.7689
570.494	16.5577	866.203	16.4482	458.949	32.1368
531.067	17.651	453.238	12.0696	388.728	23.7195
424.026	13.4488	424.994	13.9684	438.23	24.1839
719.047	19.0175	378.471	11.1487	376.547	23.4568
716.915	15.9906	369.246	11.1929	404.541	21.267
710.227	18.7534	382.05	12.4777	355.611	25.2337
660.363	20.5213	783.601	16.4989	379.388	19.7606
699.996	16.9161	401.46	12.2765	393.051	19.2002
334.445	14.7592	358.396	10.7624	376.445	19.9866
694.103	18.1123	368.728	11.5842	357.234	20.4874
438.235	16.2591	571.82	12.7662	392.707	19.8382
784.329	14.2406	437.241	13.3327	364.767	21.3696
740.983	15.5816	339.679	8.86456	427.647	16.4926
485.655	17.2642	468.783	11.153	418.118	28.2208
721.838	14.1226	373.949	10.6253	269.936	75.496
648.553	21.783	388.329	13.6129	431.731	14.9097
637.438	11.0717	454.148	12.2872	391.111	23.1382
515.297	13.007	398.113	12.7476	404.012	17.2284
427.336	12.6514	347.305	11.0935	390.446	19.6851
751.702	14.7745	370.539	13.9946	386.476	43.0404
713.706	12.6323	769.165	14.1019	403.549	20.2958
673.882	18.7624	385.923	15.9423	412.18	25.3363
687.635	19.989	292.417	8.4063	412.97	30.2362
670.379	17.8062	374.1	10.3775	446.367	18.3409
791.492	16.504	534.737	16.1031	433.603	19.4717
551.685	16.2512	451.441	16.9726	458.394	26.5529
639.725	17.1812	729.101	14.0895	387.296	28.7334
667.387	13.6675	466.01	14.8096	391.044	29.2419
745.739	19.6662	400.881	12.4059	383.253	17.6146
560.73	18.4411	379.603	15.2204	329.346	23.9195
677.716	14.9811	396.937	10.0457	399.901	25.5978
410.183	12.0291	387.908	12.6326	374.436	36.0831
809.123	40.4306	423.88	13.7902	377.433	23.0806
700.7	20.4283	341.553	9.6871	411.82	21.0672
734.514	15.4171	400.451	13.5838	395.607	30.4379
403.604	11.9146	306.601	14.2489	389.29	24.5943
780.257	15.448	519.614	10.7921	345.5	18.7863
774.396	16.0182	387.083	22.4144	407.427	23.5342
457.024	12.0229	381.771	11.5211	415.897	22.4227
389.474	16.8994	399.076	10.378	355.281	24.6247
692.29	14.2904	366.786	10.2364	383.655	21.6072
745.346	19.0484	483.662	18.1987	384.722	14.9272
784.684	14.2102	555.804	13.7745	456.965	20.8485
703.081	16.4637	426.209	13.2178	372.731	21.4366
579.527	17.175	386.1	17.2636	356.295	18.1371
613.134	15.7441	372.407	10.8582	357.809	17.3001
842.188	18.8277	352.582	20.0623	420.154	23.6214
666.498	14.2512	451.841	14.9485	392.167	18.0472
412.635	18.4139	570.642	14.5612	397.806	24.5745
770.666	17.331	387.569	9.65989	427.712	29.5525
734.924	17.0413	402.016	11.4709	370.529	17.9328
636.575	18.3837	425.267	15.0013	380.438	20.1825
512.849	13.6978	387.685	12.2553	443.582	43.0676
504.926	15.9734	497.466	13.6143	336.488	22.8787
723.428	16.739	364.019	9.34075	390.436	16.3987
726.721	15.9695	413.859	15.7682	284.723	23.3154
703.98	14.5085	536.989	11.707	435.256	28.9711
551.404	14.859	444.577	9.9834	450.982	34.1926
605.167	18.0381	413.993	14.6229	466.335	74.875
595.776	22.5155	404.184	10.7352	422.11	22.6832
521.99	11.0861	435.418	9.77176	376.823	20.7256
727.584	11.1184	446.127	15.0585	383.391	66.8059
387.843	10.2359	587.389	13.8841	347.408	19.019
575.793	19.1926	383.443	11.6566	343.182	16.9532
745.061	17.2106	424.303	13.2831	362.425	17.6089
378.92	7.00613	504.772	15.4572	415.407	54.3688
765.384	16.8659	450.238	13.6051	399.685	25.6071
780.057	7.34662	348.581	10.7221	376.22	22.1926
425.229	16.8138	633.267	13.7655	396.102	24.6779
608.847	12.5433	361.06	11.7717	370.075	37.7465
356.519	15.0652	459.2	11.9329	392.382	22.263
672.784	12.9836	474.327	13.78	296.918	57.0914
705.857	16.8156	482.205	12.9265	362.317	20.7463
400.426	13.0935	339.531	9.43049	432.276	20.6869
750.123	17.0601	371.421	14.0178	288.512	14.2312
395.142	7.99289	391.297	11.7055	467.449	41.3323
843.844	15.3845	403.622	12.0497	298.59	15.1129
666.235	13.2069	358.928	13.4247	373.957	18.2851
640.575	18.3891	369.334	14.3153	356.954	13.9183
658.947	17.9471	422.841	10.116	402.143	21.202
784.51	14.1798	506.935	11.7353	291.863	74.9115
755.032	17.5245	520.559	11.542	385.083	34.8747
693.75	23.496	354.796	14.263	367.775	19.516
381.617	9.42666	716.357	16.5703	424.499	21.3937
727.022	16.8416	375.849	57.8203	395.436	20.7799
791.124	18.4139	530.308	12.531	418.146	25.8202
642.961	13.0816	354.226	12.3264	346.616	13.7555
500.448	21.1664	400.352	8.75084	414.204	22.94
591.789	13.5367	402.196	16.0576	412.101	25.1831
683.836	15.8571	366.329	9.57673	351.182	14.6144
485.275	23.452	668.884	19.506	426.686	28.5869
646.716	14.8956	479.893	15.1978	389.255	18.9008
656.601	16.7644	400.37	8.94719	432.145	20.2021
671.103	16.4529	687.485	12.5238	377.073	25.2569
363.14	11.9465	210.085	47.1584	424.326	20.4731
401.476	13.2464	433.791	12.286	371.486	25.4083
659.403	14.2291	388.348	14.1954	355.164	23.8387
338.835	8.06494	372.321	13.1875	397.276	22.3435
368.177	7.21178	405.523	13.4434	299.302	85.9835
809.899	15.6861	421.356	11.3733	384.064	19.827
736.049	15.9041	493.366	16.3596	398.126	32.2188
462.214	17.1767	392.407	13.3014	436.72	20.261
548.602	17.3294	582.905	14.5067	444.15	23.1577
733.513	16.6731	394.325	9.80995	236.344	30.6701
374.121	7.96358	349.264	11.294	364.893	21.6497
728.562	17.6284	452.672	14.036	398.977	18.9945
341.654	15.7566	663.082	15.8404	460.175	22.1516
766.72	16.7685	348.939	17.1487	406.555	22.7678
388.416	9.3669	372.432	13.6856	382.115	23.2382
374.384	19.2497	364.504	10.8746	336.812	44.0005
512.498	22.4226	405.387	12.4469	393.361	22.633
739.393	16.5368	524.633	11.6159	397.14	22.4923
757.617	17.2832	762.807	17.9388	359.003	14.793
509.309	18.5101	436.123	13.7785	360.832	25.065
638.041	15.6024	400.258	11.3735	428.973	23.2692
744.355	18.8962	406.402	17.7633	382.636	23.8004
625.322	14.6375	423.307	12.8552	335.46	20.2863
413.094	14.9	399.282	10.8473	402.035	20.5581
393.886	10.2848	452.951	12.0138	188.082	14.7309
674.74	15.8497	602.813	13.0529	393.413	30.4037
683.775	21.8376	426.055	10.0539	374.843	23.2931
371.1	8.8255	380.157	14.4687	371.319	26.6709
813.49	20.2421	308.025	13.668	407.725	20.5911
706.228	9.45841	379.519	13.5307	380.281	139.916
776.257	18.9566	449.538	29.5261	377.382	99.7157
482.737	15.3737	438.77	12.7293	425.383	21.8623
726.886	17.3235	296.288	11.4791	366.266	19.7441
717.054	19.5634	466.028	9.20714	410.489	29.1926
591.055	14.0786	638.442	14.6119	385.684	28.2305
348.672	4.14151	568.946	14.0764	390.287	60.3773
754.389	20.9336	415.924	13.3249	395.128	23.6768
725.1	14.6944	223.346	35.9353	385.523	24.1893
421.811	15.5236	613.079	12.9364	389.709	19.9186
765.532	12.3922	383.625	13.6279	386.59	51.1805
425.66	9.06372	349.25	114.685	409.551	19.5237
876.262	15.8466	428.52	16.8424	378.821	18.7055
744.389	11.888	358.184	14.5666	350.26	19.9064
589.485	17.0664	698.188	16.2178	431.785	23.4384
395.116	7.7006	421.995	13.1701	408.391	17.9701
486.494	13.0966	371	9.35818	407.998	31.4705
689.198	17.9783	396.72	10.1926	332.97	21.0083
776.591	17.3243	538.629	12.0589	423.828	31.3096
441.587	15.3234	385.902	12.7147	447.32	15.4893
411.436	24.6581	638.192	15.7937	402.334	19.337
736.438	20.9866	298.392	8.42855	400.812	22.3901
705.142	14.6621	384.181	9.31487	478.089	103.04
758.718	18.1708	368.719	13.4622	434.344	25.5577
746.316	17.4699	366.963	15.4415	347.022	21.3691
722.927	20.4774	425.379	11.8493	389.033	91.3196
698.308	20.8775	573.061	13.5212	436.439	26.3665
735.147	15.1782	475.434	14.1724	393.863	21.8177
343.304	9.65983	384.296	12.739	402.543	23.2156
810.939	17.8101	408.396	16.1382	338.719	15.7503
704.079	20.9942	416.787	10.296	380.163	20.251
749.193	16.2392	379.905	11.5351	387.341	23.638
769.96	18.0862	420.65	10.6662	359.955	22.176
650.102	28.2253	416.571	12.5532	335.32	17.4732
733.779	18.4731	371.23	9.00983	443.841	106.294
613.401	15.721	409.604	12.6242	347.411	56.3505
821.102	19.2849	435.286	12.4434	412.107	24.8133
719.61	16.1356	422.506	9.9411	440.326	21.47
651.374	15.1977	403.663	15.8874	350.548	16.5286
469.033	10.722	339.593	15.0022	388.298	22.0322
326.069	9.26838	369.493	86.7565	413.688	22.1671
373.739	8.56123	349.509	19.765	421.36	19.3176
729.68	18.1652	488.266	13.6975	375.573	21.8501
376.62	7.38134	474.763	13.7252	359.095	52.7091
686.566	16.7701	408.503	17.5934	401.122	26.6886
730.312	16.021	402.247	17.1972	375.824	18.5502
401.016	7.82672	337.791	10.0966	436.213	27.9699
665.385	17.3776	399.405	15.7241	380.89	25.1339
689.149	15.6766	337.942	9.94987	399.736	27.821
662.566	17.8574	439.74	16.9165	411.007	96.1413
506.407	21.8848	336.545	10.3699	385.968	21.5122
409.004	22.4931	414.049	16.7889	259.654	102.166
474.327	7.15805	588.772	15.1609	389.982	54.3915
725.204	13.3509	355.703	14.3584	386.261	17.1348
633.38	17.11	742.361	16.1577	438.61	21.435
619.167	15.0265	364.114	9.69062	402.567	17.3897
771.378	16.3259	360.661	11.5686	415.938	22.3392
799.581	15.8299	452.484	13.2447	379.325	27.7967
742.126	15.7204	450.013	12.4671	372.895	24.8724
766.077	18.1834	504.437	16.6083	426.465	45.5513
666.657	17.4237	422.07	10.819	408.851	30.7507
664.75	14.1647	449.596	13.9027	396.556	24.5854
664.221	15.5266	373.65	12.0676	418.041	20.3242
593.789	16.1792	446.356	8.98543	432.829	30.617
554.47	19.8462	404.581	13.4242	388.276	23.7345
521.258	15.7133	405.129	10.327	372.253	20.5931
383.757	12.8226	346.696	23.0978	368.361	22.5724
672.846	20.9547	454.252	9.76556	467.679	30.9812
673.327	24.7544	394.923	10.9177	380.504	81.588
771.642	19.2574	518.772	14.7476	410.65	22.7707
677.435	17.6003	492.243	15.5707	398.189	72.5321
704.664	16.182	433.938	11.2031	414.019	18.4638
388.599	9.95628	386.996	20.6364	430.611	21.9227
872.271	17.5378	500.925	19.6355	404.899	21.8745
669.855	16.1861	223.777	13.3068	356.418	26.8107
866.844	15.327	395.058	17.6897	401.946	22.4704
362.245	14.5801	399.493	17.6133	488.51	64.5751
420.562	14.678	416.065	13.6476	451.601	28.2457
358.953	11.9418	409.04	12.2528	416.799	22.1445
677.39	18.0156	427.565	10.4952	402.593	19.8652
747.403	36.2594	501.917	15.4588	361.862	20.5749
680.973	19.3313	380.546	14.7026	363.167	22.0293
578.791	15.8361	381.085	13.7074	445.67	82.3041
406.898	7.85093	442.201	20.0627	384.289	17.2039
767.566	8.45339	364.761	12.5662	395.119	19.6741
804.196	16.777	345.06	8.96855	377.46	43.2323
1391.12	20.0561	689.448	15.1118	411.524	28.9851
702.939	11.2997	243.9	8.21317	403.271	21.046
564.63	12.125	692.089	15.3117	444.118	22.3721
472.955	16.3218	589.262	14.2267	378.856	28.5923
417.951	10.2222	464.845	15.0894	419.741	28.5551
776.814	17.5408	446.405	10.1699	416.135	28.8961
705.413	15.722	351.676	11.5581	375.863	27.9975
1081.06	21.1118	338.566	10.5261	383.249	25.4609
736.965	15.7564	394.931	12.5153	387.472	19.5529
387.663	14.1201	523.823	15.067	398.49	29.0534
726.027	15.7061	366.603	10.9271	364.106	93.2055
731.881	23.1348	409.403	13.2335	350.674	42.4879
529.465	14.4081	402.355	16.9884	349.88	17.9492
404.377	12.551	622.391	13.802	346.954	18.0738
708.426	13.8647	406.784	14.3668	417.541	53.16
727.806	17.7442	315.878	10.3203	436.714	20.4092
707.143	15.1632	336.15	9.86989	600.708	26.2043
395.303	18.3153	446.232	10.2306	484.103	14.738
733.353	34.4379	328.036	9.03711	425.452	20.0996
734.514	15.4801	477.307	16.5055	403.335	19.4339
430.367	14.3165	372.246	11.6512	400.069	21.6848
363.318	9.04041	314.545	7.27594	945.117	23.9601
740.799	15.5318	345.478	12.0938	343.697	24.2333
437.597	15.8965	407.805	12.0727	568.008	48.6529
687.782	14.5491	413.597	10.7972	383.666	19.0486
677.515	14.4876	318.381	3.94365	387.897	21.1612
882.805	20.4154	614.687	10.698	404.159	20.6754
401.43	11.0201	391.666	12.9349	362.3	25.4884
731.526	18.3778	492.131	15.2334	362.873	21.0025
744.696	20.3619	584.584	14.7378	395.251	28.4535
367.877	5.08821	538.473	11.671	421.811	29.4745
719.041	15.6756	427.531	18.4831	374.055	23.7408
330.487	18.9407	320.316	21.7714	429.309	22.2492
706.694	18.6331	397.869	64.2545	345.813	16.0063
392.91	11.7638	268.949	10.372	373.834	18.6536
352.177	11.4802	477.249	16.4313	394.18	33.2142
790.048	16.6496	431.285	17.244	421.544	41.2563
390.394	11.7585	500.791	10.2842	478.679	26.4884
368.621	10.2253	779.045	15.0803	404.433	21.0884
741.203	15.841	364.497	15.0237	402.268	26.4312
748.702	17.1219	420.174	15.1047	406.022	18.6372
630.993	17.7154	422.075	11.7464	397.548	30.1547
519.277	16.763	385.928	11.8827	334.548	20.3739
769.946	18.2284	619.22	16.0048	380.779	29.8298
728.293	14.8826	329.296	15.2157	393.882	22.6466
882.931	18.2191	417.237	10.9257	363.947	22.8356
716.187	33.6409	413.026	11.3277	352.846	22.1226
691.546	19.0903	467.535	16.4048	387.646	21.1931
853.579	19.0122	543.787	15.056	380.995	33.238
782.161	15.3141	520.67	13.0679	334.86	13.6206
371.175	10.77	625.835	16.3355	395.714	46.5892
711.631	16.3276	354.712	9.44932	410.595	14.11
635.506	19.3285	408.876	13.0174	355.947	23.6016
723.313	14.0212	400.879	12.9236	379.578	20.9101
404.038	14.1926	446.264	12.9169	402.319	23.8421
779.48	17.6984	395.969	11.0882	393.448	15.0711
347.55	4.67489	517.735	15.7709	355.641	32.2782
372.952	13.1951	368.328	13.8847	393.061	68.1506
684.691	15.6543	346.128	9.69853	397.226	21.1552
391.857	12.4237	344.486	10.5019	385.78	86.9113
752.075	26.2672	565.96	15.6202	398.066	59.8661
635.137	11.6182	367.788	10.1824	351.08	22.9368
743.916	11.514	387.287	11.6108	374.074	30.038
858.422	29.606	235.597	53.1614	398.8	12.0757
385.739	11.9272	372.78	12.7023	403.574	16.7003
459.811	12.3448	415.098	12.8843	459.754	45.0552
990.912	18.5087	446.324	14.8384	751.838	32.1821
883.11	20.5235	403.779	13.4553	387.478	19.8565
731.208	18.1603	449.922	16.6645	411.947	20.7619
745.557	34.0386	387.002	10.8244	465.093	24.9814
450.606	10.1043	432.796	13.516	441.51	30.6104
705.228	15.4926	568.81	14.8687	395.369	21.4129
723.561	24.6214	605.654	14.7508	421.449	27.9665
691.01	15.7328	568.138	16.8486	392.055	17.67
607.678	18.8021	405.664	9.28795	421.619	31.4842
421.793	12.643	825.86	17.2594	393.243	23.4695
601.572	18.7299	397.429	12.7782	372.233	22.0601
552.447	15.0871	527.077	16.1982	365.934	29.8828
564.913	16.1213	370.602	10.9602	405.992	24.5011
546.824	20.3001	416.065	19.0421	276.633	20.9223
826.299	16.7544	607.785	12.7764	495.379	89.3709
543.745	13.3741	521.222	16.3213	360.107	12.6466
504.314	23.5415	825.824	14.1311	479.641	36.7454
849.738	28.1257	374.819	11.8355	417.222	22.311
383.164	8.09776	366.407	18.0441	391.143	21.5546
510.968	16.9882	581.102	16.1513	390.665	17.4559
421.614	13.7963	659.349	15.1328	444.806	24.4355
746.801	19.9286	643.518	13.8062	455.342	26.7015
737.242	20.4746	564.991	17.6064	403.133	17.221
878.745	29.3131	480.947	15.6019	392.964	23.7937
776.116	80.8049	366.087	13.7012	401.897	26.3881
587.993	13.6095	753.257	12.5489	413.266	24.2564
559.942	21.2572	405.614	11.4448	428.965	29.7622
480.21	11.9384	527.467	15.5324	363.766	60.2334
478.458	16.9301	669.411	16.1433	412.919	23.9113
540.704	10.0315	749.673	16.5613	395.691	17.1236
218.092	8.62519	372.903	13.1326	457.602	27.5654
537.045	11.5979	709.841	14.1112	522.353	36.1269
606.033	12.3218	339.604	7.89949	435.516	22.9837
702.014	18.8696	606.128	12.3177	360.24	19.1946
619.008	18.3102	238.918	8.98854	400.433	18.8984
507.249	14.8995	443.897	13.1231	414.227	20.3881
732.701	18.6172	494.879	18.7689	387.309	22.5473
739.673	15.589	407.378	19.4639	419.758	50.6211
780.079	23.9664	406.07	11.7094	393.596	24.2562
718.4	35.409	419.307	23.234	394.389	44.8539
571.63	16.4397	315.506	9.56399	505.148	74.6245
799.8	14.6414	718.956	14.6318	572.361	40.1913
427.233	10.4212	398.734	12.3086	296.961	54.1985
723.26	15.9741	486.629	14.459	394.994	67.4021
746.514	15.7665	690.668	16.3528	426.216	92.9653
376.827	10.1533	438.578	14.5918	362.955	20.688
745.285	17.1405	374.268	11.5701	362.166	83.1497
470.206	12.9274	402.974	9.41276	381.327	20.9918
729.081	17.2997	421.001	28.224	406.379	25.0525
421.544	32.7282	433.7	12.4697	392.967	115.094
406.963	10.4381	335.891	23.526	433.021	45.0287
833.14	20.5785	373.545	9.72242	351.712	21.3472
790.637	17.0707	325.416	18.129	403.762	25.121
728.865	23.9966	468.489	16.5029	371.823	19.4813
370.618	17.792	360.885	10.1012	395.621	25.7349
787.873	15.2391	705.145	16.0604	389.334	41.046
793.176	22.2896	428.277	12.6607	390.89	25.2985
502.04	13.1037	368.323	12.4969	443.211	29.1531
748.909	16.2602	429.528	14.5691	379.444	20.7574
756.427	13.8398	375.065	12.1593	391.272	30.6711
720.393	9.27907	517.312	15.8232	369.81	22.8034
550.509	16.5157	449.162	12.3673	390.258	21.1005
581.289	12.4037	309.363	13.4374	393.731	94.5268
726.601	13.5096	401.453	22.9784	408.313	42.697
372.814	14.1324	250.231	24.3098	435.616	37.2823
390.218	15.034	407.911	13.0889	408.993	24.5519
353.211	15.0931	360.844	10.5035	421.2	22.4352
600.024	6.44918	356.552	11.8414	368.179	19.951
592.084	11.5741	392.251	12.3953	416.864	20.7915
702.155	16.3825	352.89	9.94063	399.674	118.313
410.707	16.7324	462.033	14.6552	429.793	25.3884
382.478	10.3389	387.848	11.3866	493.319	37.4114
567.208	11.4784	411.108	11.8528	413.943	35.4645
681.755	15.3702	425.627	10.7826	396.426	26.5645
391.341	11.3413	518.318	16.0307	340.984	19.7495
446.365	11.5891	371.3	13.6121	425.904	23.5008
776.536	18.1682	397.765	13.1464	411.581	22.7169
761.947	15.9628	355.2	10.7817	440.16	21.4734
386.727	12.6122	496.823	14.9124	411.309	22.3331
402.668	8.89384	383.72	11.3009	446.779	42.6253
779.858	13.3443	596.695	12.3539	395.94	22.7851
800.904	19.5653	471.63	15.9461	399.064	125.688
555.804	39.8748	397.946	12.9965	564.629	56.4883
383.907	9.94269	548.66	16.9054	446.502	24.7277
729.987	14.8832	388.236	11.7223	420.557	22.403
437.767	12.4007	413.627	15.5027	425.971	29.6823
463.791	41.5852	553.2	13.2027	433.325	23.652
799.753	13.0174	672.697	14.3589	441.979	23.7054
715.926	26.7268	336.312	17.5125	410.869	19.7568
818.064	18.7131	538.162	16.4127	436.634	29.9574
388.473	17.3768	379.548	9.42443	373.731	25.9556
383.288	22.0761	367.46	8.7205	370.699	28.3101
681.345	15.564	412.683	13.3418	409.707	21.2629
738.022	18.2175	565.312	15.8387	390.834	20.2098
373.55	14.4012	421.164	28.0635	396.926	26.1043
411.206	15.301	691.137	14.3524	405.138	28.5277
386.731	16.393	549.445	13.5756	412.688	22.6147
699.652	15.9188	664.928	15.8997	426.632	38.2293
424.778	13.4439	362.503	12.5874	347.475	172.178
738.621	16.0215	397.23	13.4274	452.992	59.4292
516.823	7.10101	559.016	14.4115	394.797	32.6795
731.435	14.3917	387.224	9.535	393.414	21.3208
483.897	25.3583	741.247	16.8301	446.198	24.8402
816.98	18.2226	410.175	9.90208	423.335	22.8173
571.444	15.9657	639.882	15.5336	250.689	27.461
817.004	17.8713	669.748	14.6919	350.533	55.9069
533.185	16.7202	781.406	9.391	393.127	42.1637
655.953	15.5423	467.419	16.3126	371.944	27.1399
378.398	9.80636	345.351	12.361	534.702	15.0512
791.104	20.5932	402.555	11.724	406.628	25.4833
741.294	17.5535	392.278	21.3892	399.114	24.225
745.039	17.6194	691.096	13.6539	601.635	49.6158
684.402	15.3382	475.621	14.0428	430.322	26.8914
1133.46	54.6141	367.246	10.6892	407.2	17.9935
358.004	7.59232	448.965	15.471	420.23	62.0922
726.378	20.2079	421.432	11.5061	412.978	31.2779
734.126	21.9276	386.072	13.0927	394.8	19.656
485.712	11.2871	433.79	14.082	421.667	50.3236
417.344	11.2788	447.542	13.1763	540.725	13.3817
659.586	21.8858	756.072	9.59905	432.557	23.4968
364.707	11.8932	397.685	12.4213	399.007	21.6273
711.499	20.6671	380.551	12.9949	397.02	21.173
678.44	17.0685	459.968	64.8056	418.388	27.4318
787.381	28.1196	335.946	12.1628	403.886	29.3926
993.085	70.0287	463.618	16.8698	378.544	16.2971
792.293	91.4687	415.493	16.4997	404.728	61.9373
771.618	35.5446	387.079	11.3345	409.565	24.7444
489.047	13.5342	353.483	9.3073	421.087	22.7946
708.01	18.3522	616.541	16.8805	382.895	24.371
482.665	17.8347	393.583	11.8867	380.53	26.3665
357.366	11.416	382.537	7.28783	403.343	25.2829
366.431	17.4383	441.007	10.7059	359.289	18.9722
746.011	18.2772	414.483	16.551	388.903	21.8204
734.371	28.587	433.09	12.5053	417.813	27.8443
741.358	19.2611	382.783	11.1755	374.986	27.126
412.379	19.1655	618.317	15.0574	391.258	28.793
683.651	15.5109	576.308	16.0138	608.263	38.2068
817.379	17.4977	615.457	16.1499	367.054	134.017
492.118	23.9755	421.197	12.9618	404.586	16.7456
1513.24	20.3052	703.13	11.9013	352.542	30.5511
702.018	17.0915	592.005	17.4946	399.575	25.9594
416.421	32.6973	378.454	10.0737	275.004	102.111
784.454	20.1228	498.658	9.39722	442.35	24.9459
661.561	13.5361	598.831	10.9498	370.208	24.5734
614.764	13.7058	571.276	13.0674	374.249	19.7132
391.493	13.6734	816.632	15.2155	418.366	19.543
574.636	10.2388	543.662	14.6703	751.686	38.5129
713.386	16.8327	395.253	13.6182	531.206	71.6944
367.432	21.1734	391.774	24.7169	284.089	39.2878
776.459	18.7423	394.834	12.0158	376.041	23.0647
379.167	15.9915	487.606	18.3691	485.714	27.6916
353.082	18.0301	441.352	11.5564	370.892	42.1395
384.135	7.88646	310.961	11.4563	409.501	67.6016
548.574	18.3121	565.582	15.5578	408.846	87.8862
381.43	20.6521	454.076	15.3837	392.093	20.986
730.31	15.7111	522.724	16.9792	398.807	23.5366
689.71	12.7429	653.955	14.5102	386.788	31.8988
456.68	12.4495	586.914	13.9153	299.102	95.7855
548.846	15.5941	620.886	12.5225	442.912	74.4109
641.946	15.3928	319.556	8.89401	387.455	28.384
578.851	11.7192	657.08	6.53788	427.109	19.2806
533.307	16.5714	355.879	14.8629	373.687	22.1587
765.886	13.8155	420.389	15.6644	362.064	32.5266
937.582	53.3604	451.68	21.6112	414.79	20.2607
573.807	28.6019	577.969	16.3337	438.561	20.1876
781.113	13.9505	349.846	10.2079	466.043	97.2702
755.211	18.423	468.861	15.2004	426.62	29.8413
358.913	7.89729	577.861	17.3162	363.139	19.6554
769.923	17.8749	732.87	14.6296	385.045	21.4897
400.036	8.68861	363.652	10.345	447.933	26.2671
740.879	18.5819	567.045	16.9111	385.372	28.3499
373.108	11.7284	678.015	12.6591	438.727	23.7093
802.453	17.8658	340.728	18.5438	422.762	26.0734
739.474	16.2731	395.778	8.80606	429.516	24.4998
359.887	18.1706	424.197	11.4825	361.004	22.1667
722.77	16.6542	414.866	21.7969	374.529	18.5326
757.984	13.0814	369.814	11.4014	346.345	48.2098
889.669	67.7124	777.132	12.7166	426.82	27.0393
708.593	15.006	365.336	12.5964	388.82	24.3313
938.921	38.7521	440.66	10.9516	381.075	24.2379
612.299	13.7573	388.578	38.9405	407.022	23.3455
741.795	12.7669	373.033	10.7724	369.065	25.5286
453.92	8.53326	401.527	12.314	415.14	30.7051
376.922	18.0385	375.831	11.3237	396.245	24.9627
597.18	15.9257	445.623	11.7093	524.91	27.3204
1382.85	19.8333	375.184	11.0364	587.916	51.6827
780.942	16.0031	679.775	13.3761	416.837	25.7707
689.856	15.3764	414.435	15.4153	392.88	23.7612
463.341	16.1775	382.868	9.16033	457.281	18.8993
594.209	14.6912	396.013	9.51521	403.944	57.3518
1103.28	27.2681	345.748	6.98231	364.151	27.7993
364.928	6.92784	421.509	35.2935	409.598	21.9109
806.047	12.9291	547.622	15.6814	437.003	22.8269
688.807	29.3883	381.767	14.4568	444.119	23.8271
386.125	13.0834	383.272	17.3667	395.681	19.8116
803.993	15.0575	455.21	14.4033	431.652	27.0753
766.066	18.7613	356.913	10.0818	419.928	31.2031
632.859	14.1654	470.172	32.7162	430.776	17.6894
677.861	13.7638	456.808	10.4949	386.04	19.8338
784.505	22.9026	406.702	4.1575	244.282	107.679
933.867	19.4908	544.363	13.7575	439.256	26.8072
451.308	15.0294	430.25	15.5302	402.581	24.264
798.609	15.8607	480.525	46.2717	476.218	55.1357
534.932	17.0416	439.986	14.0672	618.259	37.7182
762.157	16.0976	393.354	16.8946	402.101	12.7025
704.046	13.9685	692.576	15.0448	420.202	26.027
661.879	15.786	357.563	12.776	440.996	25.29
607.951	15.6011	378.163	3.9145	505.354	42.5114
742.048	15.8842	577.679	14.2266	400.833	27.2901
400.453	5.55616	354.137	8.84593	378.657	48.086
461.181	11.3159	772.021	18.8941	394.805	26.544
835.568	10.3834	345.64	10.435	370.983	23.5474
372.195	13.833	602.377	14.3809	424.182	54.5966
510.613	15.224	393.085	13.4293	371.058	19.2278
674.957	19.2411	437.199	11.6786	385.169	30.3899
429.664	19.0102	446.437	12.9905	364.224	172.146
682.067	20.3827	403.919	14.4777	286.996	74.4517
635.017	15.3791	362.422	22.6436	415.71	18.4621
606.833	15.2526	468.186	19.5849	446.996	26.3846
1057.6	36.9703	704.663	14.0208	492.098	23.3255
504.314	16.832	386.661	18.1731	467.932	84.23
701.457	19.3112	683.795	13.7026	396.365	15.4723
401.611	10.1177	734.131	15.8918	455.346	48.0507
358.035	7.01224	641.458	16.1136	421.153	27.7884
794.453	16.9733	359.431	10.5986	402.635	79.4746
466.019	13.2788	266.144	44.2933	473.069	46.9222
385.192	9.57958	502.724	14.3622	360.762	28.792
743.684	16.6044	523.636	15.6339	449.083	23.5593
648.186	15.9038	372.851	11.852	404.223	64.6504
544.71	14.5783	227.436	31.7012	443.114	49.4938
411.223	15.8856	593.765	15.5596	374.655	42.4129
710.372	26.5516	375.354	19.5645	395.582	25.3916
681.832	14.133	395.556	11.6461	419.857	20.9234
726.205	18.3431	408.465	15.9282	346.33	43.9374
879.814	13.4383	765.598	17.7264	386.997	18.3283
764.228	19.3749	409.105	11.6347	411.173	46.111
731.713	11.9974	368.311	9.4063	427.749	29.3551
817.988	20.0004	353.242	13.9515	439.586	40.8979
673.298	12.2034	388.553	17.9753	355.743	17.6853
855.082	25.9704	613.156	16.7783	414.955	21.3506
589.13	13.9664	792.936	17.9771	433.696	48.7931
750.269	22.3057	560.32	13.9588	422.642	17.3266
625.635	16.6999	415.075	12.7793	407.085	21.726
706.703	19.9699	666.741	17.643	390.145	116.287
523.641	36.1102	315.301	7.1765	379.818	32.3965
691.663	16.6758	569.282	17.9444	356.735	15.0629
736.93	20.894	356.295	11.5761	374.694	19.2515
1007.53	58.875	395.553	14.4782	414.254	20.2839
788.552	31.1967	339.263	11.1792	612.595	23.5806
418.988	13.5521	495.982	16.5564	487.074	63.6933
700.622	16.1097	371.869	10.8439	403.839	25.6873
816.17	15.0776	555.614	13.9793	404.917	20.4354
661.574	14.4396	358.281	12.5483	393.98	23.6764
686.54	12.2537	789.453	13.8715	369.179	21.4867
740.514	15.8817	337.908	4.58891	440.009	27.885
568.429	16.3102	431.813	13.986	397.17	22.2011
557.335	45.9669	705.309	17.9163	442.329	26.2689
821.292	70.0968	451.427	10.6109	430.863	26.3038
747.979	13.7957	399.182	12.243	432.617	46.3384
774.288	14.1509	353.59	16.5938	394.841	30.2187
285.993	18.5421	491.854	17.1305	447.324	26.8435
381.287	24.4855	676.596	14.3354	424.07	29.1736
1263.45	29.8379	670.979	16.2438	462.695	63.6248
848.077	17.7395	525.322	14.243	411.516	22.001
733.418	19.4161	390.36	21.6257	419.568	20.6097
746.833	20.9682	398.322	22.5946	383.843	77.8301
805.29	10.8925	648.819	15.1272	418.535	28.9912
619.785	16.5245	529.769	15.799	398.49	19.5806
682.56	14.1296	566.705	15.6085	406.662	43.8843
733.969	14.6999	346.373	12.039	427.37	27.035
413.484	11.2882	365.459	15.8661	459.576	24.0844
762.919	13.4435	394.949	21.7038	506.525	54.0163
359.85	7.16466	544.216	15.2265	365.782	20.4146
1318.42	26.3779	381.419	25.2833	421.503	19.0196
777.836	14.2379	393.824	28.2603	270.137	13.378
1538.45	28.6328	338.218	12.3851	404.714	20.5919
636.007	17.3193	640.764	14.6679	420.18	57.0273
825.845	14.0575	630.58	7.32934	388.067	21.245
820.668	11.3373	357.359	10.908	422.9	21.173
1352.45	25.2219	717.244	15.2924	369.669	25.5504
852.367	16.556	414.458	17.2278	342.547	77.3246
855.735	15.9888	658.061	17.3162	448.159	33.0942
770.403	26.4075	437.43	14.1207	388.99	27.2945
766.603	16.0081	461.507	13.4268	446.632	22.654
408.841	11.0403	517.152	13.7276	394.851	62.6383
1065.37	45.9761	499.458	12.7754	418.459	28.8984
693.977	18.1502	585.102	15.7904	448.321	28.5194
843.793	16.6244	534.42	14.6801	396.339	22.5443
787.575	25.9059	445.163	19.6062	396.5	26.312
611.8	15.3529	471.473	15.6057	421.678	28.1491
985.567	24.936	1041.62	10.6581	499.1	72.3526
594.234	12.4968	642.01	18.7585	384.572	66.2208
1229.24	30.3957	354.849	12.9589	782.616	17.8053
769.494	11.8626	552.324	15.1394	435.936	27.4438
1002.95	45.0337	407.582	13.2916	448.566	154.215
778.095	17.3072	440.494	18.0979	388.359	30.1827
827.4	16.2461	600.028	17.2018	364.052	23.6839
734.474	17.7151	385.005	14.1765	389.671	25.564
889.141	30.2516	378.056	20.4771	397.125	59.5301
1120.67	55.4305	485.25	13.8287	417.857	22.6418
734.572	11.9202	549.688	13.8156	401.091	66.1709
1424.54	21.3417	386.306	12.5652	436.867	27.5962
705.097	17.4906	436.494	14.8692	392.297	49.6796
800.08	23.5772	382.288	16.0905	390.156	26.468
616.905	24.0512	433.657	18.6017	459.595	21.9857
689.401	15.0033	384.716	10.3785	421.574	18.9484
673.987	14.2962	756.142	14.739	356.179	22.7114
797.93	21.9433	370.674	14.903	408.569	42.207
335.594	10.1153	383.308	8.51087	440.698	21.3272
787.098	18.4446	408.109	9.51975	365.181	23.3702
848.488	39.7879	740.052	12.8948	337.246	63.4854
1132.36	26.4689	754.049	17.6993	437.967	25.1458
670.095	15.8358	475.794	13.4717	403.002	133.493
667.712	16.9133	391.738	11.1143	462.888	39.2763
853.536	16.6852	395.021	9.15198	436.714	49.739
693.962	17.0865	739.735	15.5105	549	88.4596
826.109	15.5584	399.198	8.39216	378.385	21.617
1305.16	52.942	413.574	13.8734	422.628	122.513
643.331	25.2	489.78	15.4136	494.478	59.4172
853.554	27.3167	376.048	14.9188	443.283	31.8928
654.942	12.6912	412.464	25.1723	443.005	26.4636
752.008	14.6282	614.291	15.87	395.881	23.7026
774.841	11.8043	692.168	16.1096	425.16	38.7932
735.763	14.046	445.458	16.5805	426.346	25.173
778.101	8.9478	532.198	14.9247	365.689	19.4195
728.474	18.4065	337.687	3.73371	455.174	100.047
774.4	17.2185	544.561	16.7491	690.901	50.9715
1709.69	27.0596	355.917	12.7508	381.123	24.2391
760.547	18.1836	520.934	12.9623	433.549	30.7171
681.734	18.1025	391.943	83.6816	505.587	44.0943
1267.71	20.8256	394.581	15.2708	410.113	56.7597
661.124	13.0527	481.76	15.1534	404.087	25.5809
1633.24	25.9209	402.842	15.1548	445.505	24.1556
1213.34	25.9123	526.183	13.1056	382.008	77.5188
1564.37	22.3041	351.798	13.1819	437.623	30.9103
1528.66	28.6393	350.744	10.3547	450.523	26.9035
532.572	14.0119	366.243	9.93983	429.346	87.7332
819.857	18.3428	491.851	18.8678	413.033	27.4761
771.991	17.8993	650.471	13.4018	479.763	66.7227
658.184	18.8949	354.496	9.17527	371.074	44.9289
812.134	21.8756	760.086	16.0519	391.073	15.7548
795.183	19.0859	374.643	13.9031	581.638	25.7775
1047.93	26.6326	528.665	15.8284	386.523	23.5482
909.72	19.7692	385.801	9.61741	418.454	90.3878
1497.41	26.0448	389.233	10.756	354.667	23.3823
706.182	18.2777	390.718	14.371	440.03	29.4497
1440.72	33.3843	381.55	20.3965	386.569	90.8771
757.742	11.3434	419.96	12.5033	373.708	77.3161
794.233	22.4542	330.934	10.0754	526.307	32.2985
926.92	24.581	760.069	18.772	375.214	25.6009
720.526	11.7431	486.42	17.6357	427.142	26.0623
1431.43	45.1758	520.409	16.6186	416.406	18.4987
884.338	64.3026	594.16	16.5541	367.803	42.6176
		381.44	10.8929	694.633	48.2655
		417.007	9.42316	423.758	33.5227
		407.719	13.4779	541.267	52.368
		347.165	10.6914	560.4	27.6285
		411.152	16.4896	396.972	67.5979
		347.803	10.8927	418.292	73.0626
		785.338	17.4029	454.25	27.3275
		474.801	12.8461	430.869	111.054
		392.433	9.75259	372.434	33.8869
		418.17	14.4975	415.636	31.7751
		450.444	14.6461	422.036	33.0975
		322.097	13.649	421.252	73.007
		798.093	13.7971	431.215	66.0658
		389.049	13.2545	508.803	64.8565
		367.722	16.2195	424.506	31.5841
		625.087	18.5363	409.62	24.0198
		361.628	7.66119	520.029	43.5487
		490.58	13.7638	392.961	116.74
		439.469	13.1613	431.571	59.24
		548.72	13.4746	433.004	48.9297
		659.378	10.1856	408.831	22.2195
		549.624	13.8637	366.504	74.9162
		411.565	10.9992	349.078	27.0084
		403.04	19.1981	419.223	22.6867
		389.758	4.4912	372.506	53.9234
		512.315	19.3279	423.637	28.0243
		375.537	19.0066	420.002	22.9323
		360.532	7.57699	437.51	23.3298
		726.654	13.9922	430.864	27.4836
		434.492	15.2794	414.655	38.4375
		378.358	12.4297	676.151	34.3203
		338.668	10.0601	428.844	28.6488
		425.977	13.1583	460.293	25.2577
		584.338	18.8813	406.082	19.8267
		302.741	10.3922	465.081	26.6646
		375.026	12.5749	419.918	85.8208
		383.793	14.9944	381.612	158.695
		398.402	10.8137	545.578	31.7113
		627.732	20.8709	456.123	29.6869
		431.922	68.3552	365.245	20.968
		396.619	11.609	339.57	93.8339
		494.342	17.5803	417.406	19.5216
		348.62	11.5292	455.373	29.1605
		365.972	19.345	397.173	19.9149
		697.605	22.8262	376.772	49.1633
		454.782	29.2033	488.294	71.9573
		399.562	28.2048	447.456	23.6283
		317.469	14.158	474.219	16.8848
		661.527	10.0802	408.578	21.2085
		565.338	16.2764	522.405	95.2285
		303.444	11.6426	430.642	28.4364
		612.245	16.129	412.649	24.6857
		410.245	12.8023	449.6	24.3444
		508.054	17.202	544.424	58.3668
		421.128	13.8485	390.266	30.8148
		482.289	11.8839	382.411	132.293
		655.773	17.9465	479.439	75.4913
		430.006	14.4721	479.343	26.5555
		513.365	15.6666	427.378	21.2121
		412.074	4.67173	446.975	25.9546
		491.308	13.0208	428.172	26.3417
		347.69	10.3432	372.405	18.5162
		328.384	14.1231	382.443	39.0348
		612.759	16.0043	627.665	28.9915
		670.925	15.4887	479.651	49.8915
		455.977	14.7235	403.393	61.0519
		756.25	16.6619	411.755	29.3564
		363.308	6.66656	440.189	55.6429
		361.99	8.98323	434.019	31.3749
		403.72	13.0813	467.802	40.6391
		317.614	11.7927	565.601	40.0286
		400.222	11.8082	409.428	65.8968
		677.642	24.2153	396.342	19.6865
		383.659	17.0274	409.911	64.8276
		561.326	14.9277	405.233	18.4704
		778.138	15.5297	462.809	27.5552
		650.034	21.6587	419.055	27.5002
		461.677	13.5785	393.401	29.1031
		606.821	14.838	391.879	32.1633
		752.49	18.6512	393.707	27.2093
		461.236	16.8719	572.916	25.9488
		729.53	15.0844	446.466	44.7475
		412.828	17.0806	367.305	34.645
		705.904	15.9232	432.394	24.0917
		379.85	28.7851	440.905	35.6059
		383.265	10.8845	341.746	15.6624
		390.228	23.2574	389.798	19.4537
		543.066	14.4943	442.687	31.5354
		471.642	14.1984	528.36	23.186
		534.437	12.0845	410.207	25.7603
		369.912	20.5517	371.934	50.6203
		383.92	12.6334	400.623	32.907
		390.339	12.3081	380.356	33.252
		398.435	8.70507	394.535	161.342
		417.348	13.3714	380.879	28.0507
		529.843	15.7859	375.863	25.0857
		389.337	11.0977	395.943	26.7986
		384.52	11.4242	405.302	168.507
		720.044	11.9431	367.784	134.175
		757.527	16.4237	503.145	37.6072
		401.206	17.9432	642.601	43.1761
		537.159	15.9008	381.776	23.7856
		702.996	16.5029	431.366	24.5278
		382.444	16.6914	409.438	26.4383
		387.377	18.915	384.574	20.0515
		415.387	12.9339	409.322	53.1138
		322.815	11.6544	466.17	29.1066
		440.702	16.4044	472.764	47.8109
		453.312	15.329	379.57	21.4982
		400.57	10.51	496.723	29.869
		425.964	10.693	399.264	24.2478
		382.818	8.96051	427.755	23.1809
		355.948	9.15743	450.918	26.6379
		507.521	16.2788	423.469	97.691
		662.728	14.9922	428.845	31.6058
		408.568	12.464	403.506	23.91
		422.164	11.9205	406.518	26.4064
		375.797	12.7452	377.908	20.015
		509.081	20.5982	436.12	29.559
		411.311	23.0318	451.28	30.2445
		392.031	52.233	390.626	134.242
		443.328	16.066	441.248	20.7225
		646.754	15.8683	427.772	22.6598
		767.62	17.5008	455.324	109.503
		622.154	14.654	422.857	21.4428
		775.628	12.4385	424.952	71.5854
		425.101	10.7051	470.457	23.16
		717.249	15.7748	418.596	161.89
		701.12	16.68	410.898	28.7606
		394.03	12.8838	527.309	50.0966
		503.641	15.0667	402.027	124.366
		473.5	21.3703	412.831	92.1852
		636.172	18.7023	482.205	61.8522
		482.209	11.71	415.267	18.2726
		574.404	17.5503	359.386	87.6225
		386.649	15.3338	442.615	22.7477
		518.636	15.0208	397.534	30.0768
		500.053	15.4658	442.081	27.9925
		346.475	10.3583	425.358	75.6814
		420.173	11.2686	383.011	24.1506
		548.572	15.9646	429.227	20.948
		712.578	15.5432	426.43	28.2659
		586.909	11.6048	394.328	26.7285
		371.196	10.4864	388.504	88.0837
		541.688	15.3037	421.527	34.6195
		504.357	13.6912	367.331	84.1204
		830.739	14.5855	416.388	48.0354
		655.946	17.1772	460.19	58.0414
		494.779	16.7833	361.142	85.3809
		558.655	16.502	425.455	28.7157
		637.109	16.9033	406.093	27.0799
		570.412	19.4172	398.618	28.2948
		392.501	14.6538	486.57	37.1604
		449.671	16.6528	538.684	98.3307
		479.171	14.5875	387.502	71.2106
		493.764	18.7841	383.619	127.794
		451.109	10.1888	417.664	146.016
		486.858	15.182	550.034	68.7226
		366.884	17.8972	452.669	21.1685
		326.677	16.5159	380.234	33.4164
		790.75	16.2079	382.892	29.8484
		396.542	18.0919	372.031	93.5909
		421.829	10.8356	431.15	26.4163
		404.697	7.32947	377.288	77.0462
		513.393	14.3661	566.657	56.7899
		529.643	15.0686	433.183	26.7644
		600.381	10.8298	389.99	46.1792
		381.171	11.4328	377.752	18.8764
		319.486	13.3176	417.164	22.6167
		669.975	15.8213	418.727	33.972
		372.724	11.8554	399.432	70.2378
		696.561	15.5349	479.972	25.3282
		326.775	4.14069	459.937	61.7166
		620.312	16.4945	382.856	45.9732
		434.918	13.8114	450.401	33.2582
		398.591	26.8083	385.138	18.5017
		381.382	18.3693	422.032	78.8598
		364.728	13.7966	405.42	135.496
		687.267	19.6591	394.241	36.259
		328.56	10.1399	388.133	96.7129
		687.254	17.598	403.69	50.9134
		539.344	16.0839	370.587	18.3278
		362.649	13.0917	449.641	24.6046
		452.39	17.6192	447.181	96.3659
		415.421	5.04697	555.609	65.7074
		592.709	17.4151	488.3	33.1955
		531.142	13.9472	498.116	38.2084
		450.581	15.9853	452.764	34.9323
		642.121	6.26072	402.704	86.5516
		749.851	18.4301	453.39	27.0063
		392.238	14.9806	395.897	109.822
		689.332	13.6622	446.176	131.463
		394.602	22.1986	416.955	27.3892
		380.264	11.8974	423.666	38.312
		351.113	57.2746	534.579	57.7857
		378.363	16.0825	585.377	75.1049
		467.312	13.7218	621.657	27.815
		405.204	13.6229	408.629	23.2044
		364.358	11.3311	500.574	25.0949
		397.216	11.8572	384.893	117.737
		396.537	11.3385	635.997	23.8377
		609.616	14.7572	366.999	70.5595
		722.107	18.4777	389.635	61.6868
		625.822	11.4513	511.906	16.9816
		463.694	14.4397	527.186	51.0135
		385.916	12.5006	390.474	28.5339
		370.56	10.4861	496.094	33.9781
		723.883	17.1576	423.987	30.3528
		448.683	15.0868	423.13	76.5551
		358.082	14.216	393.584	28.0747
		322.516	9.12624	450.699	109.766
		801.205	12.9612	472.242	26.3352
		479.477	13.5244	438.466	116.194
		389.278	12.8655	413.984	20.4283
		335.674	11.4371	533.422	28.0205
		430.462	21.2483	442.248	24.1185
		787.141	14.5135	394.728	72.7901
		414.393	10.6107	393.617	21.6939
		670.269	15.6591	450.451	42.71
		727.343	16.9938	372.291	71.5858
		491.522	54.8414	407.637	131.76
		379.103	11.1434	381.018	65.9477
		641.907	13.5131	468.147	22.5964
		634.177	13.3966	482.145	32.6949
		444.942	13.3102	585.996	28.8849
		342.348	13.7313	384.796	32.365
		402.108	12.4876	352.666	65.1312
		739.446	18.782	414.519	25.7426
		566.697	15.2827	423.066	26.261
		661.795	13.8697	405.38	19.2622
		547.133	106.624	526.014	50.9794
		399.243	4.84666	303.623	121.752
		680.799	16.5547	441.515	140.152
		386.327	15.1637	405.261	23.6061
		389.293	12.4526	395.641	26.0831
		518.627	13.8689	347.064	104.657
		608.924	16.6823	385.168	54.7311
		342.603	15.014	454.646	33.83
		780.286	16.9548	399.636	40.8846
		323.076	12.0727	407.366	100.865
		489.022	14.478	440.612	39.7974
		394.17	20.9756	501.886	26.9579
		470.669	16.8086	660.355	31.071
		390.654	23.0563	519.468	74.2629
		465.079	13.1274	418.996	21.9779
		832.693	16.425	476.251	95.532
		557.542	16.9708	439.704	30.986
		510.245	16.364	395.598	30.673
		386.006	19.4906	543.064	63.2149
		184.975	46.5095	373.712	91.5452
		502.584	16.0874	419.478	26.133
		362.404	11.6464	418.749	26.8411
		732.689	20.1348	459.096	27.1933
		356.087	12.5181	454.099	142.74
		411.45	13.4702	411.707	84.2204
		424.971	13.113	435.404	50.3265
		406.211	13.3806	374.051	44.0493
		394.419	13.2428	447.482	23.4903
		505.945	17.2855	340.901	17.3362
		418.701	10.8969	491.277	31.0087
		400.91	12.7252	395.12	78.9053
		351.581	10.9864	407.425	26.7348
		306.297	104.215	493.619	28.9112
		676.565	16.1275	383.268	22.9767
		358.053	7.27691	380.121	27.4195
		708.076	13.296	728.317	52.6731
		358.855	3.76793	369.253	25.2041
		405.178	18.1201	386.544	13.7331
		693.5	17.0966	381.158	117.539
		324.644	12.5206	406.412	29.7567
		271.92	19.3667	590.92	81.0775
		366.829	15.8154	410.299	58.8738
		805.88	14.9646	379.733	76.346
		424.621	18.6371	682.067	23.0279
		469.572	13.6821	430.832	26.2953
		649.102	19.3491	388.66	22.8656
		886.259	18.4123	395.436	82.8644
		361.789	14.3402	435.322	66.9207
		665.246	18.5264	430.699	123.764
		275.301	38.655	386.469	83.3492
		707.971	14.1249	457.392	70.5536
		333.758	12.7181	424.563	26.6745
		534.98	17.5113	414.971	58.9768
		647.541	12.866	423.527	24.9497
		636.633	17.0893	493.819	24.0397
		560.63	17.0149	457.401	57.7199
		382.142	11.2612	383.871	51.7086
		343.948	20.6548	397.08	110.061
		584.769	16.0488	486.724	31.9371
		384.755	14.7261	436.379	84.7411
		491.297	8.86943	441.009	103.944
		415.115	15.0231	428.119	37.2684
		490.924	16.1999	429.955	32.6825
		800.121	16.41	410.755	21.1394
		401.565	15.5594	429.662	44.5839
		383.441	15.1953	354.291	19.1632
		370.526	11.4069	472.619	71.7706
		352.419	12.044	431.998	42.4696
		454.7	14.2827	443.121	22.8787
		358.29	12.6328	405.569	79.9089
		740.437	13.6924	445.883	55.6011
		371.91	9.39326	420.861	174.831
		617.357	17.3362	607.586	35.2327
		538.894	18.7476	454.964	27.2875
		645.652	15.7994	486.818	83.8716
		851.272	14.7906	415.425	24.9687
		297.736	9.59403	477.368	169.596
		537.319	12.6906	401.205	67.5609
		438.155	16.9027	542.783	58.4357
		858.878	17.8448	457.117	42.2377
		420.758	13.6398	428.46	43.9427
		463.498	15.4931	386.503	104.83
		417.282	23.7156	406.366	69.123
		666.978	17.2777	453.48	31.4358
		413.264	14.9094	447.376	57.3192
		569.558	16.2489	444.728	70.3208
		641.684	45.0693	416.579	21.7866
		646.415	18.6969	383.046	140.969
		579.221	17.1207	467.377	96.1966
		441.891	15.2105	424.465	32.0379
		778.503	13.0036	653.037	66.2515
		386.49	20.684	458.604	27.4338
		192.071	47.1667	431.852	27.2141
		854.948	19.2023	448.017	184.092
		458.653	14.647	529.756	101.8
		817.47	14.6673	397.037	169.385
		721.184	18.4632	431.115	78.1164
		727.414	18.0654	465.299	30.1567
[truncated: 1,434 more rows]

## Sheet: Fig. 1g
siCtrl				siMTHFD2
IdU kb/min	kb/min	fork number	% forks	IdU kb/min	kb/min	fork number	% forks
0.915565	<0.2	1	0.75188	0.527928	<0.2	3	2.15827
0.781748	<0.3	0	0	0.410256	<0.3	19	13.6691
0.535612	<0.4	12	9.02256	0.319951	<0.4	24	17.2662
0.685746	<0.5	18	13.5338	0.228956	<0.5	36	25.8993
0.675299	<0.55	16	12.0301	0.525166	<0.55	22	15.8273
0.683415	<0.6	16	12.0301	0.587239	<0.6	11	7.91367
0.650435	<0.65	12	9.02256	0.259518	<0.65	10	7.19424
0.601398	<0.7	15	11.2782	0.585685	<0.7	4	2.8777
0.823793	<0.75	16	12.0301	0.365276	<0.75	2	1.43885
0.711732	<0.8	11	8.27068	0.366917	<0.8	3	2.15827
0.786842	<0.9	10	7.5188	0.219805	<0.9	4	2.8777
0.797547	<1.0	6	4.51128	0.519986	<1.0	1	0.719424
0.740395	<1.2	0	0	0.452905	<1.2	0	0
0.922299	<1.4	0	0	0.463178	<1.4	0	0
0.798152	<1.6	0	0	0.265648	<1.6	0	0
0.418717	<1.8	0	0	0.413537	<1.8	0	0
0.682897	<2.0	0	0	0.364068	<2.0	0	0
0.78054				0.228697
0.80195				0.460329
0.748683				0.400414
0.734524				0.189329
0.768539				0.555469
0.719329				0.27359
0.720797				0.543382
0.72684				0.322196
0.795475				0.39627
0.595527				0.504014
0.710092				0.453077
0.802641				0.310368
0.6336				0.227575
0.533281				0.291375
0.675386				0.410947
0.693861				0.515496
0.888111				0.261935
0.753949				0.388327
0.980401				0.423379
0.58698				0.353449
0.595614				0.395838
0.706207				0.125183
0.547267				0.234568
0.824397				0.362168
0.771388				0.261072
0.702322				0.475265
0.195718				0.648622
0.325736				0.582664
0.681947				0.193473
0.577225				0.296296
0.768453				0.309505
0.646809				0.362082
0.596218				0.491409
0.652853				0.446171
0.350513				0.441854
0.826901				0.343952
0.330743				0.575757
0.33506				0.404817
0.539065				0.430113
0.688336				0.618665
0.575843				0.432616
0.490805				0.677976
0.587239				0.38755
0.439264				0.341535
0.612017				0.445048
0.484071				0.466977
0.530346				0.42476
0.412242				0.43771
0.507467				0.336009
0.72002				0.801605
0.441768				0.563843
0.774065				0.610722
0.394457				0.515151
0.395752				0.517568
0.398169				0.890097
0.455408				0.700077
0.525943				0.603038
0.341535				0.447897
0.306311				0.255633
0.82362				0.427954
0.685487				0.490891
0.65881				0.354398
0.602348				0.757489
0.804713				0.62678
0.74756				0.533281
0.654061				0.442717
0.532936				0.807389
0.627557				0.874816
0.492014				0.307433
0.527065				0.714581
0.602607				0.278943
0.59311				0.357247
0.453164				0.797288
0.467322				0.299231
0.506863				0.615902
0.64914				0.432616
0.567469				0.507381
0.735733				0.529914
0.586031				0.521108
0.523525				0.342053
0.616334				0.415263
0.451005				0.544418
0.534231				0.511611
0.524993				0.934558
0.605974				0.600794
0.631097				0.546317
0.565311				0.693429
0.917464				0.613312
0.972718				0.437883
0.901924				0.691271
0.831563				0.533281
0.568937				0.51895
0.744021				0.412501
0.728481				0.234222
0.38686				0.578088
0.491582				0.318484
0.585772				0.321851
0.490891				0.402141
0.515151				0.591297
0.374859				0.214625
0.464214				0.549598
0.716049				0.427523
0.450574				0.434602
0.479409				0.553656
0.81749				0.424846
0.694379				0.667616
0.679789				0.417767
0.603125				0.603125
0.531209				0.559699
0.503841				0.534835
0.41958				0.512388
0.364499				0.790295
0.579556				0.214625
0.453077				0.514633
0.593887				0.571354
0.560303				0.34093
				0.492273
				0.432444
				0.63878
				0.212553
