# Supplementary material for: Pharmacological targeting of MTHFD2 suppresses acute myeloid leukemia by inducing thymidine depletion and replication stress
Source: Nat Cancer. 2022 Feb 28;3(2):156–72. doi: 10.1038/s43018-022-00331-y (PMC8885417; doi:10.1038/s43018-022-00331-y)
Supplement: Source Data Fig. 2 — Statistical source data. [file 43018_2022_331_MOESM5_ESM.xlsx]

## Sheet: Fig. 2b
Structure ID	MTHFD2 IC50 (nM)	HL-60 EC50 (nM)	cLogP	Polar Surface Area
1	11.28	197.01	-2.0965	285.54
2	125.62	1566.08	-1.1496	272.65
3	30	1936.71	-4.1618	317.62
4	42.66	835.39	-4.1618	317.62
5	163.94	501.36	-3.8294	305.59
6	115.28	22.44	-3.8294	305.59
7	215.2	7523.94	-3.2149	304.73
8	28.79	507.99	-1.706	260.45
9	5.95	169.04	-1.706	260.45
10	10.5	129.97	-1.706	260.45
11	100.01	3270.32	0.9146	210.26
12	593.41	190.1	0.2442	201.03
13	1456.07	33709	-2.4447	258.81
14	3.64	461	-1.4903	260.45
15	14.2	6191.2	-1.1579	248.42
16	174.51	1147.87	-0.8948	247.56
17	70.56	10321.9	-0.8948	247.56
18	1088.35	81.81	0.731	201.03
19	65.8	1293.38	-2.4147	251.22
20	28.59	8169.1	-2.1366	264.11
21	64.95	2769.4	-1.1547	239.19
22	79.46	1060.45	-0.6312	238.33
23	4.99	826.77	-1.2967	251.22
24	3.18	177.22	-2.2315	260.45
25	96.66	4949.16	-2.5653	254.46
26	3.45	210.98	-1.6513	251.22
27	108	462.14	-2.389	251.22
28	614.86	65.54	0.7134	201.03
29	1102.18	160.54	-2.0566	239.19
30	27.32	2684.95	-1.7746	251.22
31	151.18	89.61	-0.9959	238.33
32	134.04	1769.18	-0.9959	238.33
33	642.01	540.05	-1.3937	244.12
34	1090.61	159.55	-0.4416	216.82
35	2.99	44.53	-2.4262	260.45
36	763.2	1259.91	-0.7163	227.33
37	7.33	209.14	-2.9287	260.45
38	43.67	159.73	-2.4455	251.22
39	191.19	16.03	-0.551	210.26
40	73.89	273.32	-1.4986	238.33
41	418.73	223.87	-0.1451	201.47
42	87.91	876.64	-1.9541	247.56
43	4.03	2.85	-3.3598	268.38
44	6435.99	18000	-0.6936	218.19
45	12.77	9.54	-3.0274	256.35
LY345899	6395.62	4005.3	-1.6326	206.76
47	5.15	20.27	-1.3271	213.92
48	92.05	24.2	-0.9947	201.89
49	938.25	155.6	-0.3802	201.03
50	14.64	94.92	-2.6313	251.22
51	61.72	298.97	-2.5339	251.22
52	1005.71	126.91	-1.7564	226.3
53	1544.96	264.74	-1.7564	226.3
54	840.42	262.94	-1.7564	226.3
55	89.41	8.32	-2.2989	239.19
56	1019.62	1820	-1.6844	238.33
57	394.12	2144.53	-1.6844	238.33
58	570.4	6.97	-0.8267	221.26
59	980.98	65.89	-0.8267	221.26
60	36.21	186.95	-0.9735	213.92
61	9769.6	164.18	0.0059003	190.03
62	11282.1	11705.1	-2.5547	230.4
63	126.13	184.28	-0.0977	209.99
64	19.1	209.99	-2.9559	260.45
65	92.57	4237.67	-0.7562	192.24
66	43.73	1121.47	-2.6235	248.42
67	173.33	1828.38	-2.3604	247.56
68	401.08	1371.63	-2.3604	247.56
69	216.32	1065.62	-2.2356	244.56
70	298.48	8618.18	-2.148	239.19
TH9028	11.49	16.88	-3.4606	268.38
72	220.78	18.49	-0.1244	201.03
73	59.07	28.18	-3.1282	256.35
74	141.67	281.66	-2.5137	255.49
75	129.26	17.17	-1.4279	213.92
76	10.24	100.42	-3.1365	251.22
77	363.28	58.07	-1.0955	201.89
78	482.92	41.09	-0.481	201.03
TH9619	47.01	10.93	-2.8041	239.19
80	4136.05	2819.55	-2.8041	239.19
81	404.09	952.73	-2.1896	238.33
82	168.89	260.21	-2.1896	238.33
83	21300	2461.99	-0.8198	206.82
84	2824.51	657.35	-1.8572	226.3
85	729.01	57.06	-1.8572	226.3
86	2223.93	21.51	-3.2506	259.42
87	185.4	258.52	-2.8934	251.22
88	108	662.15	-2.8394	251.22
89	31.86	199.87	-2.7829	251.22
90	1955.98	126.16	-2.3037	246.53
91	913.27	33.83	-2.561	239.19
92	16253.6	56765	-2.041	229.54
93	9200.28	12819	-2.0239	229.54
94	18813.3	72882.6	-1.9389	224.34
95	152.54	1122.41	-2.5656	229.54
96	26.33	12.61	-1.5257	213.92
97	46.13	37.04	-1.4133	213.92
98	762.25	139.19	-2.2332	217.51
99	139	5413.61	-3.915	268.38
100	217.58	102.1	-0.5788	201.03
101	1795.2	3318.77	-2.4372	229.71
102	22234.8	93198	-2.2342	266.57
103	23.14	470.04	-1.9306	213.92
104	1144.21	16000	-3.9641	264.11
105	2340.83	46100	-3.8868	264.11
106	194.26	4417.11	-3.7148	264.11
107	12229	5751.28	-3.6317	252.08
108	1306.84	6139.08	-3.5544	252.08
109	1196.52	1213.07	-3.3824	252.08
110	63.93	322.64	-3.2373	251.22
111	2695.06	28194.9	-2.9399	251.22
112	201.06	18.79	-2.9049	239.19
113	1734.39	23579.2	-2.2904	238.33
114	9212.62	34437.8	-2.2904	238.33
TH7299	254.01	1109.65	-2.2904	238.33
116	1387.46	5096.59	-2.6882	244.12
117	3625.22	14168.5	-2.6882	244.12
118	2861.12	1027.64	-1.958	226.3
119	7.77	20.2	-2.0963	213.92
120	59.65	177.37	-1.7639	201.89
121	194.74	12834.9	-3.6917	251.22
122	773.84	28804.5	-2.7448	238.33
123	16327.6	27616.6	-1.8655	212.31
124	411.94	34.45	-0.7958	201.03
125	797.59	619.69	-0.7958	201.03
126	2211.87	22725.3	-1.7685	224.82
127	178.42	1361.12	-2.1971	213.92
128	48.64	47.88	-2.1971	213.92
129	102.76	215.35	-1.8647	201.89
130	310.28	226.49	-1.2502	201.03

## Sheet: Fig. 2d
	HL-60						LCL-889				HL-60	HL-60	HL-60	LCL-889
log[MTHFD2i] (M)	TH7299		TH9028		TH9619		TH9619				TH7299	TH9028	TH9619	TH9619
-4.52288	100	100								Asymmetric (five parameter)
-5	92.8182	89.4977	100	100	100	100	100	100		Best-fit values
-5.47712	67.4794	52.9765	93.1442	99.1434	99.8198	95.9266	94.8996	92.3649		LogEC50	-5.548	-6.349	-7.133	-5.938
-5.95424	26.8087	18.3105	80.8499	74.2931	94.3635	85.2247	56.806	43.4086		HillSlope	1.525	1.523	0.965	3.858
-6.43136	9.35997	8.15794	54.6329	39.2379	92.5662	81.6762	21.0848	21.6934		S	1.25	0.5155	1.466	0.2211
-6.90848	5.9297	2.45019	28.8545	20.2252	69.2576	59.1024	11.8643	9.55946		Top	102.6	101.6	99.46	100.1
-7.38561	4.79516	2.96237	13.828	9.63017	43.2071	31.7201	6.68657	4.81941		Bottom	5.735	3.27	5.202	2.945
-7.86273	7.73744	3.95664	7.36264	5.0105	19.9088	15.8608	4.0786	2.42742		EC50	2.834e-06	4.477e-07	7.369e-08	1.153e-06
-8.33985	8.33929	4.04094	5.25977	3.16577	8.13133	7.69121	4.20728	2.56282		Std. Error
-8.81697	9.38721	6.35777	6.98742	2.06117	5.50345	7.51957	3.34753	3.71441		LogEC50	0.03359	0.04139	0.04658	0.02206
-9.29409	8.46854	4.37278	6.68748	1.74839	5.91465	5.27631	3.57569	3.81939		HillSlope	0.5176	0.5175	0.2552	1.044
-9.77121			4.75677	1.78961	5.32871	4.19948	3.04958	1.81994		S	1.119	0.2921	1.366	0.07559
										Top	4.364	3.57	2.773	1.854
										Bottom	1.046	1.631	1.983	0.8392
										95% CI (asymptotic)
										LogEC50	-5.618 to -5.477	-6.436 to -6.262	-7.231 to -7.034	-5.983 to -5.889
										HillSlope	0.4335 to 2.617	0.4316 to 2.615	0.4266 to 1.503	2.345 to 8.830
										S	-1.110 to 3.611	-0.1008 to 1.132	-1.416 to 4.349	0.08276 to 0.4339
										Top	93.35 to 111.8	94.11 to 109.2	93.61 to 105.3	96.30 to 104.2
										Bottom	3.528 to 7.942	-0.1703 to 6.711	1.019 to 9.385	1.125 to 4.673
										EC50	2.407e-006 to 3.336e-006	3.661e-007 to 5.473e-007	5.877e-008 to 9.241e-008	1.040e-006 to 1.292e-006
										Goodness of Fit
										Degrees of Freedom	17	17	17	17
										R squared	0.9923	0.992	0.9914	0.9962
										Sum of Squares	210.1	244.6	291	104.8
										Sy.x	3.516	3.793	4.138	2.483
										Number of points
										# of X values	22	24	24	22
										# Y values analyzed	22	22	22	22

## Sheet: Fig. 2e
	TH9619							Comparison of Fits	SW620 WT (TH9619)	MTHFD2-/- (TH9619)	Global (shared)		Comparison of Fits	SW620 WT (MTX)	MTHFD2-/- (MTX)	Global (shared)		Comparison of Fits	SW620 WT (5-FU)	MTHFD2-/- (5-FU)	Global (shared)
Concentration [M]	SW620 WT			MTHFD2-/-				Null hypothesis			One curve for all data sets		Null hypothesis			One curve for all data sets		Null hypothesis			One curve for all data sets
1e-05	36	21.3	21	61.5	41.3	46.6		Alternative hypothesis			Different curve for each data set		Alternative hypothesis			Different curve for each data set		Alternative hypothesis			Different curve for each data set
3.59e-06	38	21.7	20.7	65	44	49.8		P value			<0.0001		P value			0.0448		P value			0.1499
1.29e-06	38.8	25	22.9	69.9	48.6	53		Conclusion (alpha = 0.01)			Reject null hypothesis		Conclusion (alpha = 0.01)			Do not reject null hypothesis		Conclusion (alpha = 0.01)			Do not reject null hypothesis
4.64e-07	42.1	24.7	23.7	73.5	61.8	60		Preferred model			Different curve for each data set		Preferred model			One curve for all data sets		Preferred model			One curve for all data sets
1.67e-07	43.5	28.1	27.8	78.1	69.1	65		F (DFn, DFd)			40.65 (4, 58)		F (DFn, DFd)			2.607 (4, 58)		F (DFn, DFd)			1.757 (4, 58)
5.99e-08	47.2	31.1	30.6	77.4	70.8	69
2.15e-08	52.7	53.3	39	79.3	73.5	72.8		Different curve for each data set					Different curve for each data set					Different curve for each data set
7.74e-09	69	87.3	88.1	79.7	85.6	84.2		Best-fit values					Best-fit values					Best-fit values
2.78e-09	68.9	92.7	92.8	87.7	98.4	93.8		Bottom	28.55	36.98			Bottom	34.43	45.43			Bottom	15.44	6.269
1e-09	89.4	78	94.9	93.5	100.9	93.9		Top	93.61	111.2			Top	100.2	102.4			Top	97.35	102.7
1e-10	100	100	100	100	100	100		LogIC50	-7.828	-7.247			LogIC50	-7.835	-7.806			LogIC50	-5.164	-5.143
								HillSlope	-1.549	-0.2996			HillSlope	-1.45	-1.371			HillSlope	-1.208	-1.231
								IC50	1.485e-08	5.669e-08			IC50	1.461e-08	1.563e-08			IC50	6.856e-06	7.191e-06
	MTX							Span	65.07	74.21			Span	65.81	56.95			Span	81.91	96.47
Concentration [M]	SW620 WT			MTHFD2-/-				95% CI (profile likelihood)					95% CI (profile likelihood)					95% CI (profile likelihood)
1e-05	47.4	30.7	28.2	64	29.8	43.2		Bottom	22.16 to 33.72	??? to 54.58			Bottom	29.26 to 39.23	36.93 to 52.66			Bottom	-24.28 to 29.18	-0.5035 to 11.73
3.59e-06	46.4	29.6	27.5	64.4	30.5	43.2		Top	85.82 to 105.9	96.47 to ???			Top	93.03 to 108.8	92.00 to 116.1			Top	91.38 to 104.4	100.7 to 104.8
1.29e-06	46.9	28.9	25.5	64.8	29.8	41.4		LogIC50	-8.063 to -7.650	???			LogIC50	-8.028 to -7.651	-8.160 to -7.462			LogIC50	-5.407 to -4.644	-5.217 to -5.060
4.64e-07	49.4	29.4	29.4	67.1	29	42.4		HillSlope	-5.308 to -0.7258	-0.6448 to 0.6448			HillSlope	-2.501 to -0.9009	-5.493 to -0.6247			HillSlope	-2.470 to -0.5863	-1.471 to -1.030
1.67e-07	50	26.2	28.2	66.7	29.4	42.7		IC50	8.643e-009 to 2.240e-008	???			IC50	9.379e-009 to 2.232e-008	6.926e-009 to 3.448e-008			IC50	3.915e-006 to 2.268e-005	6.066e-006 to 8.716e-006
5.99e-08	56	36.1	31.7	76.6	37.3	45.6		Goodness of Fit					Goodness of Fit					Goodness of Fit
2.15e-08	70.2	60.3	49	82.2	62.8	64.1		Degrees of Freedom	29	29			Degrees of Freedom	29	29			Degrees of Freedom	29	29
7.74e-09	89.8	78.1	71.4	96.2	79	74.2		R squared	0.9126	0.8776			R squared	0.9169	0.7848			R squared	0.8881	0.9895
2.78e-09	99.3	103.5	86.5	110.3	94.6	98.3		Sum of Squares	2378	1244			Sum of Squares	2248	5040			Sum of Squares	3670	426.8
1e-09	98.9	99.4	96.9	111.9	95.1	99.1		Sy.x	9.055	6.548			Sy.x	8.805	13.18			Sy.x	11.25	3.836
1e-10	100	100	100	100	100	100
								One curve for all data sets					One curve for all data sets					One curve for all data sets
								Best-fit values					Best-fit values					Best-fit values
	5-FU							Bottom	39.84	39.84	39.84		Bottom	39.93	39.93	39.93		Bottom	10.88	10.88	10.88
Concentration [M]	SW620 WT		MTHFD2-/-					Top	101.5	101.5	101.5		Top	101.3	101.3	101.3		Top	100	100	100
0.0001	7.2	7.9	12.1	9.7	9			LogIC50	-7.82	-7.82	-7.82		LogIC50	-7.823	-7.823	-7.823		LogIC50	-5.153	-5.153	-5.153
3.59e-05	11.5	13.6	22	14.9	15.1			HillSlope	-0.7255	-0.7255	-0.7255		HillSlope	-1.411	-1.411	-1.411		HillSlope	-1.222	-1.222	-1.222
1.29e-05	27.7	33.1	45.2	34.8	34.6			IC50	1.513e-08	1.513e-08	1.513e-08		IC50	1.505e-08	1.505e-08	1.505e-08		IC50	7.032e-06	7.032e-06	7.032e-06
4.64e-06	52.4	57.4	72.8	63	66.7			Span	61.63	61.63	61.63		Span	61.39	61.39	61.39		Span	89.16	89.16	89.16
1.67e-06	79.4	77.8	93.9	83.1	86.7			95% CI (profile likelihood)					95% CI (profile likelihood)					95% CI (profile likelihood)
5.99e-07	92.9	88.8	103.5	100.6	94.4			Bottom	12.76 to 47.83	12.76 to 47.83	12.76 to 47.83		Bottom	35.10 to 44.42	35.10 to 44.42	35.10 to 44.42		Bottom	-1.062 to 18.94	-1.062 to 18.94	-1.062 to 18.94
2.15e-07	97.1	91.8	105	100.6	99.4			Top	89.87 to 150.1	89.87 to 150.1	89.87 to 150.1		Top	94.68 to 109.1	94.68 to 109.1	94.68 to 109.1		Top	96.86 to 103.4	96.86 to 103.4	96.86 to 103.4
7.74e-08	99.4	92.7	105.5	100.8	99.4			LogIC50	-8.780 to -7.316	-8.780 to -7.316	-8.780 to -7.316		LogIC50	-8.015 to -7.635	-8.015 to -7.635	-8.015 to -7.635		LogIC50	-5.274 to -5.000	-5.274 to -5.000	-5.274 to -5.000
2.78e-08	100.8	97.1	104.3	103.5	109.6			HillSlope	-2.046 to -0.2173	-2.046 to -0.2173	-2.046 to -0.2173		HillSlope	-2.366 to -0.8942	-2.366 to -0.8942	-2.366 to -0.8942		HillSlope	-1.670 to -0.8943	-1.670 to -0.8943	-1.670 to -0.8943
1e-08	97.6	91.9	107	101.6	98.2			IC50	1.661e-009 to 4.834e-008	1.661e-009 to 4.834e-008	1.661e-009 to 4.834e-008		IC50	9.671e-009 to 2.315e-008	9.671e-009 to 2.315e-008	9.671e-009 to 2.315e-008		IC50	5.321e-006 to 1.001e-005	5.321e-006 to 1.001e-005	5.321e-006 to 1.001e-005
1e-09	100	100	100	100	100			Goodness of Fit					Goodness of Fit					Goodness of Fit
								Degrees of Freedom			62		Degrees of Freedom			62		Degrees of Freedom			62
								R squared	0.7252	0.3802	0.6921		R squared	0.8927	0.7568	0.8332		R squared	0.8806	0.9834	0.9375
								Sum of Squares	7475	6299	13774		Sum of Squares	2903	5695	8598		Sum of Squares	3919	675	4593
								Sy.x			14.9		Sy.x			11.78		Sy.x			8.607
								Constraints					Constraints					Constraints
								Bottom	Bottom is shared	Bottom is shared			Bottom	Bottom is shared	Bottom is shared			Bottom	Bottom is shared	Bottom is shared
								Top	Top is shared	Top is shared			Top	Top is shared	Top is shared			Top	Top is shared	Top is shared
								LogIC50	LogIC50 is shared	LogIC50 is shared			LogIC50	LogIC50 is shared	LogIC50 is shared			LogIC50	LogIC50 is shared	LogIC50 is shared
								HillSlope	HillSlope is shared	HillSlope is shared			HillSlope	HillSlope is shared	HillSlope is shared			HillSlope	HillSlope is shared	HillSlope is shared
								Number of points					Number of points					Number of points
								# of X values	33	33			# of X values	33	33			# of X values	33	33
								# Y values analyzed	33	33			# Y values analyzed	33	33			# Y values analyzed	33	33
