# Supplementary material for: Pharmacological targeting of MTHFD2 suppresses acute myeloid leukemia by inducing thymidine depletion and replication stress
Source: Nat Cancer. 2022 Feb 28;3(2):156–72. doi: 10.1038/s43018-022-00331-y (PMC8885417; doi:10.1038/s43018-022-00331-y)
Supplement: Source Data Fig. 3 — Statistical source data. [file 43018_2022_331_MOESM7_ESM.xlsx]

## Sheet: Fig. 3a
Independent experiment #1 (representative)
	Concentration (M)	Jurkat		MV4-11		CCRF-CEM		PL-21		HL-60		THP-1		LCL-534		LCL-889
MTX	1e-05	2.63	3.64	4.44	7.82	59.72	64.08	17.33	23.85	4.72	6.67	4.16	8.83	37.17	37.72	36.11	39.69
	3.33333e-06	3.01	4.56	6.89	10.81	56.34	61.3	24.51	36.27	7.96	11.57	2.33	4.79	34.06	50.82	34.33	41.6
	1.11111e-06	2.8	3.84	6.41	12.65	39.91	57.89	28.86	39.97	7.03	9.44	3.26	4.57	43.75	44.78	39.71	42.14
	3.7037e-07	3.05	3.8	5.75	10.55	52.37	61.24	30.66	43.32	7.01	9.12	3.54	5.5	31.3	45.5	42.16	44.08
	1.23457e-07	3.78	5.06	7.33	10.08	65.66	71.92	33.59	43.54	7.19	9.59	4.09	6.43	49.95	68.44	52.4	62.37
	4.11523e-08	25.51	25.83	6.61	9.24	95.59	103.56	30.49	42.52	15.43	17.95	2.85	3.81	57.28	61.47	52.26	64.21
	1.37174e-08	68.62	72.62	48.78	60.65	112.43	123.91	59.18	61.32	32.62	37.41	17.09	22.05	81.72	96.21	93.47	99.74
	4.57247e-09	99.66	108.18	78.01	90.19	90.33	114.8	87.94	101.66	86.69	87.89	92.98	103.17	94.15	94.73	94.09	109.38
	1.52416e-09	92.04	103.82	85.59	91.87	97.55	98.65	93.22	97.62	89.12	95.72	100.43	103.71	85.22	110.85	89.28	103.29
	5.08053e-10	97.6	104.69	93.98	96.96	110.78	113.46	98.71	100.16	95.17	99.26	98.53	108.35	93.54	100	88.09	102.65
	1.69351e-10	102.47	105.32	90.97	98.19	107.49	110.49	98.5	98.86	99.33	99.7	108.19	110.65	85	106.79	94.53	99.8
	Concentration (M)	Jurkat		MV4-11		CCRF-CEM		PL-21		HL-60		THP-1		LCL-534		LCL-889
AraC	1e-05	1.96	3.16	2.79	5.66	25.75	33.24	7.81	10.55	1.38	2.84	0.72	2.82	23.07	30.14	26.89	29.89
	3.33333e-06	2.59	3.11	6.94	8.02	28.95	37.11	11.65	14.2	1.49	3.29	0.86	2.5	25.78	30.26	28.82	30.96
	1.11111e-06	1.97	3.21	30.25	31.06	52.86	54.1	14.62	14.87	1.5	2.55	32.09	32.45	30.36	38.61	32.82	34.25
	3.7037e-07	2.02	3.32	62.14	71.67	79.11	82.85	23	25.33	1.37	2.89	59.79	67.1	45.37	48.77	49.8	51.99
	1.23457e-07	2.82	4.23	65.96	97.7	97.91	100.9	34.76	34.93	2.33	3.8	81.17	91.59	55.98	77.05	74.24	80.61
	4.11523e-08	3.4	4.27	38.14	41.92	81.52	86.27	26.12	27.27	3.43	3.98	39.09	40.33	58.63	70.94	64.95	66.26
	1.37174e-08	27.19	29.82	85.38	89.98	86.22	119.88	45.49	51.86	28.23	33.38	82.42	84.68	79.39	82.68	74.26	84
	4.57247e-09	83.34	90.54	101.01	101.25	108.41	112.81	64.79	84.09	58.6	69.12	97.13	100.75	73.44	84.62	92.95	104
	1.52416e-09	98.45	104.68	93.38	97.91	95.35	114.82	95.24	95.28	77.15	90.34	102.09	109.53	75.05	79.9	80.92	82.79
	5.08053e-10	99.11	103.95	85.96	98.4	103.57	112.65	97.12	100.01	91.26	93.94	91.89	104.03	91.57	91.78	89.83	100.27
	1.69351e-10	104.37	105.77	74.04	94.81	97.9	102.06	96.11	98.14	96.06	96.07	102.42	109.02	83.31	86.21	103.15	105.54
	Concentration (M)	Jurkat		MV4-11		CCRF-CEM		PL-21		HL-60		THP-1		LCL-534		LCL-889
ATRA	0.0001	2.8	4.16	4.36	6.3	5.38	7.61	3.72	4.83	1.98	3.22	0.8	3.01	3.13	4.63	3.76	4.69
	3.33333e-05	2.84	4.36	4.29	6.16	66.3	69.83	16.53	20.68	1.63	3.05	0.84	1.87	73.98	77.14	67.44	79.99
	1.11111e-05	65.25	67.53	5.29	8.48	88.83	95.21	28.07	35.5	18.74	21.45	16.02	18.32	82.56	99.05	91.88	100.4
	3.7037e-06	101.48	102.95	9.48	12.38	91.6	99.52	28.08	39.74	26.65	31.66	36.92	40.22	92.49	94.9	93.98	98.35
	1.23457e-06	99.12	111.27	13.55	21.36	91.95	99.91	40.07	45.9	37.55	38.87	52.65	56.6	100.85	108.91	84.6	93.29
	4.11523e-07	73.36	78.01	16.08	19	96.1	100.34	26.5	29.16	14.58	17.03	12.25	13.32	75.27	83.87	68.77	70.27
	1.37174e-07	96.91	101.06	36.28	36.46	86.21	100	52.12	55.49	45.8	46.67	49.63	51.4	86.19	87.99	99.14	120.04
	4.57247e-08	109.46	110.55	71.6	72.78	106.9	112.06	70.74	80.97	76.08	89.93	77.73	83.93	82.32	95.53	93.09	94.4
	1.52416e-08	102.3	114.19	72.79	78.02	105.93	121.95	87.59	93.22	86.34	102.23	91.84	103.13	88.71	108	90.84	103.61
	5.08053e-09	104.39	112.31	78.47	91.77	107.26	109.84	97.97	102.2	93.42	97.58	95.93	104.9	105.42	109.81	101.11	103.91
	1.69351e-09	99.23	104.03	87.94	90.97	101.17	109.38	92.97	102.97	92.27	94.04	99.37	103.78	102.62	106.05	84.64	88.27
	Concentration (M)	Jurkat		MV4-11		CCRF-CEM		PL-21		HL-60		THP-1		LCL-534		LCL-889
TH7299	0.0001	13.94	14.7	24.24	33.2	66.55	69.1	24.16	29.66	9.18	12.71	14.7	22.72	55.59	55.77	60.45	66.51
	3.33333e-05	19.06	19.84	40.8	64.14	80.11	83.5	36.38	47.25	12.83	16.97	31.12	43.37	60.03	85.92	61.83	67.62
	1.11111e-05	26.35	30.97	41.97	62.06	88.74	100.65	40.19	57.25	13.86	15.88	29.94	37.7	81.45	88.04	75.27	75.68
	3.7037e-06	62.65	70.24	37.74	61.47	109.18	118.83	44.61	64.96	16.38	19.5	50.57	54.21	96.93	104.79	81.75	85.21
	1.23457e-06	89.32	99.66	60.24	82.38	107.33	129.78	65.3	74.54	42.05	46.93	90.45	108.6	93.31	129.25	89.76	105.58
	4.11523e-07	70.19	75.45	41.3	46.07	78.59	101.67	31.06	43.76	22.89	22.99	30.63	31.2	57.41	67.93	53.83	58.12
	1.37174e-07	99.51	103.43	74.09	95.14	99.07	117.13	84.4	86.97	69.69	74.02	87.21	91.89	82.08	91.97	93.25	102.29
	4.57247e-08	98.02	110.53	90.54	96.14	76.69	115.24	86.85	102.57	82.79	93.02	101.27	102.28	83.3	89.79	94.75	99.36
	1.52416e-08	97.87	103.43	89.76	96.58	101.94	107.09	97.27	109.5	94.95	95.87	100.46	107.23	92.28	92.4	72.63	91.77
	5.08053e-09	94.42	105.48	91.88	94.92	103.55	107.77	76.09	99.12	100.79	102.23	100.74	105.64	91.25	112.78	94.88	94.89
	1.69351e-09	103.43	111.14	76.07	92.86	103.49	109.24	77.21	94.7	92.69	104.78	103.95	107.92	88.43	100.79	94.64	106.92
	Concentration (M)	Jurkat		MV4-11		CCRF-CEM		PL-21		HL-60		THP-1		LCL-534		LCL-889
TH9028	1e-05	8.8	9.97	16.39	18.14	46.56	68.37	24.96	26.39	6.66	8.32	16.71	19.03	42.33	51.47	42.65	57.77
	3.33333e-06	10.98	14.01	34.9	38.43	48.03	77.05	39.27	44.65	11.94	16.38	13.49	16.44	51.85	58.74	57.2	72.06
	1.11111e-06	14.6	15.84	30.02	38.69	50.29	79.36	42.87	49.32	12.53	15.43	19.5	24.68	43.14	45.69	53.37	56.49
	3.7037e-07	16.64	17.34	30.02	35.47	68.82	92	44.68	48.2	12.69	15.79	20.73	27.44	54.88	79.19	53.29	73.41
	1.23457e-07	21.6	27.75	35.32	41.25	86.03	87.75	51.4	53.7	16.18	17.15	26.66	27.8	65.07	82.84	77.13	77.13
	4.11523e-08	41.6	43.15	20.82	24.94	79.11	83.17	32.09	34.82	13.28	13.53	18.62	20.84	48.8	54.48	58.69	61.56
	1.37174e-08	86.4	96.81	63.97	71.35	99	111.41	59.1	62.33	37.95	40.91	50.07	59.41	84.85	90.71	94.29	95.05
	4.57247e-09	101.69	108.47	109.41	115.99	105.42	116.35	97.19	107.06	92.82	97.9	92.72	98.17	96.87	98.97	92.47	118
	1.52416e-09	99.12	101.8	97.54	111.83	96.55	111.08	94.5	114.68	89.35	94.85	96.46	101.51	95.91	112.23	101.75	108.29
	5.08053e-10	105.59	108.86	108.23	110.02	89.85	91.5	106.07	111.51	92.87	96.71	99.19	102.07	86.7	96.98	90.19	103.65
	1.69351e-10	100.35	107.56	97.14	101.43	113.24	118.62	101.84	108.43	102.44	103.9	102.94	109.55	96.71	106.84	103.17	113.12
	Concentration (M)	Jurkat		MV4-11		CCRF-CEM		PL-21		HL-60		THP-1		LCL-534		LCL-889
TH9619	1e-05	6.97	8.41	19.39	21.12	54.09	69.79	23.74	25.5	5.9	8.13	13.34	19.24	44.75	57.56	45.85	53.31
	3.33333e-06	6.8	8.35	47.08	54.1	59.56	81.96	41.34	41.8	10.6	14.21	8.93	12.3	44.82	60.63	62.02	63.39
	1.11111e-06	11.19	12.14	34.75	43.78	40.91	64.56	46.28	50.4	11.03	15.22	16.18	22	42.59	61.94	48.25	65.62
	3.7037e-07	13.57	18.19	34.68	40.14	71.59	84.28	49.6	54.48	12.46	14.83	20.42	24.41	55.76	57.9	67.73	71.88
	1.23457e-07	39.2	46.61	43.56	55.48	76.96	84.83	57.97	63.18	14.38	15.69	27.89	31.43	60.64	82.41	81.42	83.35
	4.11523e-08	56.95	60.61	24.65	28.47	65.43	79.03	35.67	40.84	11.78	12.26	19.98	21.89	50.51	64.11	61.7	62.24
	1.37174e-08	99.67	103.29	86.07	87.12	89.44	119.39	83.98	92.98	26.09	28.53	66.24	79.68	84.91	90.21	95.92	100.41
	4.57247e-09	105.28	107.06	101.93	111.21	86.08	90.39	92.38	100.41	79.25	85.56	94.95	98.61	83.23	91.76	103.67	105.15
	1.52416e-09	102.1	105.74	91.9	107.37	108.22	115.57	103.59	105.68	92.62	100.72	93.72	100.4	110.15	110.7	100.56	106.01
	5.08053e-10	101.09	101.18	104.38	105.52	99	100.86	94.03	105.94	85.78	100.71	95.43	105.85	83.79	109.81	85.98	88.79
	1.69351e-10	90.32	105.42	97.54	108.57	94.47	100.54	96.24	108.24	92.4	101.37	103.65	110.81	90.66	101.24	100.72	108.37
Independent experiment #2
	log[TH7300] (M)	Jurkat		MV4-11		CCRF-CEM		PL-21		HL-60		THP-1		LCL-534		LCL-889
MTX	-5													34.94	40.58	33.84	38.11
	-5.47712	2.05	3.89	2.91	3.64	53.08	58.8	35.36	37.77					32.51	35.18	29.87	35.62
	-5.95424	2.93	3.42	2.37	4.23	46.19	55.33	43.4	45.41	4.61	6.68	3.4	4.38	29.12	36.29	26.91	35.58
	-6.43136	3.13	3.6	2.66	3.82	50.73	65.96	41.54	42.71	4.38	6.14	3.56	4.7	28.14	35.54	32.53	39.64
	-6.90849	4.48	5.09	2.76	4.11	67.3	91.99	40.08	45.37	5.34	6.24	3.95	4.18	40	53.08	49.2	58.54
	-7.38561													52.48	60.33	48.67	61.76
	-7.86273	71.18	87.73	39.74	45.23	104.23	104.59	76.08	78.67					87.08	98.55	84.67	86.36
	-8.33985	105.09	115.99	93.07	101.76	85.18	112.43	86.21	99.89	85.9	91.44	103.01	103.08	89.81	90.07	92.34	95.98
	-8.81697	101.35	107.35	93.98	116.98	103.68	110.53	92.06	99.25	92.35	94.25	105.35	105.59	84.2	86.88	97.4	102.19
	-9.29409	97.73	105.65	91.37	103.06	88.53	114.61	78.55	84.69	95.22	97.82	101.26	107.12	87.76	92	83.62	97.69
	-9.77121	105.17	105.84	96.52	98.83	98.45	120.07	100.38	103.8	94.59	94.69	102.07	106.03	85.7	92.55	95.82	106.35
	log[TH9009] (M)	Jurkat		MV4-11		CCRF-CEM		PL-21		HL-60		THP-1		LCL-534		LCL-889
AraC	-5													20.96	23.89	19.87	24.69
	-5.47712	1.99	2.31	3.54	5.08	27.14	30.31	11.06	13.4					23.53	26.91	26.07	31.76
	-5.95424	1.6	2.55	31.12	33.33	44.95	68.67	13.81	16.05	1.21	1.72	38.76	39.5	43.34	45.66	43.02	47.63
	-6.43136	2.35	2.72	57.75	66.36	58.37	79.78	22.5	24.76	0.97	1.82	75.58	81.25	61.13	67.63	79.98	81.7
	-6.90849	4.14	4.36	80.51	90.8	95.07	96.83	32.48	35.32	1.88	2.33	85.65	95.86	62.71	85.98	80.05	87.47
	-7.38561													58.76	73.25	68.04	77.84
	-7.86273	37.25	41.62	92.95	93.57	97.02	106.89	45.52	67.48					71.5	85.4	76.66	105.15
	-8.33985	85.5	88.46	99.5	105.32	110.77	117.72	71.11	75.11	77.35	89.15	101.73	103.1	79.35	84.45	90.03	94.93
	-8.81697	94.74	97.43	103.56	103.7	124.47	125.03	89.81	90.43	84.69	97.71	105.81	108.12	77.05	98.67	86.62	107.08
	-9.29409	91.94	95.62	95.44	101.49	106.42	127.32	90.49	105.74	91.73	96.61	105.37	106.16	71	100.81	86.74	90.8
	-9.77121	104.47	106.74	99.59	100.92	111.39	124.36	94.41	95.37	100.42	100.57	103.78	104.54	75.82	91.54	73.1	103.75
	log[TH8993] (M)	Jurkat		MV4-11		CCRF-CEM		PL-21		HL-60		THP-1		LCL-534		LCL-889
ATRA	-4													4.57	4.86	4.57	4.58
	-4.47712	2.85	4.43	1.83	2.53	65.37	81.91	10.07	12.02					90.47	104.8	98.61	101.31
	-4.95424	78.94	87.67	3.52	5.02	73.47	88.01	28.8	33.06	20.25	23.71	21.28	23.97	105.18	109.18	115.62	116.54
	-5.43136	93.89	99.35	7.46	11.34	81.62	86.07	35.77	38.74	30.91	31.87	46.22	47.08	86.05	98.86	103.64	123.27
	-5.90849	104.63	104.8	10.37	18.03	85.96	96.66	46.07	46.08	37.26	44.72	71.06	71.57	87.96	105.43	109.96	116.5
	-6.38561													73.34	76.52	86.45	92.81
	-6.86273	100.44	105.09	42.12	51.44	87.41	93.51	53.05	54.18					75.61	100.13	84.6	99.74
	-7.33985	103.3	105.56	70.89	73.22	88.43	104.96	74.37	77.82	85.47	99.43	87.6	88.78	82.48	87.09	93.91	114.74
	-7.81697	95.59	114.64	89.71	107.34	98.05	99.78	87.67	95.12	91.12	97.97	100.4	101.5	73.66	102.22	95.06	109.99
	-8.29409	95.16	104.31	91.69	94.15	93.52	112.45	88.77	97.12	96.1	101.14	100.17	105.59	83.62	96.1	74.83	107.73
	-8.77121	100.37	100.79	96.85	102.99	105.76	105.96	99.71	106.75	97.9	100.09	100.6	102.08	76.75	94.32	99.25	99.37
	log[TH7299] (M)	Jurkat		MV4-11		CCRF-CEM		PL-21		HL-60		THP-1		LCL-534		LCL-889
TH7299	-4													62.65	64.5	60.23	62.74
	-4.47712	27.47	33.95	35.6	43.36	68.82	92.11	46.85	51.3					72.31	91.72	70.45	99.19
	-4.95424	48.99	54.1	36.53	44.76	94.31	105.83	55.62	56.09	10.35	13.12	41.11	43.13	89.46	94.6	70.42	113.64
	-5.43136			36.43	49.59	82.39	95.6	59.95	64.83	12.19	15.22	57.48	59.83	77	84.87	85.99	106.63
	-5.90849	102.63	108.49	66.1	78.66	93.95	119.23	74.97	78.9	25.63	32.08	97.39	101.8	94.84	96.44	109.43	118.25
	-6.38561	81.52	86.37											64.21	66.83	64.47	74.67
	-6.86273	105.18	106.64	89.52	97.02			86.27	88.51					79.4	81.69	105.06	109.69
	-7.33985	106.22	110.46	90.7	94.89	86.69	87.05	96.21	96.78	86.66	89.67	108.69	111.31	83.37	95.67	83.07	112.16
	-7.81697	103.13	107.27	93.73	101.57	101.02	103.21	79.81	93.49	87.44	97.35	106.83	107.16	69.18	81.26	73.49	107.8
	-8.29409	106.42	107.95	90.33	102.96	95.19	110.83	87.48	90.05	94.33	94.48	103.4	109.48	73.05	89.18	75.78	108.62
	-8.77121	110.71	115.17	94.64	94.86	88.78	112.33	102.9	104.07	94.82	98.27	107.6	108.67	85.16	92.42	82.33	104.78
	log[TH9028] (M)	Jurkat		MV4-11		CCRF-CEM		PL-21		HL-60		THP-1		LCL-534		LCL-889
TH9028	-5													40.46	53.36	50.07	58.04
	-5.47712	14.65	17.42	19.85	27.76	76.35	84.73	42.61	45.79					40.99	47.08	46.43	48.19
	-5.95424	16.04	20.74	18.77	22.24	66.93	79.34	46.85	49.28	9.22	11.52	23.33	24.08	48.87	50.19	44.76	54.52
	-6.43136	24.19	25.5	18.24	21.82	80.9	103.08	49.02	50.91	10.15	11.91	25.54	28.46	59.15	62.22	65.49	66.59
	-6.90849	45.42	50.65	24.4	28.22	71.73	85.66	54.83	60.4	13.47	15.35	30.52	32.73	76.03	83.29	68	86.21
	-7.38561													68.99	75.91	84.37	85.91
	-7.86273	90.29	95.18	60.29	63.25	100.88	105.82	64.08	73.51					84.35	103.15	84.48	93.04
	-8.33985	95.83	99.11	105.55	107.91	97.93	118.25	95.99	96.06	92.53	94.28	99.13	99.7	90.77	94.62	93.93	99.23
	-8.81697	100.15	101.01	101.41	110.48	103.38	160.65	90.93	96.83	88.61	98.34	104.85	105.38	88.63	111.79	96.6	110.85
	-9.29409	100.94	118.17	102.34	105.43	93.67	114.7	85.82	100.64	97.89	101.43	100.49	104.98	73.52	118.18	83.48	102.04
	-9.77121	98.05	106.72	97.86	100.1	114.91	118.86	99.1	107.5	96.17	100.06	102.38	107.99	84.57	114.31	100.11	102.61
	log[TH9619] (M)	Jurkat		MV4-11		CCRF-CEM		PL-21		HL-60		THP-1		LCL-534		LCL-889
TH9619	-5													37.88	45.04	47.54	53.06
	-5.47712	8.49	9.4	34.44	39.67	79.68	80.41	40.88	46.38					42.93	44.1	45.68	52.59
	-5.95424	12.78	14.17	24.44	28.01	80.61	95.87	51.62	52.54	8.43	10.17	18.54	19.02	48.21	53.41	50	52.55
	-6.43136	24.25	28.55	22.07	26.24	70.59	82.98	52.63	55.36	9.6	10.95	22.71	26.46	55.34	65.7	65.36	75.94
	-6.90849	66.51	67.4	29.59	35.91	76.62	99.04	56.37	65.63	12.03	12.89	33.62	34.17	78.09	81.86	90.94	114.32
	-7.38561													63.75	82.33	79.38	88.34
	-7.86273	93.88	95.2	76.84	107.78	93.83	95.3	74.82	88.02					86.26	89.16	83.38	111.59
	-8.33985	93	98.46	101.42	108.99	100.19	113.48	92.66	103.09	77.65	78.79	98.79	99.38	93.75	108.89	92.34	114.61
	-8.81697	98.64	101.8	99.01	101.92	111.67	115.74	92.11	93.33	93.06	93.34	103.09	103.36	80.62	109.53	83.38	88.83
	-9.29409	87.07	97.86	100.94	107.89	105.76	124.42	91.68	98.71	93.28	98.88	104.03	108.84	85.2	102.78	85.89	98.16
	-9.77121	93.96	104.47	100.09	104.54	104.62	113.56	90.81	98.29	98.17	99.3	95.45	104.3	89.29	109.4	73.11	95.95

## Sheet: Fig. 3b
log[TH7299]; M	HL-60				LCL-889					Table Analyzed	TH7299									Table Analyzed	TH9028									Table Analyzed	TH9619
-6.52288	6.22	5.93	4.66	5.66	7.96	7.91	5.81	7.08
-6	15.72	16.49	13.83	13.84	10.08	10.65	8.04	7.49		Two-way ANOVA	Ordinary									Two-way ANOVA	Ordinary									Two-way ANOVA	Ordinary
-5.52288	41.85	41.97	38.03	27.55	11.78	10.04	8.05	9.88		Alpha	0.05									Alpha	0.05									Alpha	0.05
-5	51.43	49.76	51.87	48.6	16.38	17.23	12.1	12.93
-4.52288	55.64	56.83	59.24	59.43	20.28	21.32	17.81	18.25		Source of Variation	% of total variation	P value	P value summary	Significant?						Source of Variation	% of total variation	P value	P value summary	Significant?						Source of Variation	% of total variation	P value	P value summary	Significant?
										Interaction	19.77	<0.0001	****	Yes						Interaction	19.95	<0.0001	****	Yes						Interaction	20.62	<0.0001	****	Yes
										Row Factor	44.5	<0.0001	****	Yes						Row Factor	48.45	<0.0001	****	Yes						Row Factor	41.64	<0.0001	****	Yes
log[TH9028]; M	HL-60				LCL-889					Column Factor	34.15	<0.0001	****	Yes						Column Factor	23	<0.0001	****	Yes						Column Factor	33.64	<0.0001	****	Yes
-9	5.29	8.58	3.69	6.14	7.28	7.41	8.8	10.49
-8	7.99	8.59	6.33	9.61	7.83	10.36	12.53	10.72		ANOVA table	SS	DF	MS	F (DFn, DFd)	P value					ANOVA table	SS	DF	MS	F (DFn, DFd)	P value					ANOVA table	SS	DF	MS	F (DFn, DFd)	P value
-7	32.9	33.59	50.6	52.09	9.57	11.98	16.94	14.98		Interaction	2596	4	648.9	F (4, 30) = 94.21	P<0.0001					Interaction	2594	4	648.5	F (4, 30) = 17.40	P<0.0001					Interaction	4434	4	1109	F (4, 30) = 37.71	P<0.0001
-6	40.45	40.8	61.35	58.52	14.26	14.89	21.18	23.77		Row Factor	5841	4	1460	F (4, 30) = 212.0	P<0.0001					Row Factor	6299	4	1575	F (4, 30) = 42.26	P<0.0001					Row Factor	8954	4	2239	F (4, 30) = 76.14	P<0.0001
-5	45.82	45.4	59.94	57.97	19.55	17.72	19.31	30.18		Column Factor	4483	1	4483	F (1, 30) = 650.9	P<0.0001					Column Factor	2991	1	2991	F (1, 30) = 80.27	P<0.0001					Column Factor	7233	1	7233	F (1, 30) = 246.0	P<0.0001
										Residual	206.6	30	6.888							Residual	1118	30	37.26							Residual	882	30	29.4
log[TH9619]; M	HL-60				LCL-889					Difference between column means										Difference between column means										Difference between column means
-9	3.58	4.34	1.71	1.56	4.98	5.63	3.19	4.08		Mean of HL-60	33.23									Mean of HL-60	31.78									Mean of HL-60	35.93
-8	11.55	14.27	5.52	5.01	5.01	5.6	3.53	4.09		Mean of LCL-889	12.05									Mean of LCL-889	14.49									Mean of LCL-889	9.036
-7	38.96	41.03	53.62	55.16	6.56	6.11	4.17	4.25		Difference between means	21.17									Difference between means	17.3									Difference between means	26.89
-6	49.47	48.42	68.11	67.07	12.75	11.72	6.34	7.24		SE of difference	0.8299									SE of difference	1.93									SE of difference	1.715
-5	54.51	56.61	71.1	67	19.8	24.99	19.06	21.62		95% CI of difference	19.48 to 22.87									95% CI of difference	13.35 to 21.24									95% CI of difference	23.39 to 30.40
										Data summary										Data summary										Data summary
										Number of columns (Column Factor)	2									Number of columns (Column Factor)	2									Number of columns (Column Factor)	2
										Number of rows (Row Factor)	5									Number of rows (Row Factor)	5									Number of rows (Row Factor)	5
										Number of values	40									Number of values	40									Number of values	40
										Multiple comparisons										Multiple comparisons										Multiple comparisons
										Compare each cell mean with the other cell mean in that row										Compare each cell mean with the other cell mean in that row										Compare each cell mean with the other cell mean in that row
										Number of families	1									Number of families	1									Number of families	1
										Number of comparisons per family	5									Number of comparisons per family	5									Number of comparisons per family	5
										Alpha	0.05									Alpha	0.05									Alpha	0.05
										Šídák's multiple comparisons test	Mean Diff.	95.00% CI of diff.	Below threshold?	Summary	Adjusted P Value					Šídák's multiple comparisons test	Mean Diff.	95.00% CI of diff.	Below threshold?	Summary	Adjusted P Value					Šídák's multiple comparisons test	Mean Diff.	95.00% CI of diff.	Below threshold?	Summary	Adjusted P Value
										HL-60 - LCL-889										HL-60 - LCL-889										HL-60 - LCL-889
										300 nM	-1.573	-6.660 to 3.515	No	ns	0.9245					1 nM	-2.57	-14.40 to 9.264	No	ns	0.9828					1 nM	-1.673	-12.18 to 8.839	No	ns	0.9958
										1 µM	5.905	0.8174 to 10.99	Yes	*	0.0168					10 nM	-2.23	-14.06 to 9.604	No	ns	0.9909					10 nM	4.53	-5.981 to 15.04	No	ns	0.7574
										3 µM	27.41	22.32 to 32.50	Yes	****	<0.0001					100 nM	28.93	17.09 to 40.76	Yes	****	<0.0001					100 nM	41.92	31.41 to 52.43	Yes	****	<0.0001
										10 µM	35.76	30.67 to 40.84	Yes	****	<0.0001					1 µM	31.76	19.92 to 43.59	Yes	****	<0.0001					1 µm	48.76	38.24 to 59.27	Yes	****	<0.0001
										30 µM	38.37	33.28 to 43.46	Yes	****	<0.0001					10 µM	30.59	18.76 to 42.43	Yes	****	<0.0001					10 µM	40.94	30.43 to 51.45	Yes	****	<0.0001
										Test details	Mean 1	Mean 2	Mean Diff.	SE of diff.	N1	N2	t	DF		Test details	Mean 1	Mean 2	Mean Diff.	SE of diff.	N1	N2	t	DF		Test details	Mean 1	Mean 2	Mean Diff.	SE of diff.	N1	N2	t	DF
										HL-60 - LCL-889										HL-60 - LCL-889										HL-60 - LCL-889
										300 nM	5.618	7.19	-1.573	1.856	4	4	0.8474	30		1 nM	5.925	8.495	-2.57	4.316	4	4	0.5954	30		1 nM	2.798	4.47	-1.673	3.834	4	4	0.4362	30
										1 µM	14.97	9.065	5.905	1.856	4	4	3.182	30		10 nM	8.13	10.36	-2.23	4.316	4	4	0.5166	30		10 nM	9.088	4.558	4.53	3.834	4	4	1.182	30
										3 µM	37.35	9.938	27.41	1.856	4	4	14.77	30		100 nM	42.3	13.37	28.93	4.316	4	4	6.702	30		100 nM	47.19	5.273	41.92	3.834	4	4	10.93	30
										10 µM	50.42	14.66	35.76	1.856	4	4	19.27	30		1 µM	50.28	18.53	31.76	4.316	4	4	7.357	30		1 µm	58.27	9.513	48.76	3.834	4	4	12.72	30
										30 µM	57.79	19.42	38.37	1.856	4	4	20.68	30		10 µM	52.28	21.69	30.59	4.316	4	4	7.087	30		10 µM	62.31	21.37	40.94	3.834	4	4	10.68	30

## Sheet: Fig. 3c
Independent experiment #1 (representative)
HL-60
Concentration (M)	TH7299		TH9028		TH9619		LY345899		Daiichi		MTX		VE-821		VE-822		5-FU		KRASi
9.9e-05	6.41	3.74	6.57	3.45	3.73	2.26	7.47	4.42	1.39	1.36	5.2	2.69	5.94	4.99	1.55	0.59	9.11	7.98	0.74	1.2
3.3e-05	10.57	9.22	8.45	8.22	7.36	5.67	14.27	10.36	15.02	15.49	6.51	5.01	11.82	10.53	1.54	0.36	13.71	11.63	2.01	0.21
1.1e-05	13.46	11.86	10.44	8.24	8.46	5.34	30.04	23.65	19.84	16.67	6.58	4.72	9.55	16.56	1.18	0.52	19.49	17.65	1.91	0.44
3.67e-06	18.24	17.53	11.7	8.36	7.81	6.81	86.74	69.86	23.94	23.17	6.6	4.31	41.29	39.6	5.44	11.89	39.16	35.42	2.06	0.71
1.22e-06	71.36	60.79	11.46	8.88	8.56	6.73	112.37	96.34	51.58	38.62	6.1	4.93	109.96	95.22	60.1	55.5	66.96	68.33	92.22	94.63
1.36e-07	98.48	96.85	10.79	9.11	9.37	7.25	92.82	88.49	81.8	73.08	5.69	4.33	79.39	78.8	85.1	69.27	85.28	74.24	92.67	79.82
4.53e-08	108.01	98.85	22.01	17.5	13.28	11.8	107.28	95	98.59	93.98	8.71	6.29	98.31	85.89	88.31	81.97	91.42	99.73	99.3	98.38
1.51e-08	107.31	104	64.66	61.5	47.35	37.94	104.05	98.62	98.76	89.95	22.33	17.11	99.83	91.47	96.12	92.97	95.36	97.57	93.89	107.47
5.03e-09	105.45	111	98.63	89.18	93.12	79.52	107.21	102.31	95.29	89.8	97.48	92	102.43	98.5	98.44	103.31	92.68	99.06	115.67	93.82
1.68e-09	110.26	106.27	105.68	91.51	100.13	92.71	109.75	102.35	99.8	86.66	103.75	91.32	97.87	93.94	95.92	102.87	101.7	96.23	94.21	98.17
0	111.71		103.14		97.71		107.09		96.91		109.47		99.07		94.47		98.94		103.46
CCD841
Concentration (M)	TH7299		TH9028		TH9619		LY345899		Daiichi		MTX		VE-821		VE-822		5-FU		KRASi
9.9e-05	65.24	59.75	60.84	73.08	60.75	73.28	71.95	69.43	5.49	3.43	65.85	66.83	36.45	32.84	2.3	1.71	42.85	36.65	2.01	2.08
3.3e-05	99.22	92.53	91.58	94.99	89.24	85.7	102.58	102.17	87.83	87.39	90.94	94.19	71.91	89.07	3.11	1.5	50.55	48	3.37	1.88
1.1e-05	105.52	103.72	92.63	92.83	89.5	102.97	106.5	94.33	102.82	95.29	95.07	98.34	101.95	97.06	3.07	1.79	57.8	78.36	3.63	2.02
3.67e-06	107.56	98.44	105.7	107.62	101.6	96.32	96.21	98.7	85.22	82.31	97.99	97.14	105.46	99.38	100.56	106.68	80.64	108.41	4.07	2.23
1.22e-06	106.77	109.29	90.27	92.71	94.51	100.31	104.41	81.12	88.86	88.85	103.01	100	97.06	99.64	122.56	104.3	90.57	97.53	85.09	92.22
1.36e-07	86.86	86.21	102.4	97.23	91.22	84.06	83.69	81.04	95.86	81.1	94.15	93.57	99.5	89.76	108.24	93.37	94.48	81.07	86.81	77.82
4.53e-08	96.62	95.57	95.88	90.12	88.36	87.7	92.71	85.5	95.09	94.55	98.22	85.95	96.32	87.99	106.13	93.28	101.08	92.79	88.21	74.22
1.51e-08	100.96	110.18	105.36	102.22	104.07	90.12	99.65	89.45	92.31	97.53	104.41	86.46	95.27	96.27	96.87	90.95	103.8	87.73	102.8	84.39
5.03e-09	97.87	93.36	101.74	121.55	105.44	104.09	109.4	92.85	103.62	97.43	109.53	104.06	111.71	94.91	96.57	93.29	110.54	99.56	91.55	89.48
1.68e-09	98.97	102.7	112.36	102.15	124.52	105.52	100.54	90.88	97.37	90.18	109.45	102	111.34	108.47	96.74	87.03	103.74	87.39	95.7	89.73
0	104.68		112.96		99.96		100.82		95.71		116.59		103.53		102.35		89.37		95.81
Independent experiment #2
CCD841
Concentration (M)	TH7299		TH9028		TH9619		LY345899		Daiichi		MTX		VE-822		5-FU		KRASi
0.0001	123.92	92.46	86.91	85.56	99.16	84.39	94.17	89.93	37.84	41	79.12	74.63	2.74	1.93	52.02	47.59	1.94	0.5
3.33e-05	122.3	114.41	114.47	104.95	113.92	104.37	139.5	103.11	72.07	64.34	97.13	96.66	2.92	1.96	61.2	53.11	2.77	1.7
1.11e-05	111.97	116.68	105.92	106.37	106.93	96.97	118.33	95.06	102.62	88.7	105.66	89.35	3.45	3.15	59.61	56.76	2.88	1.9
3.7e-06	125.46	106.23	96.04	106.52	97.57	107.83	125.2	102.64	92.23	94.35	96.46	141.47	42.58	33.73	74.17	62.71	31.57	27.11
1.23e-06	124.18	113.24	97.78	101.08	105.05	95.72	115.65	108.11	93.47	95.59	95.21	92.2	72.69	65.9	91.2	84.01	77.99	66.13
4.12e-07	100.14	101.72	100.62	87.61	96.03	83.68	104.19	86.65	93.66	76.26	88.52	85.38	67.79	57.94	91.17	74.77	77.56	66.9
1.37e-07	124.55	94.53	108.93	111.98	110.57	102.61	135.01	91.96	102.76	87.42	118.17	101.42	105.26	80.4	110.97	93.28	101.81	88.59
4.57e-08	120.92	100.61	99.43	104.52	113.43	92.52	105.44	92.63	108.15	94.15	107.76	96.9	106.84	90.95	108.24	93.36	98.43	89.07
1.52e-08	102.5	106.55	112.05	108.39	112.59	87.07	108.73	93.12	103.85	79.12	118.6	103.81	100.02	92.75	104.12	92.41	106.2	98.17
5.08e-09	119.16	108.93	100.47	100.02	98.98	98.49	108.62	106.89	103.87	91.14	109.61	101.61	97.33	101.16	105.6	92.04	93.93	110.66
1.69e-09	123.06	103.81	108.64	102.07	104.05	100.2	108.19	90.25	90.83	103.4	104.68	99.89	98.67	91.3	105.27	105.25	101.33	95.65
0	107.54		107.06		96.9		102.01		102.72		101.46		96.91		96.44		103.97

## Sheet: Fig. 3d
log[TH7299]; M	HL-60 cells		CD34+ bone marrow cells
-8.52288	137.435	125.426	146.945	121.79
-8	115.155	115.079	113.196	102.066
-7.49485	109.108	101.328	98.9274	108.587
-7	125.499	92.4643	124.597	91.1676
-6.49486	95.8754	109.931	102.397	81.7162
-6.00004	137.099	118.006	148.465	119.203
-5.50045	110.648	117.849	124.254	111.26
-5.00043	109.612	101.613	112.093	111.603
-4.50004	68.9089	49.988	134.159	107.68
-4.00004	30.3016	33.0705	114.68	96.255
log[TH9028]; M	HL-60 cells		CD34+ bone marrow cells
-9	124.489	94.8981	141.563	115.146
-8.52288	103.204	95.5071	112.522	98.4983
-8.04576	92.5438	94.2647	100.227	102.862
-7.52288	58.6632	43.6719	102.029	110.058
-7.02228	31.9658	31.4897	101.894	113.993
-6.52289	39.2317	35.1809	134.686	112.596
-6.02691	29.2016	30.3685	120.625	103.647
-5.52301	31.5307	25.1831	103.586	108.514
-5.0236	41.7819	27.6672	122.072	97.7505
-4.52303	22.0364	31.3237	113.699	100.619
