# Supplementary material for: Pharmacological targeting of MTHFD2 suppresses acute myeloid leukemia by inducing thymidine depletion and replication stress
Source: Nat Cancer. 2022 Feb 28;3(2):156–72. doi: 10.1038/s43018-022-00331-y (PMC8885417; doi:10.1038/s43018-022-00331-y)
Supplement: Source Data Fig. 4 — Statistical source data. [file 43018_2022_331_MOESM8_ESM.xlsx]

## Sheet: Fig. 4a
Concentration (M)	TH7299		TH7299 + Thym.
0.0001	4.48603	3.87341	29.1818	27.4887
3.16456e-05	16.3596	12.6261	110.387	92.4172
1.00144e-05	27.7025	18.9443	100.075	104.079
3.16912e-06	56.1407	34.5907	102.332	106.891
1.00289e-06	88.0892	79.741	117.431	109.078
3.17369e-07	104.201	107.72	89.9865	103.732
1.00433e-07	98.7534	89.1063	98.7011	93.0019
3.17827e-08	106.293	88.4141	98.8592	100.734
1.00578e-08	105.715	64.7382	105.492	106.985
3.18285e-09	110.425	99.5862	102.259	100.36
1.00723e-09	103.789	100.355	94.9442	93.3523
0	112.442		103.218
Concentration (M)	TH9028		TH9028 + Thym.		TH9619		TH9619 + Thym.		PMTX		PMTX + Thym.
1e-05	2.27515	2.03714	17.9111	14.9177	3.20757	1.93303	26.8609	18.4616	2.08177	1.55425	16.1509	10.9014
3.16456e-06	8.72546	8.66391	56.2245	78.3869	7.28894	6.79502	44.6818	36.6579	6.50673	5.39749	24.0828	21.8491
1.00144e-06	10.6386	10.2611	79.6163	97.5526	9.93832	10.5787	93.1542	94.5372	11.393	10.3689	24.9045	24.859
3.16912e-07	14.8056	13.1629	121.382	87.702	14.5271	13.1799	83.7778	104.787	17.3525	14.2512	28.68	24.11
1.00289e-07	17.293	19.1145	91.7708	82.9744	21.6086	17.6734	106.147	108.68	31.4775	33.0378	38.699	43.3676
3.17369e-08	29.4445	22.6094	68.9032	83.6891	20.2188	19.8607	100.182	66.5298	82.9861	82.7109	76.0524	87.5538
1.00433e-08	89.9298	63.9994	78.0686	79.9118	78.1247	76.276	91.1564	102.598	89.4432	76.4768	116.231	86.5142
3.17827e-09	103.662	91.2863	104.372	81.4776	99.6415	95.7942	100.915	99.3169	85.0995	85.3022	107.204	92.8784
1.00578e-09	62.311	93.5426	92.7393	98.034	99.341	83.298	84.9016	98.7938	89.5995	87.4073	101.23	82.7873
3.18285e-10	89.2426	89.8473	84.7079	70.2356	94.8916	99.0792	81.6448	90.6542	82.3237	94.1701	92.9067	86.3729
1.00723e-10	86.9054	91.7557	68.9816	101.561	96.038	89.0804	105.082	88.1118	85.126	93.593	75.6157	101.293
0	88.5718		112.999		103.486		113.057		110.662		109.616
Concentration (M)	MTX		MTX + Thym.
1e-06	1.4266	1.41323	19.0177	14.3384
3.16456e-07	4.27684	3.8105	20.3052	15.7769
1.00144e-07	6.11716	4.80914	23.451	17.5969
3.16912e-08	16.3186	14.4351	27.1726	30.1441
1.00289e-08	76.5749	79.8088	90.6342	96.6785
3.17369e-09	86.8808	91.691	90.6273	81.3256
1.00433e-09	103.128	86.3807	104.589	87.7646
3.17827e-10	91.1649	89.2377	88.098	107.258
1.00578e-10	92.3374	87.239	86.1597	102.814
3.18285e-11	83.8519	96.6619	74.3684	98.2995
1.00723e-11	84.4031	93.5099	99.4724	107.22
0	108.134		95.5224

## Sheet: Fig. 4b
DMSO (CldU)	DMSO (IdU)	TH7299 (CldU)	TH7299 (IdU)	DMSO + Thym. (CldU)	DMSO + Thym. (IdU)	TH7299 + Thym. (CldU)	TH7299 + Thym. (IdU)
0.87	0.97	0.37	0.48	0.72	0.82	0.5	0.7
1.01	1.04	0.52	0.54	0.92	0.82	0.79	0.94
1.12	0.93	0.63	0.46	0.43	0.61	0.82	0.72
0.87	0.82	0.38	0.37	0.67	0.61	0.69	0.63
1.37	1.06	0.17	0.12	1.18	1.07	0.78	0.74
1.02	0.99	0.56	0.58	0.77	0.78	0.76	0.72
1.34	1.24	0.39	0.41	0.73	0.56	0.84	0.76
1.01	0.85	0.45	0.49	0.82	0.62	0.94	0.68
1.19	1.04	0.52	0.49	0.87	0.81	0.96	0.7
1.15	0.98	0.26	0.28	0.74	0.73	0.78	0.82
1.08	1.08	0.26	0.3	0.7	0.69	0.93	1.01
0.98	0.82	0.39	0.36	0.7	0.61	1.14	1.03
1.18	1	0.37	0.39	0.69	0.69	0.69	0.66
0.96	0.97	0.35	0.37	1.39	1.04	1.16	1.03
0.85	1.22	0.61	0.56	1.3	1.27	0.69	0.65
1.12	1.17	0.37	0.33	0.68	0.79	0.71	0.87
0.96	1	0.22	0.23	1.3	1.27	0.79	0.79
0.58	0.54	0.22	0.34	0.69	0.73	0.76	0.65
1.44	1.38	0.57	0.68	1.42	1.39	0.65	0.73
1.01	1.17	0.41	0.39	0.99	0.82	1.01	1.04
0.8	0.88	0.52	0.42	0.88	0.86	1.88	1.2
0.92	1.18	0.57	0.56	0.72	0.73	0.92	0.76
1.1	1.05	0.8	0.84	1.01	1.04	1.01	1.05
0.73	0.94	0.65	0.69	0.93	0.91	0.98	0.86
0.3	0.25	0.12	0.15	1.17	1.17	1.36	1.22
0.73	0.77	0.24	0.22	0.98	0.85	1.04	1.03
1.29	1.23	0.7	0.85	0.9	0.91	0.88	0.69
0.94	0.92	0.79	0.69	0.99	0.99	1.72	1.21
1.16	1.1	0.4	0.5	0.94	0.94	0.6	0.75
0.8	0.94	0.48	0.44	0.82	0.89	0.8	0.77
1.25	1.31	0.55	0.58	0.7	0.82	0.91	0.81
1.2	1.34	0.6	0.68	0.94	0.98	0.68	0.67
1.15	1.07	0.26	0.31	0.88	0.76	1.21	0.96
1.5	1.5	0.93	0.82	0.73	0.72	0.82	0.77
1.01	1.33	0.32	0.22	0.88	0.86	1.11	1.03
1.12	1.27	0.23	0.26	0.56	0.68	1.16	1.02
0.28	0.29	0.21	0.16	0.42	0.51	1.07	1.08
0.97	0.96	0.27	0.23	0.32	0.38	0.57	0.77
1.02	1.23	0.56	0.46	0.39	0.36	1.82	1.67
0.82	0.82	0.43	0.33	0.48	0.55	1.27	1.17
1.12	1.22	0.14	0.19	0.3	0.3	1.67	1.56
0.5	0.44	0.11	0.14	0.83	0.76	1.19	1.07
0.8	0.87	0.42	0.44	0.72	0.76	0.9	0.9
1.29	1.04	0.47	0.36	1.02	0.85	0.96	1.02
1.08	1.05	0.21	0.23	0.43	0.6	0.85	0.7
0.9	1.04	0.64	0.46	0.93	0.83	1.71	1.59
0.91	1.08	0.26	0.55	0.77	0.8	1.09	0.93
1.11	1.13	0.44	0.57	1.2	0.96	0.61	0.64
1.13	0.99	0.65	0.72	0.7	0.67	0.63	0.73
0.47	0.55	0.44	0.45	0.96	0.88	0.34	0.4
1.07	0.92	0.51	0.55	0.79	0.81	1.39	1.41
1.08	1.26	0.47	0.46	0.93	0.98	0.9	0.98
1.01	1.08	0.52	0.48	0.48	0.45	0.91	0.76
0.99	0.89	0.4	0.53	0.87	0.72	1.41	1.42
0.37	0.44	0.58	0.41	0.82	0.69	1.32	1.37
1.17	1.29	0.48	0.42	1.05	0.87	0.99	0.89
0.54	0.84	0.57	0.65	0.91	0.76	1.22	1.26
1.18	1.25	0.69	0.79	0.58	0.52	1.14	1.09
0.94	0.98	0.38	0.38	1.07	0.99	1.22	1.27
1.31	1.1	0.67	0.67	0.8	0.78	1.27	1.45
1.51	1.79	0.38	0.35	0.91	0.85	0.87	1.07
1.19	1.12	0.48	0.55	1.26	1.28	0.79	0.66
0.85	1.09	0.6	0.72	0.84	0.74	0.98	0.94
0.97	0.82	0.74	0.83	0.48	0.45	1.06	1.12
0.88	0.76	0.91	0.91	0.88	0.82	0.83	0.9
0.34	0.37	0.34	0.46	0.92	0.76	0.69	0.79
0.77	0.82	0.62	0.52	0.74	0.65	0.86	0.79
0.94	1	0.57	0.54	0.82	0.74	0.6	0.59
0.85	0.85	0.84	0.82	0.43	0.43	0.67	0.76
0.76	0.66	0.92	0.9	0.95	0.58	1.07	1.01
0.33	0.36	0.84	0.69	1.05	0.87	0.96	1.02
1	0.87	0.37	0.31	1.08	1.09	1.5	1.41
0.68	0.75	0.73	0.6	0.37	0.32	0.5	0.58
0.83	0.73	0.41	0.45	0.88	1.11	0.72	0.79
0.9	0.77	0.28	0.3	0.85	0.88	0.7	0.48
1.13	0.9	0.57	0.56	0.86	0.88	0.69	0.86
0.84	0.93	0.53	0.38	1.11	1.03	0.57	0.67
0.85	0.93	0.45	0.46	1.3	1.16	0.66	0.63
0.9	0.76	0.39	0.31	1.31	1.22	0.57	0.63
0.71	0.84	0.58	0.57	0.97	0.88	0.77	0.7
1.09	0.89	0.42	0.41	0.57	0.6	0.67	0.71
0.9	0.87	0.25	0.21	1.18	0.95	0.63	0.75
1.01	0.73	0.38	0.46	1.3	1.08	0.44	0.4
1	1.01	0.76	0.76	1.29	1.18	1.02	0.79
0.92	0.92	0.57	0.6	1.21	1.13	1.14	1.27
1.27	1.2	0.6	0.58	1.07	1.07	0.99	1.23
0.64	0.69	0.5	0.47	0.48	0.66	0.74	0.65
0.86	0.81	0.41	0.36	0.74	0.74	0.87	1
1.2	1.13	0.38	0.41	1.28	1.02	1.16	1.23
1.03	0.95	0.5	0.65	0.81	0.82	0.78	0.84
1.07	1.11	0.64	0.64	0.77	0.9	1.12	1.33
0.66	0.85	0.38	0.64	1.2	0.91	1.43	1.32
0.75	0.59	0.7	0.69	1.34	1.17	0.98	0.84
0.68	0.82	0.59	0.76	1.15	0.99	0.76	0.88
1.35	1.15	0.26	0.21	1.05	0.98	1.05	1.04
1.08	1.06	0.15	0.21	1.35	1.14	1.02	1.24
0.97	0.92	0.35	0.36	0.74	0.72	0.77	0.74
0.69	0.7	0.45	0.46	0.8	0.81	0.84	0.9
0.86	0.94	0.31	0.36	0.74	0.69	1.06	1.24
1.29	1.52	0.65	0.64	1.03	0.87	0.69	0.83
0.94	1.06	0.64	0.63	0.77	0.46
1.3	1.28	0.48	0.36	1.16	1.16
0.98	0.91	0.45	0.52	1.02	1.09
1.19	1.15	0.56	0.59	0.69	0.8
0.72	0.85	0.46	0.52	0.75	0.75

## Sheet: Fig. 4c
Independent experiment #1 (representative)
γH2AX in S-phase (%)
24h				48h
DMSO	TH7299	TH9028	TH9619	DMSO	TH7299	TH9028	TH9619
0.385149	4.06216	6.24498	10.7319	0.245311	42.9323	45.6135	53.8197
0.163043	4.24082	8.50978	9.44682	0.066272	41.5566	47.0021	57.971
0.2772	4.88085	19.7396	5.85903	0.096589	36.064	50.6196	55.7913
γH2AX in G2/M-phase (%)
24h				48h
DMSO	TH7299	TH9028	TH9619	DMSO	TH7299	TH9028	TH9619
0.693268	0.77699	0.834805	0.75664	0.848367	4.06489	4.82186	4.31024
0.652174	0.750834	0.991691	0.641368	0.458809	4.00755	4.37443	4.31459
0.637561	0.713649	1.815	0.543319	0.503279	3.92776	4.63201	4.64696
Independent experiment #2
γH2AX in S-phase (%)
24h				48h
DMSO	TH7299	TH9028	TH9619	DMSO	TH7299	TH9028	TH9619
0.779014	18.2595	17.0806	20.6058	0.37392	28.6763	23.9377	33.0633
0.56018	20.1942	22.5258	15.0194	0.196443	20.682	30.9139	27.3682
0.478096	20.7095	19.8491	21.0021	0.233185	23.6252	18.1644	21.5556
γH2AX in G2/M-phase (%)
24h				48h
DMSO	TH7299	TH9028	TH9619	DMSO	TH7299	TH9028	TH9619
0.980392	1.25527	1.01479	1.10721	0.795239	6.98257	7.01744	6.84831
0.890006	0.99764	1.45241	0.699075	0.637112	6.03994	9.111	6.76443
1.1069	1.60996	0.981132	0.862952	0.673645	6.44802	7.04879	5.12635

## Sheet: Fig. 4f
HL-60 (fork speed kb/min)											THP-1 (fork speed kb/min)											LCL-534 (fork speed kb/min)											LCL-889 (fork speed kb/min)												Table Analyzed	Fork speed (HL-60)
DMSO (CldU)	DMSO (IdU)	TH7299 (CldU)	TH7299 (IdU)	TH9619 (CldU)	TH9619 (IdU)	MTX (CldU)	MTX (IdU)	VE-821 (CldU)	VE-821 (IdU)		DMSO (CldU)	DMSO (IdU)	TH7299 (CldU)	TH7299 (IdU)	TH9619 (CldU)	TH9619 (IdU)	MTX (CldU)	MTX (IdU)	VE-821 (CldU)	VE-821 (IdU)		DMSO (CldU)	DMSO (IdU)	TH7299 (CldU)	TH7299 (IdU)	TH9619 (CldU)	TH9619 (IdU)	MTX (CldU)	MTX (IdU)	VE-821 (CldU)	VE-821 (IdU)		DMSO (CldU)	DMSO (IdU)	TH7299 (CldU)	TH7299 (IdU)	TH9619 (CldU)	TH9619 (IdU)	MTX (CldU)	MTX (IdU)	VE-821 (CldU)	VE-821 (IdU)			Data sets analyzed	A-J
1.34	1.18	0.14	0.15	0.26	0.28	0.29	0.26	0.55	0.42		0.84	0.93	0.31	0.26	0.82	0.83	0.22	0.32	0.36	0.22		0.77	0.73	1.12	1.43	0.81	0.78	0.59	0.7	0.81	0.75		1.1	1.06	0.87	1.02	1.85	1.47	0.53	0.57	0.74	0.51
1.43	1.25	0.33	0.34	0.55	0.49	0.3	0.19	0.26	0.33		0.57	0.52	0.41	0.31	0.58	0.68	0.27	0.36	0.25	0.32		1.09	1.19	0.81	0.59	1.85	1.67	0.39	0.28	0.6	0.66		1.62	1.12	1.61	1.47	1.55	1.6	0.52	0.49	0.61	0.44			ANOVA summary
0.81	0.65	0.33	0.27	0.32	0.3	0.49	0.37	0.22	0.17		0.72	0.71	0.27	0.19	0.11	0.12	0.44	0.49	0.33	0.49		1.05	1.2	0.85	0.89	0.77	0.67	0.61	0.59	0.48	0.5		1.87	0.97	0.62	0.84	1.68	1.66	0.55	0.53	0.76	0.68			F	233.9
0.46	0.46	0.2	0.17	0.36	0.33	0.49	0.37	0.47	0.4		0.89	0.98	0.66	0.6	0.39	0.31	0.22	0.25	0.44	0.43		1.01	1	0.71	0.69	0.66	0.73	0.17	0.15	0.53	0.53		0.89	0.65	1.13	1.33	1.36	1.25	0.44	0.62	0.61	0.42			P value	<0.0001
0.89	0.58	0.25	0.28	0.6	0.47	0.35	0.26	0.32	0.21		0.99	0.83	0.44	0.46	0.72	0.65	0.18	0.12	0.42	0.37		0.97	0.82	0.71	0.69	0.64	0.78	0.5	0.51	0.6	0.48		1.38	1.27	1.35	1.15	0.84	0.67	0.46	0.47	0.41	0.52			P value summary	****
0.74	0.72	0.4	0.47	0.23	0.2	0.11	0.08	0.29	0.26		0.71	0.89	0.22	0.31	0.72	0.84	0.12	0.11	0.15	0.15		0.42	0.42	1.18	1.25	1.67	1.62	0.49	0.36	0.54	0.5		0.33	0.34	1.02	0.79	2.03	1.78	0.48	0.35	0.42	0.48			Significant diff. among means (P < 0.05)?	Yes
0.89	0.74	0.21	0.27	0.38	0.33	0.36	0.21	0.39	0.27		1.07	0.93	0.25	0.24	0.45	0.42	0.18	0.14	0.31	0.4		0.81	0.48	0.93	0.66	0.7	0.7	0.53	0.42	0.49	0.47		0.66	0.67	2.06	1.37	2.31	2.19	0.67	0.84	1.19	0.89			R squared	0.4888
0.77	0.47	0.17	0.16	0.7	0.45	0.46	0.62	0.19	0.18		0.89	0.63	0.3	0.36	0.24	0.38	0.24	0.38	0.22	0.22		0.85	1.01	0.43	0.49	0.64	0.45	0.51	0.49	0.32	0.35		1.08	0.83	0.96	0.75	1.36	1.03	0.44	0.27	0.23	0.18
1.58	1.34	0.26	0.28	0.49	0.35	0.38	0.16	0.22	0.19		0.46	0.4	0.59	0.62	0.28	0.28	0.19	0.24	0.28	0.23		0.36	0.45	0.97	0.66	1.53	1.66	0.39	0.46	0.54	0.5		1.28	1	0.88	1.4	0.99	0.86	0.62	0.52	0.17	0.2			Brown-Forsythe test
0.88	0.86	0.66	0.68	0.24	0.25	0.1	0.13	0.49	0.57		0.69	0.63	0.46	0.51	0.93	0.87	0.26	0.31	0.32	0.31		1.57	1.53	0.72	0.73	1.19	1.07	0.7	0.41	0.42	0.51		0.99	1	1.39	1.4	0.88	1.27	0.67	0.69	0.3	0.19			F (DFn, DFd)	24.88 (9, 2202)
0.55	0.59	0.36	0.39	0.37	0.38	0.27	0.26	0.27	0.21		0.72	0.59	0.55	0.4	0.89	0.65	0.16	0.25	0.51	0.35		0.2	0.14	1.47	1.23	0.66	0.76	0.44	0.38	0.47	0.67		1.32	1.15	1.52	1.5	1.11	0.87	0.73	0.67	0.53	0.38			P value	<0.0001
0.49	0.35	0.32	0.27	0.22	0.27	0.19	0.2	0.3	0.23		0.87	0.71	0.21	0.17	0.07	0.06	0.3	0.3	0.35	0.47		0.68	0.63	0.52	0.62	0.59	0.53	0.63	0.51	0.54	0.56		1.74	1.3	0.94	1.2	0.61	0.54	0.71	0.41	0.33	0.39			P value summary	****
0.54	0.56	0.27	0.26	0.43	0.31	0.45	0.4	0.26	0.27		0.75	0.76	0.38	0.32	0.69	0.63	0.29	0.34	0.22	0.36		1.29	1.04	0.91	0.75	0.66	0.77	0.27	0.34	0.77	0.91		1.77	1.46	1.24	1.68	0.6	0.79	0.54	0.59	0.2	0.27			Are SDs significantly different (P < 0.05)?	Yes
0.41	0.49	0.32	0.34	0.38	0.25	0.39	0.37	0.37	0.24		0.5	0.35	0.18	0.21	0.62	0.37	0.18	0.2	0.13	0.18		1.38	1.53	1.26	0.81	0.89	0.71	0.72	0.49	0.56	0.72		1.29	1.08	0.5	0.68	0.88	0.68	0.73	0.64	0.1	0.16
0.95	0.86	0.28	0.28	0.35	0.33	0.82	0.65	0.24	0.19		0.57	0.5	0.68	0.75	0.75	0.93	0.24	0.23	0.37	0.47		0.8	0.76	1.34	1.31	1.15	1.01	0.65	0.81	0.37	0.35		1.13	1.09	0.8	0.77	0.98	1.34	0.56	0.36	0.16	0.23			Bartlett's test
0.55	0.69	0.17	0.13	0.22	0.23	0.78	0.93	0.53	0.48		0.73	0.49	0.24	0.25	0.32	0.31	0.31	0.26	0.16	0.13		1.74	1.7	0.99	1.02	1.42	1.25	0.56	0.58	0.34	0.35		1.35	1.09	1.61	1.67	1.23	1.22	0.64	0.47	0.24	0.5			Bartlett's statistic (corrected)	283.3
0.7	0.66	0.28	0.31	0.27	0.24	0.52	0.53	0.47	0.41		0.67	0.51	0.45	0.55	0.37	0.31	0.29	0.31	0.27	0.32		1.36	1.62	0.83	0.77	0.59	0.69	0.22	0.21	0.14	0.09		0.89	0.78	1.31	1.04	0.83	0.89	0.86	0.9	0.19	0.2			P value	<0.0001
0.78	0.9	0.34	0.39	0.19	0.15	0.28	0.19	0.45	0.46		1.05	1.41	0.32	0.34	0.78	0.86	0.51	0.5	0.24	0.17		1.47	1.47	0.89	0.94	1.64	1.38	0.2	0.24	0.34	0.32		1.13	1.43	0.93	0.92	1.13	0.73	0.78	0.77	0.34	0.47			P value summary	****
1.17	0.67	0.32	0.32	0.34	0.33	0.17	0.25	0.28	0.26		0.59	0.53	0.2	0.29	0.25	0.3	0.22	0.23	0.42	0.48		1.25	0.91	1.04	0.97	1	0.92	0.66	0.53	0.47	0.54		0.77	0.79	0.95	1.09	1.25	1.16	0.74	0.86	0.16	0.28			Are SDs significantly different (P < 0.05)?	Yes
1.08	0.8	0.27	0.22	0.4	0.29	0.33	0.18	0.25	0.22		0.51	0.47	0.46	0.23	0.49	0.43	0.22	0.25	0.15	0.18		0.91	0.88	1.04	1.33	0.62	0.71	0.25	0.32	0.66	0.51		1.08	1.24	0.86	0.8	0.34	0.41	0.49	0.49	0.24	0.27
0.73	0.83	0.79	0.55	0.32	0.32	0.22	0.28	0.36	0.25		0.97	1.07	0.26	0.18	0.19	0.24	0.27	0.2	0.15	0.16		0.82	0.56	1.35	0.83	0.58	0.57	0.37	0.36	0.72	0.65		1.72	1.64	0.85	0.76	0.86	0.82	0.8	0.79	0.28	0.38			ANOVA table	SS	DF	MS	F (DFn, DFd)
0.56	0.44	0.18	0.19	0.33	0.28	0.15	0.17	0.2	0.12		0.88	0.99	0.4	0.48	0.26	0.33	0.31	0.36	0.18	0.17		0.58	0.67	0.44	0.5	1.13	1.08	0.51	0.69	0.2	0.29		0.89	0.86	1.14	1.06	2	1.71	0.43	0.51	0.13	0.14			Treatment (between columns)	53.52	9	5.947	F (9, 2202) = 233.9
1.16	0.52	0.19	0.2	0.48	0.37	0.23	0.2	0.09	0.14		0.81	0.96	0.23	0.3	0.44	0.43	0.72	0.72	0.15	0.2		1.34	0.88	1	0.74	0.8	0.82	0.44	0.27	0.71	0.59		2.09	1.79	0.97	0.93	0.73	0.6	0.5	0.58	0.21	0.25			Residual (within columns)	55.98	2202	0.02542
1.22	1.15	0.78	0.49	0.35	0.27	0.31	0.19	0.26	0.31		0.63	0.54	0.36	0.37	0.45	0.32	0.38	0.38	0.16	0.17		0.39	0.55	1.47	1.57	1.35	1.07	0.49	0.5	0.6	0.48		0.81	0.73	0.9	1.01	0.79	0.76	0.55	0.52	0.39	0.28			Total	109.5	2211
0.27	0.35	0.25	0.21	0.2	0.21	0.29	0.12	0.34	0.27		0.99	1.05	0.32	0.41	0.78	0.72	0.35	0.46	0.16	0.19		1.15	0.92	1.46	1.28	1.13	0.79	0.9	0.79	0.72	0.48		1.45	1.38	0.8	0.8	1.81	1.45	0.22	0.32	0.25	0.23
0.76	0.77	0.07	0.1	0.37	0.33	0.54	0.6	0.22	0.26		0.57	0.59	0.4	0.57	0.24	0.43	0.43	0.33	0.36	0.38		0.43	0.49	0.65	0.67	1.24	1.2	1.16	0.69	0.36	0.34		1.5	1.07	1.2	1.11	0.35	0.46	0.62	0.46	0.23	0.24			Data summary
0.79	0.77	0.24	0.23	0.81	0.85	0.2	0.16	0.43	0.37		0.56	0.37	0.33	0.3	0.46	0.32	0.43	0.39	0.09	0.24		1.3	0.79	1.4	1.66	0.88	0.79	0.3	0.35	0.67	0.55		1.31	0.95	0.56	0.61	1.37	1.34	0.44	0.46	0.1	0.12			Number of treatments (columns)	10
0.91	0.81	0.41	0.49	0.29	0.22	0.31	0.28	0.23	0.34		0.92	0.67	0.98	0.74	0.43	0.54	0.08	0.13	0.31	0.33		0.7	0.61	1.16	0.8	1.16	1.1	0.59	0.65	0.47	0.62		2.37	1.75	0.36	0.56	0.61	0.54	0.36	0.56	0.44	0.49			Number of values (total)	2212
0.48	0.6	0.43	0.33	0.56	0.33	0.2	0.18	0.25	0.23		0.93	0.82	0.6	0.58	0.53	0.61	0.28	0.22	0.1	0.12		0.98	1.13	1.74	1.86	0.82	0.7	0.89	0.89	0.44	0.44		1.5	1.47	0.83	0.85	1.32	1.33	0.91	0.61	0.21	0.25
1.07	0.91	0.26	0.29	0.55	0.56	0.15	0.13	0.32	0.2		0.82	0.6	0.38	0.36	0.27	0.27	0.35	0.44	0.3	0.32		0.55	0.39	0.53	0.57	1.17	0.99	0.5	0.56	0.48	0.58		1.85	1.35	1.07	0.99	0.7	0.83	0.49	0.48	0.27	0.36			Multiple comparisons
0.88	0.81	0.16	0.17	0.36	0.29	0.67	0.43	0.48	0.45		0.71	0.73	0.26	0.29	0.69	0.44	0.25	0.18	0.35	0.3		1.48	0.91	0.4	0.48	0.59	0.77	0.6	0.64	0.31	0.36		1.47	1.06	1.33	0.97	0.38	0.46	0.81	0.41	0.15	0.17			Number of families	1
0.78	0.8	0.29	0.24	0.73	0.45	0.69	0.36	0.33	0.41		1.01	0.96	0.27	0.34	0.35	0.42	0.32	0.31	0.57	0.56		1.17	0.87	0.81	0.64	1.29	1.38	0.22	0.19	0.42	0.4		0.88	1.08	0.85	0.91	1.15	1.04	0.51	0.4	0.39	0.43			Number of comparisons per family	4
1.16	0.97	0.34	0.28	0.64	0.57	0.59	0.47	0.2	0.23		0.86	1.07	0.06	0.06	0.19	0.27	0.8	0.6	0.26	0.28		1.07	0.73	0.91	0.87	1.45	1.24	0.36	0.29	0.65	0.85		0.94	0.87	0.97	0.94	2.26	2.41	0.38	0.39	0.32	0.41			Alpha	0.05
0.19	0.14	0.43	0.47	0.21	0.23	0.15	0.17	0.22	0.17		0.73	0.85	0.38	0.36	0.93	0.76	0.16	0.27	0.31	0.29		0.44	0.42	0.91	1.02	0.44	0.57	0.48	0.37	0.54	0.78		1.39	1.69	0.8	0.75	2.37	1.69	0.59	0.46	0.29	0.51
0.18	0.21	0.45	0.53	0.29	0.27	0.15	0.17	0.34	0.26		0.92	0.67	0.31	0.37	0.27	0.34	0.43	0.37	0.53	0.4		0.75	0.6	1.56	1.2	1.38	1.04	0.5	0.41	0.48	0.54		0.86	0.86	1.15	1.22	1.54	1.56	0.49	0.62	0.08	0.19			Holm-Šídák's multiple comparisons test	Mean Diff.	Below threshold?	Summary	Adjusted P Value
0.4	0.21	0.48	0.39	0.38	0.35	0.19	0.18	0.33	0.25		0.49	0.54	0.39	0.39	0.54	0.68	0.36	0.16	0.31	0.38		0.45	0.41	1.23	1.55	0.85	0.97	0.71	0.74	0.32	0.34		0.54	0.45	0.87	1.08	1.07	1.42	0.81	0.89	0.21	0.19			DMSO (CldU) vs. TH7299 (CldU)	0.4303	Yes	****	<0.0001
0.55	0.75	0.21	0.22	0.37	0.35	0.79	0.7	0.19	0.19		0.47	0.37	0.39	0.4	0.42	0.53	0.48	0.33	0.34	0.33		0.8	0.75	1.4	1.36	1.24	1.06	0.28	0.4	0.55	0.68		1.58	0.83	1	0.93	1.43	1.31	0.46	0.36	0.24	0.18			DMSO (CldU) vs. TH9619 (CldU)	0.4064	Yes	****	<0.0001
0.5	0.34	0.4	0.35	0.28	0.21	0.33	0.39	0.16	0.09		0.55	0.54	0.25	0.21	0.21	0.18	0.12	0.19	0.52	0.59		0.5	0.41	0.98	0.83	0.66	0.6	0.79	0.72	0.68	0.47		1.1	0.88	0.36	0.37	1.85	1.78	0.48	0.38	0.31	0.34			DMSO (CldU) vs. MTX (CldU)	0.4352	Yes	****	<0.0001
1.04	0.95	0.21	0.16	0.36	0.39	0.16	0.16	0.35	0.38		0.64	0.75	0.51	0.45	0.52	0.69	0.78	0.62	0.73	0.77		1.42	1.23	0.74	0.49	0.73	0.64	0.66	0.35	0.29	0.26		1.05	1.09	1.16	1.17	0.59	0.63	0.74	0.6	0.47	0.53			DMSO (CldU) vs. VE-821 (CldU)	0.4522	Yes	****	<0.0001
0.4	0.35	0.19	0.15	0.25	0.13	0.56	0.46	0.23	0.19		0.62	0.72	0.41	0.3	0.24	0.23	0.39	0.29	0.12	0.12		0.9	0.67	0.63	0.77	1.51	1.38	0.82	0.55	0.45	0.48		1.69	1.42	1.46	1.11	1.04	1.04	0.64	0.57	0.45	0.45
0.77	0.61	0.14	0.16	0.22	0.26	0.28	0.2	0.36	0.28		1.33	1.03	0.21	0.31	0.51	0.47	0.43	0.36	0.1	0.09		0.56	0.59	1.54	1.12	0.81	0.63	0.8	0.98	0.45	0.45		1.51	1.04	0.88	0.77	1.14	0.83	0.18	0.22	0.25	0.28			Test details	Mean 1	Mean 2	Mean Diff.	SE of diff.
0.78	0.71	0.34	0.18	0.29	0.27	0.22	0.2	0.29	0.26		0.7	0.66	0.76	0.54	0.23	0.27	0.39	0.27	0.13	0.12		0.61	0.44	1.04	0.88	1	0.88	0.76	0.97	0.8	0.53		0.57	0.7	0.94	1.01	0.56	0.54	0.45	0.48	0.17	0.22			DMSO (CldU) vs. TH7299 (CldU)	0.7523	0.322	0.4303	0.0155
0.64	0.58	0.17	0.19	0.31	0.28	0.23	0.22	0.26	0.23		0.67	0.58	0.37	0.36	0.25	0.23	0.45	0.39	0.37	0.35		0.54	0.41	1.73	1.89	1.18	0.94	0.41	0.53	0.3	0.4		0.96	0.82	1.14	1.05	1.57	1.06	0.68	0.62	0.23	0.22			DMSO (CldU) vs. TH9619 (CldU)	0.7523	0.3459	0.4064	0.01525
0.82	0.82	0.56	0.5	0.6	0.49	0.2	0.16	0.25	0.24		0.82	0.65	0.25	0.3	0.24	0.25	0.07	0.06	0.4	0.47		1.15	1.2	1.3	0.89	0.47	0.5	0.88	0.76	0.08	0.06		0.74	0.69	0.8	0.93	0.82	0.84	0.48	0.64	0.4	0.41			DMSO (CldU) vs. MTX (CldU)	0.7523	0.317	0.4352	0.01637
0.58	0.5	0.42	0.29	0.37	0.32	0.24	0.21	0.22	0.19		0.77	0.56	0.43	0.35	0.48	0.63	0.39	0.34	0.43	0.52		0.32	0.24	1.25	1.04	0.84	0.91	0.45	0.65	0.34	0.29		2.05	1.97	1.32	1.14	1.57	1.28	0.29	0.34	0.26	0.35			DMSO (CldU) vs. VE-821 (CldU)	0.7523	0.3001	0.4522	0.0151
1.08	1	0.43	0.53	0.56	0.46	0.11	0.06	0.22	0.14		0.59	0.51	0.5	0.38	0.29	0.26	0.31	0.28	0.36	0.39		0.39	0.43	1.32	1.09	0.54	0.5	0.4	0.46	0.22	0.21		0.99	0.85	1.13	0.92	1.03	0.93	0.75	0.86	0.35	0.36
0.64	0.55	0.29	0.27	0.23	0.23	0.2	0.19	0.21	0.21		0.53	0.35	0.28	0.27	0.45	0.36	0.35	0.38	0.68	0.59		0.79	0.95	0.86	0.88	0.46	0.54	0.33	0.38	0.46	0.43		1.47	1.4	1.16	1	0.76	0.84	0.39	0.53	0.94	0.57
1.01	1.06	0.61	0.58	0.5	0.34	0.32	0.27	0.39	0.33		1.29	1.15	0.45	0.44	0.68	0.62	0.26	0.22	0.16	0.21		1.03	0.94	0.64	0.63	0.83	0.85	0.44	0.32	0.38	0.4		1.31	1.4	0.77	0.83	1.38	1.07	0.69	0.54	0.26	0.17
0.32	0.28	0.29	0.28	0.34	0.24	0.46	0.23	0.2	0.2		0.81	0.6	0.48	0.54	0.46	0.35	0.24	0.24	0.26	0.32		0.76	0.81	1.16	1.07	1.03	1.04	0.56	0.61	0.17	0.19		1.22	1.29	0.96	1.13	1.13	0.82	0.42	0.34	0.19	0.23			Table Analyzed	Fork speed (THP-1)
0.59	0.59	0.45	0.47	0.53	0.38	0.62	0.37	0.08	0.12		0.7	0.46	0.55	0.4	0.18	0.17	0.11	0.1	0.28	0.4		0.67	0.6	1.29	1.27	0.83	0.65	0.31	0.22	0.79	0.54		1.37	1.24	0.66	0.78	1.42	1.13	0.36	0.47	0.3	0.34			Data sets analyzed	A-J
0.64	0.55	0.29	0.32	0.44	0.52	0.15	0.16	0.24	0.2		0.85	0.56	0.25	0.27	0.43	0.38	0.54	0.38	0.26	0.36		0.74	0.61	1.5	1.37	0.65	0.6	0.19	0.1	0.1	0.1		1.28	1.11	0.82	0.73	1.53	1.09	0.39	0.5	0.17	0.17
0.71	0.48	0.28	0.25	0.4	0.28	0.06	0.14	0.2	0.19		0.63	0.46	0.5	0.67	0.39	0.44	0.46	0.45	0.28	0.25		0.88	0.92	1.04	0.89	0.7	0.58	0.25	0.3	0.3	0.28		0.7	0.73	0.99	0.87	1.26	0.9	0.79	0.8	0.21	0.2			ANOVA summary
0.7	0.52	0.3	0.23	0.23	0.17	0.19	0.18	0.49	0.38		0.8	0.47	0.6	0.58	0.25	0.32	0.33	0.24	0.18	0.21		0.81	0.71	0.92	0.96	0.58	0.57	0.6	0.48	0.22	0.25		1.79	1.49	1.17	1.02	2.28	1.52	0.44	0.3	0.18	0.27			F	187
0.38	0.25	0.25	0.17	0.35	0.24	0.2	0.2	0.26	0.19		1.24	0.33	0.44	0.32	0.29	0.39	0.48	0.34	0.43	0.44		0.67	0.6	1.17	1.14	0.35	0.39	0.39	0.4	0.3	0.31		2.03	1.06	1.53	1.21	1.31	1.59	0.55	0.57	0.38	0.42			P value	<0.0001
0.34	0.36	0.36	0.3	0.42	0.3	0.24	0.14	0.28	0.25		0.49	0.52	0.19	0.15	0.15	0.13	0.13	0.15	0.42	0.35		0.46	0.51	0.17	0.15	1.01	1.05	0.38	0.56	0.49	0.57		1.4	1.74	1.15	1.09	1.73	1.23	0.38	0.5	0.3	0.32			P value summary	****
1.27	1.22	0.42	0.32	0.46	0.36	0.56	0.51	0.15	0.13		0.64	0.4	0.91	1.08	0.32	0.27	0.12	0.13	0.44	0.5		0.69	0.59	1.16	1.06	0.97	0.83	0.42	0.24	0.6	0.55		1.04	0.95	1.31	1	1.44	1.47	0.51	0.52	0.16	0.15			Significant diff. among means (P < 0.05)?	Yes
1.08	0.99	0.39	0.34	0.33	0.24	0.31	0.28	0.25	0.2		0.78	0.71	0.47	0.4	0.67	0.54	0.27	0.2	0.64	0.65		1.36	1.25	0.78	0.75	0.79	0.59	0.41	0.38	0.25	0.22		1.34	0.98	1.14	1.16	1.13	0.96	0.44	0.35	0.13	0.11			R squared	0.3767
0.83	0.62	0.23	0.23	0.25	0.26	0.32	0.22	0.15	0.18		0.75	0.65	0.39	0.37	0.48	0.44	0.24	0.21	0.1	0.11		1.44	1.39	0.85	0.7	0.82	0.55	0.4	0.35	0.17	0.1		0.49	0.48	1.32	1.16	0.97	0.8	0.36	0.61	0.2	0.19
0.31	0.37	0.63	0.42	0.26	0.33	0.13	0.1	0.39	0.28		0.61	0.49	0.21	0.33	0.09	0.12	0.05	0.07	0.24	0.26		0.65	0.66	0.6	0.74	0.55	0.5	0.3	0.27	0.23	0.27		1.44	1.33	1.2	1.14	1.13	1.46	0.26	0.25	0.27	0.34			Brown-Forsythe test
0.47	0.47	0.54	0.42	0.3	0.31	0.86	0.39	0.33	0.31		0.92	1.04	0.32	0.25	0.13	0.21	0.26	0.32	0.23	0.23		0.6	0.59	0.9	0.94	0.96	0.65	0.5	0.51	0.14	0.13		1.71	1.09	0.87	0.86	1.47	1.15	0.43	0.43	0.33	0.31			F (DFn, DFd)	9.801 (9, 2784)
0.55	0.41	0.06	0.08	0.34	0.28	0.19	0.17	0.33	0.22		0.89	1.02	0.5	0.52	0.79	0.77	0.49	0.37	0.22	0.26		0.42	0.69	0.79	0.41	1.06	0.9	0.67	0.68	0.13	0.14		1.1	0.93	1	0.96	0.94	1.18	0.6	0.49	0.12	0.1			P value	<0.0001
1.09	1.05	0.19	0.16	0.45	0.36	0.16	0.17	0.3	0.2		0.5	0.64	0.29	0.27	0.4	0.46	0.33	0.22	0.28	0.24		1.07	0.79	0.51	0.53	0.55	0.4	0.53	0.64	0.24	0.24		1.27	1.14	0.72	0.76	1.4	0.98	0.7	0.84	0.17	0.15			P value summary	****
0.76	0.71	0.13	0.09	0.62	0.61	0.41	0.44	0.51	0.51		0.61	0.57	0.53	0.62	0.26	0.19	0.17	0.1	0.28	0.23		0.56	0.79	1.24	1.02	0.36	0.44	0.24	0.22	0.18	0.2		0.55	0.67	0.81	0.86	2.38	1.79	0.58	0.53	0.16	0.16			Are SDs significantly different (P < 0.05)?	Yes
0.9	0.64	0.27	0.32	0.27	0.22	0.27	0.26	0.5	0.41		0.57	0.6	0.18	0.27	0.29	0.35	0.28	0.32	0.43	0.45		0.35	0.44	0.65	0.55	0.98	0.67	0.14	0.2	0.5	0.65		0.48	0.54	0.73	0.71	1.31	1.14	0.57	0.52	0.66	0.64
0.89	0.91	0.31	0.29	0.51	0.33	0.59	0.42	0.38	0.41		0.67	0.6	0.67	0.42	0.23	0.31	0.06	0.07	0.28	0.4		0.48	0.48	1.01	0.86	1.52	1.54	0.52	0.47	0.1	0.07		1.5	1.66	0.87	0.69	1.41	1.41	0.53	0.48	0.52	0.61			Bartlett's test
0.63	0.62	0.12	0.15	0.5	0.36	0.11	0.1	0.15	0.17		0.91	1.05	0.34	0.23	0.15	0.12	0.36	0.38	0.43	0.38		0.61	0.63	0.61	0.82	0.98	0.65	0.33	0.37	0.54	0.42		0.74	0.91	0.97	1.03	1.25	0.95	0.95	0.99	0.2	0.27			Bartlett's statistic (corrected)	133.4
0.4	0.39	0.24	0.18	0.21	0.19	0.17	0.18	0.44	0.35		1.02	1.26	0.5	0.46	0.27	0.31	0.62	0.43	0.26	0.23		0.76	0.64	1.42	1.23	1.02	0.87	0.44	0.35	0.65	0.7		0.54	0.51	0.92	0.91	1.28	1.49	0.42	0.37	0.36	0.4			P value	<0.0001
0.76	0.75	0.11	0.09	0.36	0.33	0.29	0.28	0.36	0.31		0.66	0.45	0.54	0.43	0.31	0.27	0.45	0.45	0.38	0.44		1.07	1.25	0.55	0.67	1.26	1	0.56	0.46	0.13	0.11		1.78	1.51	1.15	1.14	0.93	0.85	0.44	0.4	0.76	0.9			P value summary	****
0.74	0.57	0.39	0.27	0.1	0.08	0.31	0.29	0.14	0.15		0.55	0.4	0.72	0.67	0.45	0.35	0.09	0.07	0.24	0.17		0.75	0.92	0.94	1.13	1.15	0.95	0.4	0.37	0.65	0.74		0.85	0.5	0.8	0.73	0.65	0.78	0.5	0.54	0.39	0.31			Are SDs significantly different (P < 0.05)?	Yes
0.58	0.5	0.33	0.29	0.4	0.42	0.39	0.21	0.3	0.37		0.68	0.49	0.38	0.38	0.13	0.13	0.25	0.16	0.37	0.31		0.73	0.8	0.89	0.85	1.29	0.82	0.47	0.34	0.17	0.13		1.37	1.27	1.3	0.96	1.53	1.19	0.37	0.37	0.25	0.29
0.8	0.69	0.28	0.21	0.41	0.4	0.28	0.39	0.37	0.36		1.43	1.42	0.56	0.48	0.14	0.14	0.13	0.1	0.35	0.36		0.82	0.77	1.6	1.52	0.55	0.49	0.65	0.58	0.24	0.18		0.83	1.11	0.25	0.38	0.41	0.43	0.41	0.61	1.02	0.56			ANOVA table	SS	DF	MS	F (DFn, DFd)
1.2	1.13	0.43	0.28	0.26	0.27	0.37	0.35	0.22	0.29		1.15	0.78	0.89	0.81	0.45	0.5	0.09	0.09	0.54	0.44		0.99	0.85	0.73	0.76	1.24	1.1	0.52	0.41	0.37	0.23		1.26	1.51	0.72	0.8	1.13	0.8	0.33	0.49	0.27	0.43			Treatment (between columns)	51.04	9	5.671	F (9, 2784) = 187.0
1.11	0.85	0.08	0.14	0.87	0.78	0.15	0.2	0.44	0.29		0.62	0.48	0.67	0.36	0.14	0.17	0.31	0.35	0.59	0.7		0.95	0.8	0.62	0.8	1.4	1.2	0.44	0.53	0.64	0.44		0.78	0.6	1.01	1.03	1.44	0.8	0.48	0.51	0.26	0.32			Residual (within columns)	84.45	2784	0.03033
0.74	0.96	0.32	0.28	0.19	0.13	0.12	0.1	0.43	0.29		0.76	0.48	0.24	0.25	0.1	0.1	0.47	0.35	0.48	0.58		1.14	0.8	0.71	0.62	0.79	0.64	0.35	0.33	0.22	0.31		0.36	0.41	1.17	0.96	1.43	0.82	0.09	0.18	0.24	0.29			Total	135.5	2793
0.54	0.35	0.39	0.31	0.11	0.23	0.28	0.38	0.32	0.26		0.54	0.48	0.69	0.63	0.32	0.38	0.22	0.17	0.31	0.34		0.85	0.69	1.05	1.04	0.74	0.81	0.64	0.62	1.33	1.21		0.91	0.88	1.3	1.13	0.35	0.24	0.87	0.78	0.3	0.36
0.62	0.48	0.36	0.3	0.31	0.28	0.3	0.24	0.31	0.22		0.92	0.43	0.27	0.24	0.33	0.38	0.17	0.15	0.4	0.38		1.31	1.41	0.74	0.8	1.11	0.8	0.66	0.57	0.97	0.86		1.33	1.17	0.79	0.79	1.09	0.76	0.46	0.5	0.22	0.21			Data summary
0.57	0.44	0.34	0.23	0.37	0.23	0.57	0.52	0.57	0.48		0.8	0.72	0.54	0.48	0.12	0.22	0.5	0.41	0.31	0.4		1.15	1.15	0.52	0.55	0.84	0.67	0.34	0.35	0.36	0.42		1.1	0.99	0.82	0.52	0.94	0.72	0.72	0.71	0.4	0.59			Number of treatments (columns)	10
0.63	0.52	0.31	0.33	0.27	0.27	0.3	0.23	0.15	0.16		0.9	0.61	0.49	0.36	0.2	0.27	0.46	0.42	0.5	0.33		1.35	1.35	1.3	1.09	1.14	0.54	0.29	0.36	0.19	0.33		2.12	1.88	1.08	0.95	0.62	0.68	0.75	0.72	0.3	0.36			Number of values (total)	2794
0.49	0.51	0.1	0.15	0.3	0.29	0.31	0.31	0.23	0.28		0.88	0.67	0.25	0.32	0.28	0.35	0.28	0.24	0.2	0.25		0.48	0.55	0.95	0.88	0.74	0.79	0.21	0.38	0.48	0.45		1.12	1.06	1.33	1.42	1.59	1.04	0.6	0.58	0.41	0.48
0.67	0.4	0.23	0.2	0.37	0.33	0.14	0.12	0.42	0.39		0.99	1.1	0.49	0.34	0.31	0.47	0.54	0.39	0.22	0.25		1.54	1.46	0.87	1.04	1.12	1.12	0.37	0.48	0.62	0.52		1	1.01	0.85	0.88	1.37	1.03	0.19	0.24	0.21	0.25			Multiple comparisons
0.6	0.41	0.34	0.33	0.55	0.35	0.13	0.1	0.28	0.3		1	1.04	0.47	0.43	0.26	0.33	0.28	0.31	0.55	0.52		1.1	1.15	1.53	1.25	0.86	0.76	0.45	0.34	0.57	0.49		0.98	0.96	1.1	0.99	1	1.2	0.32	0.52	0.19	0.19			Number of families	1
1.04	1.01	0.4	0.34	0.32	0.38	0.3	0.29	0.38	0.51		1.36	1.09	0.57	0.56	0.28	0.38	0.37	0.25	0.54	0.46		1.59	1.48	0.78	0.94	0.93	0.88	0.29	0.39	0.38	0.37		0.35	0.59	1.37	1.42	1.02	1.12	0.38	0.38	0.18	0.2			Number of comparisons per family	4
0.88	0.58	0.34	0.27	0.49	0.42	0.28	0.26	0.78	0.58		0.47	0.51	0.52	0.63	0.06	0.11	0.4	0.29	0.32	0.34		0.55	0.54	0.28	0.31	0.55	0.54	0.29	0.31	0.39	0.33		0.49	0.38	1.06	1.12	1.03	0.6	0.41	0.57	0.23	0.33			Alpha	0.05
0.91	0.82	0.25	0.22	0.3	0.26	0.35	0.4	0.39	0.36		1.23	1.17	0.46	0.44	0.93	0.58	0.16	0.16	0.34	0.25		0.6	0.41	1.33	0.86	1.1	1.1	0.22	0.23	0.93	0.77		1.07	0.74	1.13	0.88	0.9	0.55	0.19	0.29	0.26	0.33
0.34	0.46	0.28	0.24	0.36	0.26	0.36	0.36	0.38	0.35		1	0.65	0.59	0.46	0.55	0.38	0.21	0.1	0.35	0.38		0.77	0.71	0.41	0.48	0.61	0.59	0.25	0.25	0.26	0.29		0.69	0.48	0.08	0.08	0.46	0.36	0.31	0.38	0.23	0.23			Holm-Šídák's multiple comparisons test	Mean Diff.	Below threshold?	Summary	Adjusted P Value
0.39	0.34	0.22	0.16	0.74	0.68	0.14	0.13	0.3	0.2		0.88	0.7	0.21	0.32	0.64	0.55	0.3	0.13	0.32	0.31		1.49	1.6	0.96	1.04	1.03	0.85	0.22	0.21	0.26	0.17		0.84	0.96	0.55	0.65	0.98	0.94	0.74	0.78	0.27	0.23			DMSO (CldU) vs. TH7299 (CldU)	0.3766	Yes	****	<0.0001
0.86	0.6	0.21	0.13	0.24	0.28	0.26	0.31	0.29	0.2		0.96	0.83	0.51	0.42	0.25	0.23	0.23	0.27	0.31	0.3		1.27	1.1	1.5	0.97	0.86	0.81	0.26	0.27	0.26	0.18		1.13	0.88	1.22	1.03	1.29	0.94	0.29	0.23	0.35	0.43			DMSO (CldU) vs. TH9619 (CldU)	0.3838	Yes	****	<0.0001
0.56	0.42	0.29	0.25	0.49	0.38	0.11	0.1	0.22	0.14		0.54	0.63	0.39	0.41	0.43	0.39	0.51	0.46	0.31	0.41		0.52	0.54	1.3	1.09	0.93	0.74	0.33	0.23	0.43	0.43		0.96	0.92	0.87	0.89	0.64	0.38	0.53	0.56	0.22	0.14			DMSO (CldU) vs. MTX (CldU)	0.481	Yes	****	<0.0001
0.88	1.03	0.06	0.05	0.16	0.16	0.14	0.15	0.24	0.12		0.75	0.57	0.59	0.56	0.55	0.38	0.3	0.31	0.58	0.56		1	0.96	0.99	0.85	0.93	1	0.44	0.33	0.38	0.38		1.74	1.23	1.25	0.95	0.88	0.98	0.9	0.6	0.52	0.62			DMSO (CldU) vs. VE-821 (CldU)	0.4077	Yes	****	<0.0001
0.51	0.48	0.35	0.26	0.27	0.25	0.45	0.33	0.22	0.22		0.66	0.82	0.14	0.14	0.86	0.73	0.09	0.08	0.74	0.72		0.59	0.6	0.73	0.71	0.68	0.55	0.81	0.83	0.58	0.51		1.46	0.92	1.06	0.82	0.52	0.64	0.42	0.42	0.29	0.41
1.08	0.82	0.41	0.25	0.3	0.28	0.12	0.14	0.27	0.27		0.72	0.59	0.22	0.31	0.6	0.46	0.36	0.36	0.5	0.55		1.29	1.13	0.96	0.74	0.56	0.52	0.42	0.49	0.38	0.29		1.04	1.09	0.27	0.31	0.76	0.87	0.33	0.29	0.39	0.5			Test details	Mean 1	Mean 2	Mean Diff.	SE of diff.
0.65	0.49	0.3	0.34	0.31	0.38	0.29	0.38	0.4	0.35		1.12	0.89	0.73	0.55	0.34	0.3	0.3	0.34	0.31	0.25		0.8	0.71	1	0.91	0.81	0.89	0.16	0.15	1.01	0.64		0.71	0.63	1.02	1.06	1.28	0.99	0.51	0.48	0.19	0.15			DMSO (CldU) vs. TH7299 (CldU)	0.7788	0.4022	0.3766	0.01613
0.52	0.45	0.3	0.31	0.39	0.3	0.22	0.21	0.22	0.22		0.87	0.65	0.72	0.42	0.47	0.49	0.44	0.5	0.57	0.62		0.82	0.54	1.55	1.12	0.86	0.85	0.22	0.25	1.14	1.02		0.96	1.33	0.84	0.8	1.12	0.95	0.8	0.59	0.09	0.06			DMSO (CldU) vs. TH9619 (CldU)	0.7788	0.3951	0.3838	0.01473
0.82	0.79	0.33	0.3	0.36	0.21	0.19	0.18	0.26	0.28		0.66	0.64	0.73	0.57	0.35	0.22	0.07	0.08	0.56	0.6		0.92	0.99	0.86	0.55	1.53	1.9	0.48	0.6	0.48	0.39		1.16	1.01	0.86	0.93	1.25	1.29	0.31	0.34	0.11	0.1			DMSO (CldU) vs. MTX (CldU)	0.7788	0.2978	0.481	0.01665
0.72	0.55	0.25	0.22	0.21	0.17	0.2	0.19	0.18	0.18		1	1.05	0.4	0.33	0.47	0.46	0.25	0.36	0.55	0.5		0.82	0.74	0.95	0.86	1.55	1.34	0.25	0.21	0.06	0.05		1.09	1.27	0.59	0.57	0.25	0.23	0.38	0.46	0.09	0.08			DMSO (CldU) vs. VE-821 (CldU)	0.7788	0.3711	0.4077	0.01701
0.25	0.25	0.15	0.16	0.33	0.27	0.09	0.09	0.27	0.25		0.7	0.6	0.21	0.25	0.2	0.19	0.18	0.27	0.55	0.46		0.49	0.77	0.28	0.23	0.45	0.41	0.54	0.59	0.15	0.13		1.23	1.06	1.13	1.02	1.25	0.78	0.22	0.27	0.25	0.36
0.71	0.5	0.4	0.31	0.55	0.46	0.15	0.22	0.32	0.36		0.76	0.47	0.47	0.46	0.5	0.42	0.09	0.1	0.13	0.18		0.89	0.86	0.48	0.69	1.27	1.1	0.54	0.48	0.25	0.17		1.39	1.22	1.04	1.03	0.83	0.98	0.61	0.6	0.18	0.12
0.81	0.62	0.32	0.3	0.46	0.28	0.2	0.16	0.32	0.16		0.83	0.74	0.25	0.32	0.34	0.29	0.38	0.34	0.2	0.21		0.86	0.72	1.5	1.1	0.9	0.74	0.64	0.54	0.53	0.55		1.04	0.94	1.28	1.03	1.1	1.03	0.66	0.51	0.38	0.44
0.74	0.56	0.45	0.3	0.16	0.1	0.19	0.14	0.47	0.38		0.9	0.74	0.1	0.19	0.48	0.56	0.12	0.09	0.27	0.23		0.89	0.77	0.64	0.61	0.73	0.74	0.3	0.22	0.47	0.43		1.13	1.14	1.62	1.25	0.8	0.86	0.17	0.15	0.41	0.44			Table Analyzed	Fork speed (LCL-534)
0.62	0.74	0.28	0.25	0.2	0.22	0.15	0.16	0.5	0.45		0.79	0.35	0.19	0.26	0.31	0.23	0.14	0.1	0.49	0.35		0.72	0.58	1.56	1.12	0.82	0.98	0.32	0.43	0.63	0.52		1.34	1.38	1.44	1.04	0.56	0.52	0.21	0.24	0.39	0.28			Data sets analyzed	A-J
0.67	0.47	0.36	0.38	0.6	0.43	0.19	0.18	0.41	0.31		0.27	0.39	0.73	0.82	0.12	0.11	0.1	0.07	0.34	0.43		0.92	0.89	1.01	0.88	1.6	1.46	0.58	0.61	0.58	0.4		1.36	1.57	0.52	0.26	3.09	2.96	0.41	0.44	0.95	0.75
0.55	0.51	0.28	0.27	0.26	0.17	0.2	0.17	0.57	0.5		0.89	0.85	0.57	0.53	0.45	0.42	0.22	0.13	0.5	0.31		0.64	0.51	1.3	1.21	0.72	0.86	0.32	0.25	0.14	0.18		1.18	1.01	1.46	1.61	0.74	0.55	0.5	0.46	0.22	0.2			ANOVA summary
0.77	0.46	0.36	0.31	0.43	0.28	0.26	0.19	0.13	0.13		1.06	0.9	0.49	0.47	0.55	0.48	0.19	0.11	0.4	0.28		0.7	0.86	1.33	1.21	0.69	0.6	0.52	0.44	0.94	0.84		1.26	1.32	1.05	1.07	0.98	0.58	0.59	0.27	0.45	0.35			F	165.3
0.84	0.73	0.38	0.41	0.6	0.39	0.21	0.17	0.15	0.14		0.89	0.93	0.63	0.54	0.46	0.31	0.32	0.44	0.69	0.6		0.67	0.69	0.85	0.65	0.61	0.56	0.45	0.56	0.49	0.38		2.15	1.58	0.94	0.95	0.79	0.66	0.7	0.68	0.24	0.36			P value	<0.0001
0.57	0.41	0.22	0.27	0.26	0.22	0.17	0.12	0.36	0.34		1.04	1.01	0.54	0.45	0.1	0.11	0.32	0.27	0.67	0.51		0.71	0.8	1.44	1.2	1.13	1.15	0.22	0.23	0.3	0.34		0.94	1.21	1.11	0.95	0.63	0.49	0.7	0.44	0.33	0.37			P value summary	****
0.91	0.68	0.13	0.15	0.12	0.12	0.21	0.22	0.2	0.23		0.71	0.76	0.27	0.32	0.28	0.24	0.23	0.16	0.38	0.49		0.84	0.54	1.3	0.84	1.71	1.46	0.1	0.09	0.56	0.61		1.45	1.22	0.3	0.39	1.97	1.52	0.29	0.52	0.45	0.37			Significant diff. among means (P < 0.05)?	Yes
1.02	0.65	0.23	0.27	0.26	0.22	0.41	0.37	0.23	0.15		0.99	1.05	0.25	0.33	0.66	0.76	0.46	0.41	0.46	0.38		1.51	1.37	1.13	1.15	1.02	0.84	1.06	0.72	0.1	0.11		1.24	1.37	0.79	0.77	1.23	0.88	0.61	0.58	0.22	0.28			R squared	0.4232
0.65	0.52	0.24	0.21	0.45	0.47	0.2	0.13	0.21	0.18		0.7	0.69	0.31	0.35	0.23	0.25	0.14	0.14	0.43	0.47		0.72	0.58	1.01	0.62	0.74	0.6	0.28	0.43	0.37	0.43		1.53	1.22	1.48	1.57	1.02	0.88	0.43	0.37	0.1	0.08
0.66	0.65	0.19	0.19	0.13	0.18	0.3	0.11	0.22	0.27		0.9	0.87	0.5	0.45	0.31	0.24	0.17	0.1	0.29	0.34		0.75	0.63	1.31	1.55	0.64	0.75	0.29	0.33	0.64	0.64		1.14	0.98	0.83	0.73	1.03	0.95	0.83	0.7	0.11	0.15			Brown-Forsythe test
0.53	0.43	0.57	0.51	0.25	0.13	0.2	0.17	0.23	0.24		0.74	1	1.01	1.04	0.42	0.46	0.42	0.41	0.1	0.1		1.07	1.22	0.89	0.85	1.02	0.91	0.23	0.21	0.31	0.22		1.46	1.35	0.7	0.67	0.88	0.65	0.7	0.34	0.35	0.28			F (DFn, DFd)	12.06 (9, 2028)
0.75	0.84	0.46	0.29	0.19	0.2	0.36	0.3	0.25	0.2		0.63	0.57	0.65	0.54	0.29	0.33	0.52	0.52	0.11	0.1		1.86	1.63	1.3	0.85	0.77	0.66	0.93	0.91	0.23	0.18		1.71	1.14	1.01	0.87	0.97	0.82	0.38	0.14	0.56	0.54			P value	<0.0001
0.61	0.44	0.43	0.36	0.23	0.25	0.23	0.17	0.38	0.32		0.97	0.8	0.45	0.25	0.33	0.36	0.21	0.18	0.33	0.26		1.07	0.87	0.62	0.46	1.19	1.1	0.6	0.59	0.12	0.14		1.02	0.78	0.98	0.94	1.73	1.47	0.4	0.36	1.31	0.96			P value summary	****
0.14	0.15	0.16	0.16	0.26	0.18	0.52	0.32	0.53	0.48		0.96	0.93	0.1	0.12	0.27	0.28	0.32	0.25	0.41	0.41		0.61	0.64	0.9	0.81	0.35	0.29	0.29	0.19	0.42	0.42		1.33	0.9	1.31	1.09	1.29	1.1	0.58	0.48	0.17	0.16			Are SDs significantly different (P < 0.05)?	Yes
0.72	0.59	0.28	0.21	0.14	0.15	0.11	0.11	0.37	0.33		0.39	0.36	0.36	0.35	0.18	0.18	0.51	0.45	0.16	0.22		0.61	0.71	1.2	1.15	0.72	0.88	0.31	0.27	0.14	0.08		0.69	0.43	0.8	0.83	1.27	1.08	0.6	0.39	0.41	0.35
0.53	0.39	0.23	0.24	0.43	0.36	0.15	0.12	0.29	0.2		0.77	0.69	0.47	0.4	0.51	0.54	0.28	0.17	0.11	0.15		1.1	0.92	1.55	1.15	0.91	0.82	0.34	0.28	0.28	0.29		0.53	0.77	1.29	0.86	1.05	0.93	0.46	0.58	0.19	0.18			Bartlett's test
0.71	0.59	0.51	0.38	0.23	0.09	0.44	0.42	0.2	0.22		0.81	0.57	0.69	0.56	0.28	0.19	0.18	0.15	0.1	0.13		0.68	0.58	1.34	0.88	0.53	0.67	0.43	0.58	0.27	0.3		1.1	1.43	0.82	0.76	1.07	0.42	0.42	0.48	0.46	0.41			Bartlett's statistic (corrected)	149.9
0.81	0.7	0.54	0.34	0.15	0.12	0.11	0.1	0.18	0.15		0.85	0.65	0.49	0.38	0.25	0.23	0.27	0.25	0.2	0.24		1.02	0.93	0.28	0.42	1.25	1.04	0.4	0.31	0.17	0.18		0.74	0.66	1.19	0.99	1.01	0.55	0.5	0.37	0.61	0.63			P value	<0.0001
0.55	0.39	0.11	0.1	0.59	0.45	0.25	0.13	0.31	0.37		0.7	0.68	0.69	0.56	0.3	0.32	0.17	0.15	0.26	0.4		0.59	0.61	1.16	0.94	1.32	0.95	0.16	0.16	0.08	0.09		1.26	0.9	1.35	1.01	0.58	0.76	0.36	0.35	0.62	0.59			P value summary	****
0.6	0.43	0.28	0.2	0.16	0.11	0.36	0.37	0.33	0.44		1.18	0.81	0.63	0.59	0.26	0.28	0.39	0.42	0.3	0.2		0.64	0.66	0.62	0.52	0.67	0.67	0.11	0.11	0.57	0.51		0.73	0.54	0.91	1.49	0.8	0.69	0.34	0.43	0.08	0.13			Are SDs significantly different (P < 0.05)?	Yes
0.62	0.34	0.29	0.19	0.13	0.08	0.61	0.5	0.38	0.32		0.78	0.67	0.26	0.42	0.57	0.42	0.57	0.51	0.2	0.17		0.9	0.72	1.23	1.12	0.93	0.73	0.1	0.06	0.27	0.2		0.57	0.41	1.58	1.41	1.51	1.31	0.44	0.59	0.44	0.64
0.57	0.46	0.31	0.3	0.15	0.16	0.32	0.23	0.4	0.38		0.46	0.45	0.3	0.31	0.38	0.38	0.38	0.36	0.57	0.34		0.87	0.78	0.76	0.83	0.45	0.48	0.29	0.28	0.1	0.15		0.47	0.36	0.88	0.78	1.31	1.26	0.22	0.2	0.35	0.3			ANOVA table	SS	DF	MS	F (DFn, DFd)
0.8	0.7	0.22	0.16	0.19	0.2	0.25	0.23	0.44	0.33		1.02	0.67	0.28	0.24	0.68	0.47	0.18	0.12	0.14	0.15		0.69	0.64	1.04	0.94	0.6	0.62	0.32	0.18	0.11	0.15		0.74	0.56	1.13	1.1	1.6	1.19	0.27	0.3	0.59	0.58			Treatment (between columns)	122.6	9	13.62	F (9, 2028) = 165.3
0.38	0.35	0.41	0.31	0.26	0.22	0.1	0.15	0.16	0.14		0.49	0.5	0.46	0.38	0.28	0.28	0.18	0.17	0.41	0.51		0.8	0.59	1.44	1.45	0.95	0.82	0.52	0.61	0.47	0.51		0.42	0.55	1.28	1.26	1.38	1.03	0.32	0.25	0.49	0.39			Residual (within columns)	167.1	2028	0.08237
0.79	0.61	0.42	0.4	0.42	0.28	0.21	0.21	0.23	0.22		0.6	0.66	0.48	0.54	0.42	0.52	0.21	0.19	0.4	0.45		0.73	0.57	0.93	0.88	1.15	1.1	0.37	0.58	0.07	0.07		1.05	0.98	0.84	0.85	2	2.28	0.22	0.16	0.39	0.43			Total	289.6	2037
0.64	0.55	0.39	0.27	0.3	0.28	0.36	0.24	0.23	0.33		0.71	0.65	0.23	0.27	0.28	0.35	0.22	0.28	0.39	0.27		1.49	1.16	1.6	1.17	1.02	0.78	0.19	0.25	0.08	0.07		1.51	1.18	0.61	0.54	1.64	1.01	0.38	0.42	0.14	0.17
0.96	0.66	0.31	0.3	0.08	0.09	0.19	0.26	0.23	0.28		0.8	0.66	0.53	0.5	0.41	0.49	0.27	0.22	0.31	0.3		0.62	0.55	1.45	1.49	0.34	0.41	0.32	0.23	0.11	0.15		1.09	0.88	0.83	0.71	0.88	0.87	0.33	0.41	0.51	0.54			Data summary
0.53	0.61	0.2	0.11	0.26	0.19	0.74	0.41	0.52	0.36		0.49	0.57	0.54	0.46	0.25	0.28	0.29	0.25	0.38	0.39		1.46	1.14	1.19	0.79	1.01	0.6	0.77	0.62	0.12	0.07		0.94	0.86	0.65	0.68	1.54	1.45	0.53	0.71	0.33	0.38			Number of treatments (columns)	10
0.7	0.78	0.36	0.43	0.14	0.19	0.23	0.19	0.53	0.53		0.44	0.37	0.35	0.47	0.33	0.4	0.21	0.2	0.32	0.34		0.93	0.83	1.86	1.1	1.32	1.18	0.23	0.28	0.21	0.2		1.72	0.81	1.46	1.18	2.3	2.27	0.27	0.24	0.71	0.73			Number of values (total)	2038
0.61	0.57	0.62	0.44	0.25	0.26	0.17	0.15	0.26	0.26		0.69	0.63	0.32	0.25	0.26	0.29	0.2	0.2	0.64	0.45		1	0.99	1.45	1.01	0.48	0.57	0.34	0.45	0.09	0.1		1.09	0.75	1.14	1.19	0.43	0.31	0.32	0.56	0.17	0.33
0.37	0.41	0.35	0.35	0.13	0.1	0.37	0.3	0.3	0.26		0.75	0.65	0.21	0.14	0.18	0.2	0.36	0.31	0.44	0.47		1.76	1.99	1.27	0.75	1.41	1.24	0.08	0.06	0.28	0.19		0.49	0.41	1.65	1.59	1.23	1.03	0.17	0.18	0.79	0.68			Multiple comparisons
1.04	0.78	0.37	0.32	0.24	0.19	0.25	0.23	0.28	0.29		1.22	1	0.3	0.29	0.51	0.45	0.27	0.26	0.18	0.19		0.62	0.55	0.63	0.49	0.91	0.96	0.11	0.12	0.6	0.5		0.19	0.15	1.12	0.98	1.78	1.54	0.72	0.6	0.68	0.7			Number of families	1
0.51	0.49	0.31	0.32	0.09	0.08	0.23	0.19	0.39	0.38		0.86	0.79	0.35	0.34	0.61	0.42	0.35	0.41	0.42	0.35		0.62	0.54	0.6	0.62	0.58	0.61	0.12	0.11	0.09	0.11		1.2	0.79	1.8	1.83	1.67	1.44	0.3	0.25	0.34	0.31			Number of comparisons per family	4
0.86	0.68	0.28	0.3	0.42	0.38	0.22	0.15	0.29	0.42		1.01	0.67	0.31	0.35	0.48	0.46	0.15	0.13	0.44	0.37		1.11	0.88	1.09	0.74	0.87	0.86	0.11	0.14	0.16	0.25		1.07	0.89	1.02	1.04	0.59	0.76	0.2	0.21	0.63	0.49			Alpha	0.05
0.78	0.68	0.35	0.27	0.31	0.32	0.09	0.06	0.51	0.51		0.69	0.71	0.47	0.57	0.33	0.41	0.26	0.34	0.48	0.43		1.19	1.02	0.86	0.71	1.03	0.97	0.33	0.25	0.23	0.24		0.98	1.01	0.6	0.52	1.91	1.48	0.5	0.18	0.88	0.75
0.88	0.95	0.45	0.39	0.23	0.18	0.32	0.21	0.17	0.14		0.99	0.8	0.28	0.41	0.17	0.23	0.42	0.51	0.34	0.2		1.36	0.79	1.53	1.72	0.5	0.41	0.31	0.3	0.12	0.1		1.82	1.71	1.01	0.97	1.25	1.2	0.39	0.41	0.18	0.19			Holm-Šídák's multiple comparisons test	Mean Diff.	Below threshold?	Summary	Adjusted P Value
1.02	0.65	0.26	0.28	0.28	0.28	0.23	0.23	0.07	0.06		0.69	0.62	0.43	0.53	0.38	0.27	0.12	0.15	0.13	0.19		0.94	0.9	0.62	0.74	0.94	0.62	0.33	0.24	0.11	0.12		1.09	0.82	1.13	0.82	1.78	1.67	0.25	0.3	0.45	0.35			DMSO (CldU) vs. TH7299 (CldU)	-0.02154	No	ns	0.425
0.88	0.81	0.17	0.19	0.43	0.29	0.22	0.2	0.22	0.33		1.03	1.45	0.29	0.25	0.56	0.46	0.21	0.23	0.34	0.4		0.96	0.66	0.6	0.5	1.62	1.33	0.31	0.32	0.09	0.1		1.82	1.76	1.35	1.16	1.53	1.37	0.14	0.16	0.67	0.52			DMSO (CldU) vs. TH9619 (CldU)	-0.05505	No	ns	0.1293
0.57	0.55	0.35	0.38	0.19	0.18	0.16	0.13	0.42	0.38		0.73	0.73	0.5	0.3	0.39	0.39	0.12	0.13	0.31	0.31		1.08	0.53	0.12	0.11	1.86	2.09	0.51	0.52	0.14	0.18		1.2	0.77	0.75	0.68	0.79	0.6	0.3	0.33	0.23	0.31			DMSO (CldU) vs. MTX (CldU)	0.4524	Yes	****	<0.0001
0.45	0.5	0.19	0.18	0.24	0.23	0.32	0.28	0.37	0.23		0.75	0.75	0.43	0.42	0.81	0.69	0.23	0.14	0.51	0.39		0.86	0.88	0.91	0.65	0.73	0.65	1.11	0.97	0.08	0.11		1.3	0.92	0.69	0.69	1.1	1.22	0.33	0.36	0.62	0.38			DMSO (CldU) vs. VE-821 (CldU)	0.4728	Yes	****	<0.0001
0.75	0.74	0.35	0.41	0.11	0.06	0.18	0.17	0.22	0.22		0.44	0.59	0.47	0.22	0.2	0.25	0.17	0.23	0.39	0.57		1.17	1.18	1.12	0.82	0.78	0.58	0.1	0.12	0.15	0.22		0.83	0.84	0.77	0.68	0.59	0.46	0.4	0.53	0.47	0.64
1.37	1.23	0.9	0.71	0.13	0.09	0.36	0.36	0.36	0.47		0.81	0.61	0.25	0.22	0.68	0.79	0.22	0.24	0.25	0.2		0.71	0.77	0.86	0.76	0.61	0.46	0.33	0.26	0.26	0.23		1.64	1.39	0.54	0.59	1.18	0.97	0.28	0.2	0.42	0.44			Test details	Mean 1	Mean 2	Mean Diff.	SE of diff.
0.67	0.58	0.22	0.25	0.27	0.23	0.28	0.29	0.3	0.24		0.24	0.26	0.22	0.26	0.28	0.33	0.23	0.25	0.23	0.3		0.64	0.54	1.09	0.81	1.05	0.88	0.33	0.41	0.13	0.12		1.63	1.01	1.41	1.59	0.54	0.47	0.2	0.26	0.48	0.57			DMSO (CldU) vs. TH7299 (CldU)	0.8774	0.8989	-0.02154	0.027
1	1.05	0.56	0.36	0.18	0.23	0.19	0.24	0.23	0.42		1.1	0.94	0.27	0.32	0.09	0.15	0.31	0.34	0.52	0.42		0.72	0.73	0.8	0.66	1.22	1.22	0.49	0.6	0.59	0.56		0.79	0.59	1.12	1.07	0.64	0.96	0.36	0.28	0.4	0.42			DMSO (CldU) vs. TH9619 (CldU)	0.8774	0.9324	-0.05505	0.03003
0.59	0.61	0.44	0.36	0.13	0.16	0.6	0.49	0.22	0.3		0.96	0.53	0.72	0.54	0.35	0.42	0.26	0.25	0.64	0.52		1.33	1.32	1.26	1.18	1.42	1.14	0.4	0.31	0.14	0.14		1.5	0.86	0.9	0.89	0.3	0.36	0.4	0.41	0.63	0.56			DMSO (CldU) vs. MTX (CldU)	0.8774	0.425	0.4524	0.02625
0.65	0.6	0.31	0.31	0.22	0.2	0.37	0.25	0.28	0.32		0.8	0.63	0.19	0.27	0.57	0.61	0.19	0.19	0.59	0.42		1	1.03	0.58	0.63	1.2	0.97	0.24	0.2	0.2	0.18		1.14	1	1.07	1.01	0.63	0.64	0.22	0.26	0.95	0.59			DMSO (CldU) vs. VE-821 (CldU)	0.8774	0.4046	0.4728	0.02931
0.53	0.53	0.49	0.4	0.11	0.08	0.38	0.28	0.29	0.29		0.81	0.74	0.41	0.41	0.24	0.3	0.17	0.31	0.4	0.42		0.66	0.65	0.84	0.8	0.9	0.61	0.26	0.24	0.67	0.63		1.13	0.72	0.68	0.66	0.67	0.76	0.59	0.48	0.54	0.53
1	0.78	0.37	0.26	0.2	0.25	0.39	0.5	0.17	0.19		1.02	0.88	0.42	0.49	0.33	0.34	0.14	0.11	0.38	0.44		0.83	0.63	0.91	0.89	1.02	0.77	0.43	0.45	0.39	0.34		1.28	0.99	1.2	0.79	1.33	1.04	0.45	0.58	0.48	0.62
1.26	1.09	0.27	0.32	0.52	0.37	0.29	0.32	0.53	0.5		0.98	1.09	0.42	0.3	0.54	0.49	0.14	0.18	0.44	0.5		1.47	1.29	1.42	0.73	0.48	0.65	0.43	0.41	0.25	0.26		0.74	0.43	1.14	1.12	0.9	0.82	0.61	0.49	0.21	0.25
1.06	0.98	0.25	0.19	0.51	0.32	0.47	0.46	0.43	0.38		0.7	0.6	0.27	0.25	0.44	0.59	0.1	0.08	0.37	0.38		0.87	0.93	0.9	0.67	1.33	1.16	0.37	0.24	0.34	0.34		1.08	0.74	1.48	1.4	0.7	0.64	0.89	0.71	0.3	0.37			Table Analyzed	Fork speed (LCL-889)
0.83	0.87	0.45	0.39	0.47	0.35	0.41	0.43	0.2	0.17		0.65	0.65	0.45	0.38	0.36	0.28	0.19	0.17	0.3	0.35		0.72	0.7	0.9	0.85	0.72	0.61	0.31	0.32	0.88	0.97		1.2	1.03	1.05	0.93	0.64	0.61	0.28	0.31	0.25	0.25			Data sets analyzed	A-J
0.88	0.9	0.39	0.32	0.18	0.15	0.2	0.19	0.18	0.15		0.97	0.75	0.2	0.19	0.15	0.14	0.23	0.27	0.22	0.21		1.08	0.88	1.49	1.39	0.96	0.75	0.14	0.17	0.6	0.51		1.37	0.94	1.09	1.09	1.36	0.94	0.64	0.52	0.52	0.52
0.79	0.64	0.36	0.37	0.25	0.19	0.36	0.22	0.26	0.19		0.71	0.66	0.17	0.22	0.32	0.26	0.24	0.19	0.44	0.47		1.23	0.94	1.22	0.97	0.5	0.4	0.59	0.49	0.57	0.44		0.99	1.05	1.25	1.28	1.02	1.35	0.69	0.25	0.5	0.52			ANOVA summary
0.91	0.58	0.42	0.38	0.47	0.38	0.3	0.35	0.14	0.16		0.72	0.6	0.51	0.53	0.55	0.35	0.3	0.31	0.32	0.46		0.7	0.69	0.94	1			0.6	0.72	0.44	0.49		0.84	0.74	1.11	0.79	0.86	0.55	0.4	0.5	0.43	0.34			F	435.1
0.52	0.45	0.15	0.17	0.24	0.23	0.25	0.31	0.3	0.33		1.09	1.04	0.17	0.26	0.35	0.35	0.13	0.15	0.39	0.44		0.67	0.64	1.34	1.2			0.71	0.73	1.19	0.84		0.97	0.7	1.27	0.97	0.62	0.68	0.17	0.22	0.35	0.35			P value	<0.0001
0.65	0.46	0.29	0.28	0.34	0.35	0.43	0.35	0.28	0.24		0.84	0.67	0.75	0.64	0.45	0.38	0.23	0.2	0.46	0.4		0.44	0.4	1.32	0.81			0.6	0.44	0.32	0.33		0.85	0.92	1.25	0.96	0.51	0.7	0.53	0.51	0.19	0.18			P value summary	****
0.6	0.55	0.55	0.43	0.28	0.31	0.33	0.29	0.22	0.27		0.72	0.87	0.5	0.44	0.57	0.57	0.22	0.23	0.18	0.14		0.9	0.98	1.41	1.23			0.28	0.33	0.41	0.3		1.17	1.05	1.22	1.2	0.39	0.45	0.1	0.11	0.39	0.39			Significant diff. among means (P < 0.05)?	Yes
0.9	0.82	0.57	0.43	0.2	0.24	0.77	0.64	0.31	0.3		0.74	0.98	0.22	0.33	0.32	0.32	0.22	0.3	0.33	0.24		0.66	0.56	0.44	0.4			0.4	0.46	0.4	0.41		1.56	1.5	0.48	0.54	1.01	0.9	0.48	0.38	0.21	0.25			R squared	0.571
0.74	0.65	0.66	0.47	0.17	0.18	0.37	0.32	0.46	0.48		0.82	0.78	0.34	0.26	0.45	0.35	0.32	0.33	0.45	0.46		0.63	0.7	1.55	1.5			0.18	0.2	0.46	0.45		0.87	0.97	1.09	0.7	1.21	0.85	0.38	0.26	0.12	0.16
0.93	0.88	0.5	0.38	0.25	0.2	0.3	0.27	0.35	0.2		0.73	0.55	0.55	0.45	0.37	0.42	0.25	0.22	0.27	0.24		0.96	0.79	0.79	0.77			0.33	0.38	0.55	0.5		0.37	0.47	0.8	0.72	1.45	1.25	0.56	0.5	0.35	0.35			Brown-Forsythe test
0.85	0.82	0.19	0.3	0.16	0.14	0.51	0.48	0.21	0.24		1.35	1	0.42	0.33	0.48	0.52	0.31	0.32	0.22	0.15		0.96	0.74	0.95	0.71			0.37	0.4	0.24	0.18		0.98	1.02	1.05	1.11	1.36	1.06	0.36	0.44	0.26	0.33			F (DFn, DFd)	57.14 (9, 2942)
1.17	1.06	0.36	0.32	0.3	0.27	0.59	0.42	0.38	0.32		0.78	0.67	0.23	0.22	0.55	0.62	0.42	0.39	0.72	0.47		1.15	1.12	0.96	0.68			0.45	0.55	0.33	0.26		1.47	0.74	0.91	0.67	1.14	0.96	0.25	0.34	0.78	0.56			P value	<0.0001
0.95	0.86	0.43	0.35	0.3	0.19	0.6	0.44	0.11	0.14		0.74	0.83	0.26	0.29	0.26	0.31	0.38	0.35	0.2	0.21		1.41	1.09	0.69	0.72			0.36	0.3	0.54	0.39		1.06	0.71	0.75	0.84	0.53	0.56	0.37	0.35	0.31	0.3			P value summary	****
1.04	1.03	0.49	0.5	0.24	0.23	0.4	0.37	0.29	0.33		0.99	0.74	0.26	0.31	0.27	0.25	0.63	0.56	0.33	0.39		0.64	0.49	0.73	0.71			0.13	0.1	0.48	0.2		0.55	0.61	1.52	1.17	1.23	0.87	0.46	0.56	0.18	0.19			Are SDs significantly different (P < 0.05)?	Yes
0.88	0.66	0.21	0.16	0.23	0.28	0.34	0.44	0.2	0.22		0.82	0.82	0.25	0.36	0.31	0.25	0.5	0.42	0.25	0.33		0.61	0.58	0.39	0.31			0.3	0.35	0.32	0.35		0.77	1.07	0.43	0.47	0.66	0.66	0.53	0.37	0.16	0.32
0.97	0.75	0.19	0.12	0.38	0.18	0.34	0.38	0.23	0.24		1	0.87	0.41	0.4	0.23	0.2	0.18	0.15	0.46	0.46		0.66	0.48	1.17	1.09			0.19	0.19	0.58	0.53		1.82	1.39	0.95	0.66	1.1	1.3	0.35	0.23	0.3	0.33			Bartlett's test
1.27	1.08	0.25	0.19	0.17	0.22	0.38	0.31	0.17	0.25		0.88	0.82	0.43	0.46	0.38	0.47	0.07	0.08	0.4	0.29		1.06	0.77	0.92	0.9			0.36	0.42				1.19	0.92	0.83	0.68	1.4	0.93	0.63	0.61	0.52	0.52			Bartlett's statistic (corrected)	782.2
0.54	0.5	0.23	0.24	0.38	0.27	0.61	0.51	0.21	0.17		0.81	0.63	0.35	0.34	0.59	0.48	0.21	0.25	0.24	0.25		0.94	0.99	1.1	1.12			0.32	0.46				0.74	0.81	1.5	1.47	1.3	0.93	0.3	0.48	0.15	0.16			P value	<0.0001
1.1	0.95	0.13	0.08	0.54	0.44	0.47	0.36	0.23	0.22		0.66	0.54	0.44	0.56	0.34	0.29	0.23	0.18	0.25	0.25		0.75	0.61	1.29	0.93			0.31	0.22				1.99	1.88	0.58	0.47	1.71	1.18	0.33	0.2	0.25	0.21			P value summary	****
0.79	0.73	0.11	0.08	0.54	0.31	0.28	0.26	0.36	0.31		0.69	0.59	0.35	0.29	0.26	0.19	0.32	0.23	0.34	0.39		0.83	0.74	0.92	1.18			0.17	0.18				1.17	0.98	1.2	0.91	0.64	0.49	0.21	0.2	0.18	0.21			Are SDs significantly different (P < 0.05)?	Yes
0.8	0.5	0.21	0.19	0.29	0.15	0.22	0.32	0.41	0.35		0.32	0.39	0.43	0.56	0.53	0.45	0.2	0.24	0.33	0.28		0.93	0.63	1	0.79			0.57	0.51				1.3	1.57	0.85	0.95	0.36	0.35	0.2	0.28	0.25	0.34
0.76	0.74	0.18	0.23	0.3	0.23	0.5	0.4	0.35	0.41		0.78	0.64	0.57	0.39	0.27	0.3	0.38	0.42	0.23	0.3		0.87	1.02	0.99	0.98			0.37	0.38				1.37	1.83	0.9	0.87	1.61	1.32	0.21	0.25	0.39	0.33			ANOVA table	SS	DF	MS	F (DFn, DFd)
0.67	0.5	0.09	0.08	0.3	0.21	0.34	0.34	0.46	0.43		0.69	0.6	0.43	0.36	0.45	0.41	0.23	0.24	0.43	0.44		1.01	0.97	0.9	0.85			0.47	0.53				1.16	1.16	1.08	1.04	1.05	1.01	0.36	0.41	0.16	0.16			Treatment (between columns)	329.7	9	36.63	F (9, 2942) = 435.1
0.94	0.53	0.28	0.21	0.19	0.11	0.52	0.4	0.44	0.36		0.94	0.53	0.39	0.33	0.15	0.15	0.26	0.31	0.43	0.35		1.16	1.1	0.55	0.58			0.61	0.69				1.4	1.18	0.98	0.94	1.2	1	0.67	0.59	0.89	0.85			Residual (within columns)	247.7	2942	0.08418
1.12	1.11	0.14	0.1	0.25	0.2	0.33	0.41	0.36	0.45		0.69	0.41	0.38	0.39	0.94	0.82	0.43	0.47	0.54	0.44		0.83	0.52	0.64	0.36			0.32	0.33				2.12	1.92	0.99	0.74	1.27	1.23	0.19	0.24	0.18	0.26			Total	577.3	2951
1.05	0.72	0.35	0.26	0.42	0.31	0.37	0.33	0.58	0.52		0.95	0.81	0.28	0.23	0.18	0.26	0.27	0.31	0.3	0.3		0.56	0.47	1.68	1.33			0.25	0.23				0.92	0.91	1.26	1.06	0.31	0.34	0.32	0.38	0.3	0.34
0.74	0.65	0.34	0.31	0.23	0.19	0.37	0.37	0.38	0.31		0.55	0.49	0.71	0.68	0.34	0.39	0.35	0.38	0.66	0.55		1.29	0.85	0.76	0.6			0.49	0.41				1.32	1.05	1.15	1.03	1.37	1.51	0.35	0.36	0.6	0.62			Data summary
0.6	0.55	0.23	0.16	0.32	0.26	0.23	0.29	0.18	0.2		0.61	0.61	0.64	0.58	0.41	0.35	0.46	0.41	0.53	0.55		0.58	0.56	1.61	0.88			0.68	0.7						1.29	1.04	1.56	1.38	0.13	0.16	0.22	0.21			Number of treatments (columns)	10
0.73	0.53	0.61	0.57	0.2	0.18	0.4	0.39	0.33	0.4		0.54	0.59	0.36	0.41	0.44	0.37	0.15	0.14	0.36	0.41		0.47	0.48	0.45	0.35			0.14	0.23						1.05	1.04	0.68	0.69	0.14	0.13	0.23	0.33			Number of values (total)	2952
0.52	0.58	0.35	0.31	0.54	0.51	0.48	0.37	0.11	0.11		0.71	0.61	0.38	0.38	0.19	0.15	0.17	0.12	0.49	0.27		1.06	0.87	0.9	0.8			0.13	0.11						1.07	1.14	0.74	0.62	0.33	0.36	0.45	0.49
0.69	0.63	0.21	0.18	0.17	0.14	0.42	0.33	0.37	0.4		0.82	0.53	0.35	0.41	0.44	0.45	0.28	0.24	0.42	0.41		0.73	0.6	1.43	1.03			0.3	0.27						0.64	0.66	1.49	1.67	0.35	0.36	1.15	0.74			Multiple comparisons
0.78	0.58	0.33	0.4	0.11	0.12	0.26	0.21	0.26	0.38		0.75	0.47	0.44	0.43	0.5	0.57	0.3	0.38	0.4	0.65		0.52	0.43	1.48	0.76			0.53	0.42						0.98	1.11	1.32	0.89	0.19	0.24	0.3	0.39			Number of families	1
0.71	0.62	0.27	0.35	0.47	0.49	0.7	0.49	0.23	0.27		0.26	0.32	0.46	0.41	0.42	0.44	0.31	0.44	0.54	0.72		0.71	0.54	1.42	0.96			0.17	0.17						0.77	0.9	0.93	1.01	0.53	0.44	0.24	0.24			Number of comparisons per family	4
0.67	0.71	0.12	0.13	0.45	0.38			0.07	0.09		0.75	0.72	0.33	0.18	0.57	0.64	0.37	0.45	0.49	0.46		0.63	0.69	1.19	1.3			0.22	0.25						0.92	0.86	0.81	0.71	0.33	0.3	0.32	0.24			Alpha	0.05
0.82	0.67	0.33	0.22	0.23	0.23			0.19	0.26		0.39	0.43	0.36	0.4	0.09	0.1	0.32	0.39	0.54	0.67		0.85	0.8	0.58	0.72			0.52	0.3						1.16	0.89			0.22	0.3	0.57	0.39
0.83	0.64	0.09	0.08	0.3	0.27			0.14	0.14		0.81	0.54	0.58	0.56	0.45	0.43	0.38	0.36	0.32	0.27		0.75	0.57	0.66	0.67			0.13	0.14						1.07	1.2			0.38	0.43	0.13	0.17			Holm-Šídák's multiple comparisons test	Mean Diff.	Below threshold?	Summary	Adjusted P Value
0.66	0.35	0.58	0.45	0.51	0.37			0.3	0.41		0.85	0.59	0.45	0.42	0.31	0.26	0.17	0.15	0.3	0.34		0.83	1.01	0.67	0.6			0.28	0.37						0.53	0.51			0.36	0.4	0.34	0.44			DMSO (CldU) vs. TH7299 (CldU)	0.01093	No	ns	0.6843
0.86	0.7	0.41	0.31	0.39	0.39			0.21	0.16		1.05	0.77	0.55	0.48	0.5	0.62	0.21	0.32	0.48	0.67		0.9	0.91	0.4	0.35			0.23	0.25						1.4	1.49			0.47	0.42	0.35	0.33			DMSO (CldU) vs. TH9619 (CldU)	0.02821	No	ns	0.5868
0.42	0.37	0.3	0.2	0.3	0.17			0.15	0.14		0.7	0.67	0.24	0.24	0.49	0.68	0.28	0.22	0.35	0.27		0.57	0.56	0.79	0.84			0.27	0.38						1.18	1.06			0.7	0.5	0.21	0.26			DMSO (CldU) vs. MTX (CldU)	0.7798	Yes	****	<0.0001
1.08	0.61	0.53	0.39	0.42	0.33			0.2	0.2		0.77	0.62	0.27	0.35	0.28	0.32	0.26	0.33	0.47	0.35		0.79	0.5	1.2	0.89			0.36	0.45						0.92	0.76			0.4	0.37	0.21	0.27			DMSO (CldU) vs. VE-821 (CldU)	0.8044	Yes	****	<0.0001
0.9	0.55	0.46	0.57	0.53	0.35			0.1	0.12		0.81	0.62	0.4	0.4	0.31	0.28	0.24	0.23	0.35	0.54		1.62	1.09	1.01	0.97			0.12	0.18						1.35	0.95			0.3	0.41	0.45	0.43
0.64	0.56	0.19	0.17	0.4	0.45			0.1	0.09		0.81	0.7	0.38	0.48	0.36	0.3	0.28	0.2	0.32	0.33		1.23	1.05	0.62	0.59			0.65	0.43						0.89	0.95			0.36	0.44	0.29	0.31			Test details	Mean 1	Mean 2	Mean Diff.	SE of diff.
1.07	0.74	0.23	0.26	0.52	0.46			0.34	0.35		0.66	0.67	0.27	0.22	0.29	0.36	0.33	0.42	0.62	0.54		0.67	0.43	1.68	1.72			0.78	0.6						0.99	0.74			0.42	0.43	0.21	0.27			DMSO (CldU) vs. TH7299 (CldU)	1.022	1.011	0.01093	0.02689
0.64	0.52	0.5	0.46	0.48	0.38			0.24	0.23		0.39	0.39	0.4	0.4	0.64	0.67	0.39	0.3	0.26	0.17		0.63	0.63	0.7	0.7			0.66	0.56						1.09	1.55			0.14	0.21	0.2	0.14			DMSO (CldU) vs. TH9619 (CldU)	1.163	1.135	0.02821	0.03063
0.88	0.5	0.39	0.38	0.48	0.41			0.21	0.21		0.77	0.5	0.6	0.62	0.52	0.5	0.18	0.2	0.35	0.35		0.79	0.61	1.3	1.31			0.94	0.82						0.96	1.16			0.28	0.22	0.62	0.49			DMSO (CldU) vs. MTX (CldU)	1.163	0.3834	0.7798	0.02582
0.82	0.88	0.34	0.27	0.33	0.18			0.25	0.26		0.86	0.68	0.46	0.5	0.63	0.64	0.13	0.19	0.86	0.64		0.66	0.47	1.14	0.96			0.2	0.23						1.1	1.02			0.39	0.35	0.14	0.13			DMSO (CldU) vs. VE-821 (CldU)	1.163	0.3588	0.8044	0.02714
0.75	0.66	0.34	0.35	0.14	0.11			0.13	0.14		0.86	0.72	0.28	0.39	0.25	0.25	0.18	0.18	0.52	0.46		1.43	1.08	0.98	0.89			0.5	0.39						0.99	0.89			0.41	0.52	0.22	0.27
0.84	0.53	0.19	0.17	0.27	0.25			0.1	0.13		0.5	0.75	0.37	0.3	0.14	0.25	0.2	0.24	0.31	0.36		0.64	0.6	1.6	1.16			0.38	0.44						1.36	1.31			0.3	0.31	0.58	0.65
0.66	0.6	0.2	0.18	0.18	0.18			0.15	0.09		0.72	0.69	0.48	0.37	0.45	0.42	0.19	0.2	0.95	0.85		1.25	1.05	0.88	0.83			0.55	0.68						0.86	1.19			0.3	0.39	0.55	0.72
		0.23	0.19	0.2	0.18			0.21	0.29		0.42	0.4	0.33	0.54	0.17	0.29	0.26	0.28	0.53	0.59		0.54	0.55	1.34	0.9			0.63	0.72						0.52	0.55			0.19	0.16	0.72	0.79
		0.44	0.35	0.48	0.26			0.35	0.36		0.75	0.65	0.31	0.24	0.23	0.23	0.24	0.25	0.29	0.29		0.59	0.57	0.77	0.74			0.75	0.57						0.9	1.02			0.14	0.15	0.38	0.28
		0.1	0.11	0.41	0.4			0.22	0.2		0.8	0.84	0.31	0.34	0.17	0.14	0.41	0.47	0.26	0.24		0.51	0.51	0.84	0.63			0.58	0.54						1.46	1.22			0.42	0.44	0.21	0.33
		0.17	0.15	0.44	0.27			0.23	0.19				0.27	0.3	0.42	0.51	0.31	0.13	0.58	0.49		0.32	0.21	1.67	1.96			0.22	0.24						0.63	0.84			0.33	0.29	0.4	0.39
		0.28	0.16	0.29	0.27			0.41	0.33				0.35	0.32	0.32	0.39	0.28	0.25	0.44	0.48		0.25	0.3	1.06	0.81			0.33	0.32						0.94	0.72			0.43	0.42	0.21	0.11
		0.3	0.28	0.4	0.35			0.34	0.25				0.71	0.82	0.1	0.13	0.34	0.32	0.65	0.55		1.23	1.16	1.05	0.96			0.38	0.35						0.84	0.81			0.54	0.39	0.64	0.49
		0.44	0.32	0.56	0.24			0.3	0.26				0.63	0.74	0.63	0.56	0.36	0.5	0.3	0.39		1.16	1.25	1.35	1.02			0.59	0.61						0.67	0.58			0.4	0.44	0.37	0.41
		0.8	0.98	0.64	0.56			0.39	0.42				0.9	0.56	0.49	0.47	0.32	0.3	0.39	0.34		0.4	0.45	1.18	1.11			0.88	0.94						1.18	1.19			0.43	0.53	0.14	0.22
		0.53	0.64	0.32	0.23			0.32	0.28				0.41	0.55	0.57	0.41	0.38	0.4	0.25	0.28		0.68	0.74	0.92	0.62			0.66	0.8						1.73	1.45			0.25	0.32	0.27	0.25
		0.41	0.21	0.23	0.25			0.2	0.16				0.28	0.34	0.67	0.74	0.44	0.4	0.39	0.45		0.65	0.67	0.57	0.61			0.58	0.57						1.11	0.97			0.42	0.35	0.15	0.18
		0.57	0.51	0.36	0.26			0.37	0.38				0.55	0.52	0.25	0.23	0.4	0.37	0.44	0.47		1.03	0.83	0.77	0.58			0.2	0.23						0.98	0.98			0.32	0.46	0.31	0.31
		0.31	0.3	0.26	0.34			1.01	0.74				0.5	0.46	0.19	0.23	0.26	0.29	0.55	0.51		0.87	0.65	0.8	0.57			0.71	0.68						0.98	0.88			0.14	0.19	0.08	0.09
		0.24	0.19	0.46	0.39			0.41	0.49				0.82	0.87	0.47	0.55	0.35	0.39	0.41	0.45		0.86	0.53	0.99	0.91			0.69	0.66						1.01	0.99			0.23	0.31	0.4	0.45
		0.14	0.16	0.24	0.17			0.23	0.21				0.4	0.36	0.11	0.09	0.35	0.31	0.58	0.44		0.95	0.72	0.89	0.73			0.18	0.22						1.18	0.83			0.47	0.5	0.21	0.23
		0.43	0.22	0.57	0.38			0.16	0.16				0.61	0.57	0.18	0.2	0.49	0.41	0.5	0.31		0.67	0.5	0.93	0.76			0.57	0.56						1.09	0.88			0.24	0.26	0.22	0.26
		0.29	0.27	0.5	0.28			0.51	0.31				0.32	0.34	0.55	0.45	0.43	0.53	0.53	0.26		0.61	0.63	1.16	0.95			0.63	0.66						1.16	1.16			0.24	0.29	0.5	0.59
		0.15	0.13	0.4	0.27			0.16	0.11				0.26	0.39	0.1	0.09	0.31	0.23	0.93	0.78		0.88	0.66	0.93	0.8			1.09	1.14						1.55	1.27			0.21	0.33	0.53	0.53
		0.4	0.41	0.6	0.37			0.52	0.37				0.49	0.44	0.41	0.38	0.28	0.2	0.53	0.7		0.86	0.89	1.88	1.33			0.55	0.56						1.27	1.24			0.24	0.34	0.39	0.35
		0.23	0.18	0.24	0.26			0.18	0.24				0.34	0.44	0.3	0.34	0.18	0.23	0.31	0.33		1.24	0.88	1.21	0.76			0.61	0.81						0.65	0.62			0.36	0.4	0.08	0.15
		0.31	0.21	0.55	0.47			0.17	0.14				0.29	0.31	0.18	0.16	0.31	0.23	0.61	0.6		1.33	1	1.33	1.25			0.89	0.71						0.55	0.61			0.29	0.32	0.26	0.26
		0.32	0.15	0.31	0.35			0.38	0.27				0.26	0.2	0.28	0.31	0.35	0.27	0.23	0.28		0.66	0.41	0.98	0.82			0.31	0.35						0.74	0.69			0.35	0.37	0.48	0.33
		0.23	0.25	0.15	0.17			0.6	0.38				0.31	0.33	0.32	0.18	0.38	0.28				1.17	1.01	0.99	0.91			0.49	0.49						0.49	0.62			0.24	0.24	0.14	0.19
		0.14	0.15	0.49	0.44			0.65	0.47				0.44	0.31	0.19	0.22	0.37	0.48				0.63	0.57	2.04	1.84			0.82	0.77						0.24	0.19			0.31	0.32	0.25	0.27
		0.47	0.42	0.31	0.29			0.69	0.54				0.5	0.49	0.37	0.37	0.23	0.32				0.44	0.48	1.32	0.88			0.53	0.56						0.71	0.73			0.31	0.33	0.56	0.42
		0.36	0.28	0.72	0.62			0.29	0.19				0.11	0.12	0.12	0.16	0.39	0.4				1.45	1.05	1.2	1.09			0.6	0.51						1.32	1.23			0.3	0.26	0.09	0.12
		0.47	0.28	0.36	0.39			0.33	0.39				0.12	0.18	0.22	0.26	0.5	0.52				1.28	1.22					0.76	0.77						1.35	0.99			0.46	0.44	0.27	0.18
		0.19	0.19	0.35	0.22			0.37	0.34				0.1	0.14	0.21	0.28	0.46	0.62				1.02	0.93					0.86	0.87						0.78	0.75			0.36	0.5	0.33	0.35
		0.17	0.13	0.35	0.31			0.3	0.21				0.28	0.32	0.09	0.15	0.35	0.35				0.54	0.41					0.42	0.28						1.15	1.01			0.38	0.5	0.29	0.33
		0.57	0.7	0.32	0.23			0.08	0.08				0.26	0.25	0.09	0.14	0.53	0.39				0.73	0.75					0.4	0.35						1.26	0.97			0.22	0.29	0.28	0.37
				0.39	0.32			0.42	0.25				0.72	0.61	0.32	0.23	0.41	0.38				0.73	0.68					0.45	0.58						1.14	1.08			0.31	0.35	0.22	0.3
				0.45	0.56			0.28	0.21				0.26	0.23	0.41	0.41	0.41	0.44				0.9	0.76					0.59	0.64						0.91	1.07			0.28	0.29	0.36	0.25
				0.14	0.15			0.4	0.32				0.71	0.59	0.3	0.28	0.24	0.28										0.59	0.42						1.14	0.98			0.18	0.3	0.31	0.25
				0.52	0.43			0.34	0.16				0.45	0.38	0.55	0.43	0.28	0.41										0.35	0.3						1.29	0.91			0.66	0.38	0.32	0.47
				0.46	0.35			0.29	0.22				0.46	0.3	0.42	0.25	0.32	0.4										0.13	0.13						1.26	1.04			0.26	0.39	0.38	0.67
				0.37	0.33			0.2	0.2				0.52	0.59	0.35	0.29	0.61	0.46										0.19	0.21						0.72	0.79			0.48	0.58	0.35	0.39
				0.55	0.62			0.22	0.17				0.08	0.13	0.31	0.38	0.41	0.46										0.18	0.17						0.98	0.78			0.41	0.4	0.32	0.46
				0.28	0.25			0.33	0.25				0.89	1.11	0.22	0.27	0.58	0.43										0.37	0.35						1.04	1.24			0.28	0.47	0.2	0.19
				0.67	0.45			0.22	0.2				0.39	0.35	0.43	0.31	0.58	0.55										0.43	0.32						0.9	0.78			0.28	0.3	0.3	0.38
				0.59	0.36			0.21	0.4				0.53	0.67	0.16	0.17	0.5	0.42										0.16	0.12						0.92	0.91			0.26	0.24	0.15	0.14
				0.34	0.26			0.32	0.37				0.12	0.15	0.27	0.22	0.41	0.29										0.38	0.43						0.74	0.47			0.36	0.45	0.12	0.12
				0.54	0.48			0.4	0.39				0.34	0.4	0.4	0.37	0.22	0.42										0.17	0.12						1.19	0.95			0.86	1.05	0.31	0.24
				0.35	0.31			0.31	0.32				0.17	0.17	0.19	0.17	0.16	0.17										0.2	0.15						1.1	1.18			0.29	0.4	0.3	0.26
				0.19	0.1			0.16	0.15				0.55	0.56	0.3	0.26												0.2	0.1						1	1.15			0.65	0.66	0.1	0.22
				0.59	0.41			0.22	0.27				0.42	0.41	0.41	0.4												0.26	0.21						0.82	0.87			0.19	0.27	0.5	0.41
				0.17	0.11			0.22	0.17				0.74	0.7	0.47	0.49												0.16	0.18						1	0.89			0.34	0.3	0.11	0.11
				0.39	0.36			0.19	0.17				0.15	0.18	0.39	0.47												0.11	0.14						0.98	1.1			0.25	0.25	0.34	0.6
								0.27	0.21				0.08	0.08	0.26	0.23												0.32	0.44						0.38	0.27			0.44	0.34	0.13	0.1
								0.19	0.24				0.34	0.3	0.57	0.42												0.34	0.22						0.64	0.66			0.52	0.57	0.76	0.69
								0.18	0.18				0.19	0.14	0.24	0.26												0.14	0.16						1.16	1.16			0.24	0.26	0.36	0.47
								0.12	0.1				0.09	0.12	0.7	0.76												0.27	0.29						1.09	1.14			0.33	0.36	0.21	0.17
								0.19	0.23				0.16	0.16	0.59	0.39												0.14	0.1						1.1	1.02			0.36	0.45	0.41	0.32
								0.25	0.21				0.28	0.32	0.53	0.37												0.08	0.11						1.04	1.03			0.55	0.54	0.39	0.41
								0.28	0.36				0.16	0.18	0.63	0.59																			1.45	1.09			0.28	0.21	0.2	0.25
								0.25	0.24				0.13	0.22	0.14	0.19																			1.2	0.94			0.22	0.29	0.15	0.13
								0.61	0.81				0.06	0.08	0.38	0.44																			0.75	0.89			0.47	0.42	0.8	0.91
								0.18	0.25				0.13	0.12	0.33	0.36																			1.67	1.74			0.16	0.15	0.33	0.34
								0.35	0.21				0.12	0.14	0.57	0.59																			1.11	0.8			0.31	0.27	0.27	0.23
													0.28	0.38	0.11	0.13																			0.88	0.78			0.31	0.24	0.24	0.27
													0.14	0.18	0.3	0.3																			0.88	0.81			0.7	0.55	0.6	0.51
													0.32	0.3	0.6	0.45																			0.72	0.62			0.35	0.42	0.56	0.65
													0.13	0.22	0.15	0.15																			1.13	1.14			0.57	0.49	0.41	0.4
													0.18	0.14	0.76	0.72																			1.07	0.85			0.42	0.46	0.35	0.37
													0.41	0.35	0.12	0.14																			0.53	0.51			0.45	0.46	0.97	0.61
													0.24	0.31	0.39	0.54																			0.79	0.91			0.56	0.75	0.35	0.33
													0.29	0.3	0.15	0.23																			1.1	1.02			0.47	0.45	0.68	0.5
													0.4	0.35	0.26	0.29																			1.52	1.54			0.33	0.27	0.27	0.24
													0.42	0.47	0.19	0.21																			0.89	0.89			0.44	0.44	0.61	0.51
													0.75	0.61	0.3	0.25																			1.84	1.38			0.36	0.4	0.19	0.19
													0.77	0.58	0.34	0.4																			1.95	2.01			0.44	0.4	0.26	0.33
													0.73	0.52	0.58	0.47																			1.2	1.11			0.14	0.25	0.14	0.12
													0.31	0.23	0.53	0.53																			0.83	0.56			0.19	0.18	0.14	0.18
													0.7	0.48	0.26	0.27																			0.75	1.04			0.84	0.71	0.54	0.56
													0.24	0.31	0.38	0.3																			0.99	0.79			0.42	0.48	0.52	0.51
													0.14	0.12	0.69	0.53																			0.79	0.66			0.62	0.48	0.66	0.45
													0.24	0.36	0.64	0.52																			0.92	1.08			0.44	0.49	0.7	0.56
													0.31	0.3	0.24	0.29																			0.89	0.88			0.41	0.44	0.67	0.4
													0.55	0.53	0.27	0.17																			1.04	1.16			0.55	0.54	0.16	0.15
													0.72	0.88	0.13	0.25																			1.3	1.3			0.22	0.17	0.34	0.28
													0.55	0.48	0.3	0.22																			0.72	0.78			0.34	0.37	0.32	0.4
													0.17	0.14	0.24	0.23																			1	0.98			0.47	0.55	0.54	0.59
															0.22	0.24																			1.33	1			0.4	0.37	0.36	0.45
															0.42	0.36																			1.33	1			0.33	0.35	0.39	0.4
															0.45	0.55																			0.12	0.1			0.23	0.32	0.34	0.23
															0.53	0.51																			0.71	0.63			0.15	0.24	0.28	0.24
															0.21	0.31																			2.48	2.06			0.13	0.1	0.36	0.42
															0.22	0.26																			0.74	0.65			0.12	0.13	0.22	0.21
															0.11	0.12																			1	1.11			0.09	0.11	0.43	0.33
															0.3	0.28																			0.85	0.86			0.49	0.31	0.23	0.26
															0.76	0.57																			0.97	0.5			0.65	0.56	1.05	0.84
															0.49	0.43																			0.9	1.01			0.78	0.51	0.51	0.57
															0.65	0.65																			0.87	0.94			0.47	0.52	0.19	0.13
															0.48	0.47																			0.66	0.8			0.35	0.3	0.19	0.14
															0.39	0.34																			1.06	1.64			0.22	0.24	0.45	0.5
															0.48	0.43																			1.59	1.36			0.47	0.42	0.43	0.4
															0.35	0.41																			0.49	0.42			0.15	0.15	0.15	0.16
															0.19	0.19																			1.03	1.15			0.14	0.12	0.24	0.2
															0.48	0.51																			0.43	0.7			0.23	0.12	0.22	0.2
															0.3	0.34																			1.51	1.62			0.07	0.09	0.33	0.42
															0.37	0.34																			0.88	1.03			0.13	0.14	0.69	0.63
															0.69	0.51																			0.81	0.74			0.14	0.19	0.35	0.47
															0.3	0.28																			0.74	0.74			0.3	0.33	0.41	0.28
															0.44	0.49																			0.98	0.87			0.25	0.29	0.2	0.16
															0.34	0.33																			0.62	0.6			0.43	0.37	0.32	0.33
															0.62	0.51																			0.38	0.4			0.18	0.13	0.23	0.27
															0.46	0.47																			0.15	0.16			0.83	0.67	0.43	0.37
															0.46	0.35																			0.91	0.78			0.49	0.52	0.68	0.37
															0.65	0.43																			1.22	0.85			0.22	0.35	0.36	0.31
															0.13	0.13																			1.4	1.34			0.35	0.31	0.8	0.51
															0.72	0.73																			0.63	0.65			0.22	0.28	0.42	0.53
															0.69	0.59																			0.86	1.08			0.47	0.4	0.46	0.44
															0.14	0.11																			1.49	1.26			0.42	0.3	0.5	0.39
															0.36	0.23																			0.86	0.91			0.42	0.48	0.24	0.35
															0.86	0.52																			0.91	0.96			0.12	0.12	0.17	0.16
															0.35	0.4																			1.67	1.32			0.58	0.41	0.29	0.29
															0.23	0.27																			1.01	0.88			0.3	0.26	0.3	0.18
															0.5	0.5																			0.99	1.02			0.44	0.43	0.5	0.33
															0.57	0.4																			0.56	0.63			0.13	0.19	0.37	0.42
															0.17	0.14																			1.07	1			0.16	0.15	0.24	0.19
															0.27	0.29																			1.37	1.29			0.25	0.2	0.36	0.32
															0.23	0.16																			1.83	1.4			0.57	0.53	0.19	0.17
															0.27	0.25																			1.14	1.38			0.25	0.29	0.39	0.4
															0.82	0.6																			1.64	1.41			0.29	0.25	0.27	0.28
															0.1	0.09																			1.16	0.99			0.22	0.22	0.46	0.53
															0.6	0.46																			1.15	1.24			0.28	0.4	0.24	0.22
															0.41	0.41																			0.89	0.74			0.13	0.13	1.01	0.97
															0.34	0.37																			0.46	0.55			0.86	0.59	0.23	0.23
															0.42	0.41																			0.76	0.74			0.25	0.16	0.25	0.29
															0.18	0.17																			1.18	1.31			0.16	0.19	0.24	0.25
															0.28	0.18																			0.76	0.7			0.25	0.24
															0.22	0.28																			0.81	0.67			0.16	0.21
															0.12	0.15																			1.42	1.09			0.22	0.17
															0.18	0.17																			0.77	0.81			0.24	0.26
															0.34	0.41																			1.17	0.96			0.09	0.12
															0.46	0.35																			1.03	0.95			0.54	0.28
															0.56	0.46																			0.91	0.83			0.38	0.34
															0.23	0.19																			1.18	1.14			0.16	0.14
															0.08	0.11																			0.88	0.79			0.11	0.09
															0.65	0.49																			0.88	0.75			0.21	0.23
															0.51	0.33																			1.22	1.06			0.28	0.35
															0.28	0.34																			1.34	0.95			0.36	0.4
															0.42	0.4																			0.93	1.17			0.47	0.43
															0.44	0.58																			1.51	1.45			0.17	0.19
															0.63	0.63																			0.86	0.88			0.47	0.48
															0.26	0.28																			0.74	0.87			0.22	0.15
															0.44	0.38																			0.68	0.5			0.14	0.16
															0.35	0.35																			0.56	0.34			0.14	0.13
															0.3	0.31																							0.09	0.11
															0.19	0.19																							0.25	0.2
															0.29	0.18																							0.15	0.15
															0.24	0.31																							0.29	0.38
															0.36	0.3																							0.1	0.09
															0.19	0.2																							0.13	0.15
															0.27	0.26																							0.19	0.26
															0.19	0.36																							0.26	0.28
															0.33	0.34																							0.49	0.46
															0.32	0.36																							0.29	0.33
															0.1	0.17																							0.24	0.21
															0.17	0.27																							0.26	0.26
															0.55	0.46																							0.65	0.64
															0.54	0.47																							0.09	0.1
															0.33	0.31																							0.18	0.16
															0.58	0.54																							0.18	0.18
															0.3	0.19																							0.27	0.3
															0.35	0.49																							0.46	0.41
															0.68	0.59																							0.17	0.2
															0.19	0.18																							0.29	0.29
															0.26	0.22																							0.31	0.26
															0.3	0.41																							0.28	0.29
															0.57	0.54																							0.33	0.3
															0.29	0.26																							0.5	0.54
															0.29	0.3																							0.24	0.16
															0.39	0.59																							0.26	0.29
															0.34	0.34																							0.42	0.41
															0.57	0.55																							0.12	0.1
															0.73	0.76																							0.44	0.53
															0.65	0.47																							0.16	0.21
															0.46	0.56																							0.28	0.29
															0.48	0.59																							0.13	0.1
															0.53	0.45																							0.23	0.25
															0.49	0.56																							0.33	0.44
															0.36	0.35																							0.17	0.19
															0.63	0.61																							0.22	0.2
															0.45	0.46																							0.49	0.49
															0.6	0.46																							0.71	0.58
															0.55	0.45																							0.17	0.17
															0.48	0.5																							0.23	0.19
															0.44	0.44																							0.48	0.57
															0.59	0.88																							0.61	0.57
															0.43	0.43																							0.26	0.33
															0.43	0.39																							0.4	0.36
															0.53	0.49																							0.17	0.24
															0.76	0.69																							0.13	0.1
															0.39	0.37																							0.11	0.14
															0.63	0.5																							0.16	0.13
															0.67	0.64																							0.09	0.07
															0.71	0.51																							0.23	0.2
															0.48	0.49																							0.37	0.29
															0.35	0.44																							0.14	0.15
															0.62	0.4																							0.12	0.13
															0.57	0.62																							0.34	0.41
															0.51	0.45																							0.21	0.25
															0.49	0.45																							0.22	0.19
															0.43	0.38																							0.16	0.15
															0.75	0.57																							0.27	0.34
															0.54	0.55																							0.17	0.18
															0.45	0.39																							0.26	0.19
															0.7	0.63																							0.34	0.33
															0.79	0.78																							0.44	0.43
															0.38	0.38																							0.47	0.48
															0.6	0.39																							0.3	0.37
															0.29	0.2																							0.31	0.33
															0.63	0.51																							0.31	0.23
															0.53	0.62																							0.54	0.54
															0.1	0.11																							0.49	0.39
															0.43	0.49																							0.44	0.36
															0.46	0.43																							0.5	0.46
															0.38	0.43																							0.21	0.19
															0.46	0.36																							0.52	0.46
															0.8	0.9																							0.41	0.39
															0.42	0.6																							0.7	0.69
															0.44	0.5																							0.29	0.3
															0.33	0.34																							0.26	0.26
															0.15	0.18																							0.17	0.19
															0.3	0.27																							0.51	0.58
															0.22	0.31																							0.33	0.24
															0.3	0.3																							0.17	0.25
															0.17	0.14																							0.18	0.11
															0.76	0.8																							0.19	0.13
															0.56	0.42																							0.23	0.27
															0.24	0.28																							0.18	0.19
															0.3	0.2																							0.94	1.05
															0.24	0.36																							0.24	0.35
															0.38	0.35																							0.29	0.25
															0.81	0.66																							0.17	0.21
															0.28	0.28																							0.43	0.37
															0.79	0.6																							0.34	0.42
															0.73	0.5																							0.46	0.51
															0.28	0.41																							0.35	0.52
															0.38	0.37																							0.25	0.35
															0.41	0.43																							0.4	0.37
															0.33	0.39																							0.35	0.3
															0.69	0.58																							0.19	0.3
															0.23	0.23																							0.27	0.31
															0.29	0.41																							0.42	0.38
															0.29	0.33																							0.28	0.4
															0.35	0.4																							0.41	0.37
															0.21	0.24																							0.36	0.45
															0.41	0.37																							0.49	0.38
															0.16	0.17																							0.45	0.49
															0.26	0.23
															0.17	0.21
															0.18	0.13
															0.18	0.15
															0.24	0.22
															0.49	0.4
															0.38	0.4
															0.68	0.46
															0.89	0.7
															1.27	0.99
															0.45	0.41
															0.4	0.51
[truncated: 4 more columns]
