# Supplementary material for: Pharmacological targeting of MTHFD2 suppresses acute myeloid leukemia by inducing thymidine depletion and replication stress
Source: Nat Cancer. 2022 Feb 28;3(2):156–72. doi: 10.1038/s43018-022-00331-y (PMC8885417; doi:10.1038/s43018-022-00331-y)
Supplement: Source Data Fig. 5 — Statistical source data. [file 43018_2022_331_MOESM10_ESM.xlsx]

## Sheet: Fig. 5b
No UNG (tail moment)					With UNG (tail moment)						Kruskal-Wallis test
DMSO	ATRA	TH7299	TH9028	TH9619	DMSO	ATRA	TH7299	TH9028	TH9619		P value	<0.0001
											Exact or approximate P value?	Approximate
0.007613	0.330129	3.13058	7.80713	19.6174	1.32882	0.474559	2.5876	10.2149	9.24412		P value summary	****
0.025019	0.169491	3.53696	4.67925	4.62529	0.208661	0.036609	4.15861	7.35662	3.29509		Do the medians vary signif. (P < 0.05)?	Yes
0.618062	1.18149	3.94185	5.7128	10.2514	0.177102	1.25619	5.87539	16.3169	6.84315		Number of groups	10
0.373124	2.19658	1.81049	6.02743	17.7594	0.109089	0.753726	6.1012	11.4064	0.24923		Kruskal-Wallis statistic	904.2
1.29223	3.03513	3.24218	1.76737	1.1346	0.606369	0.10932	4.29513	18.3778	4.3138
1.27155	4.96809	4.91335	6.31814	0.472179	0.107516	0.076735	5.08789	30.8542	10.1894		Data summary
0.54003	0.148052	2.56979	9.34401	19.8172	0.089731	0.433083	6.05288	2.26109	17.4802		Number of treatments (columns)	10
0.026303	0.083601	4.13255	10.0597	0.027486	4.29288	1.62424	5.88434	2.08936	0.628511		Number of values (total)	2000
0.157677	0.222147	5.53055	3.83154	17.2625	1.4295	0.06857	2.87039	0.15174	8.50084
0.070935	2.74974	2.04877	7.41388	7.9693	3.29527	0.022454	7.3062	6.07407	0.847291		Multiple comparisons
0.010392	0.848952	3.02656	1.99195	4.55171	0.389113	0.302266	4.96426	5.06705	2.41493		Number of families	1
0.090035	0.443397	3.45979	0.089425	9.33709	1.4556	0	5.29462	17.2002	2.5999		Number of comparisons per family	12
0.793558	0.090986	0.015385	9.57733	14.8954	0.901293	0.776781	7.04687	9.70648	0.231802		Alpha	0.05
4.66904	0.190102	1.46325	7.63639	15.5369	0.714313	0.004119	5.01466	7.29813	0.985159
0.645544	1.94173	2.04772	2.95335	0.04993	1.29187	0.000433	4.04234	6.70246	3.67252		Dunn's multiple comparisons test	Mean rank diff.	Significant?	Summary	Adjusted P Value
1.58662	0.250432	1.20351	5.37115	4.82857	0.517347	0	7.15806	2.39321	12.3005		DMSO (-UNG) vs. ATRA (-UNG)	-12.25	No	ns	>0.9999	A-B
0.099005	0.336111	1.33195	2.41043	8.21267	0.390113	1.34576	4.14366	0.791348	5.21849		DMSO (-UNG) vs. TH7299 (-UNG)	-576.8	Yes	****	<0.0001	A-C
1.70232	0.187073	1.28906	3.27229	0.177928	3.45987	0.003778	5.61962	11.017	3.22777		DMSO (-UNG) vs. TH9028 (-UNG)	-778.7	Yes	****	<0.0001	A-D
2.06417	0.358761	2.30108	11.3201	4.78827	0.045053	0.017946	3.41732	8.6631	0.18908		DMSO (-UNG) vs. TH9619 (-UNG)	-523.2	Yes	****	<0.0001	A-E
0.1045	0.025203	3.48937	4.73071	0.242405	1.38787	0.038565	3.35	16.0142	3.36322		DMSO (+UNG) vs. ATRA (+UNG)	191.8	Yes	*	0.0108	F-G
0.725847	0.437814	3.54417	0.785508	0.471785	1.54334	0.366436	5.79435	12.2764	0.085274		DMSO (+UNG) vs. TH7299 (+UNG)	-878.9	Yes	****	<0.0001	F-H
4.2089	4.74102	2.12514	0.572149	6.11388	0.221426	0.911004	6.5898	39.2886	0.635846		DMSO (+UNG) vs. TH9028 (+UNG)	-804.7	Yes	****	<0.0001	F-I
0.464218	1.40579	2.01059	7.72985	3.0023	0.854203	0.059895	3.78661	28.1566	4.48625		DMSO (+UNG) vs. TH9619 (+UNG)	-669.1	Yes	****	<0.0001	F-J
0.660764	0.955739	4.78855	3.82622	8.12257	1.74413	0.068038	9.04823	15.5846	13.6254		ATRA (-UNG) vs. ATRA (+UNG)	132.6	No	ns	0.26	B-G
2.78473	0.672033	3.17721	4.02937	13.6995	0.362737	0.277648	6.62874	3.03606	1.34656		TH7299 (-UNG) vs. TH7299 (+UNG)	-373.5	Yes	****	<0.0001	C-H
0.790334	1.15083	3.10441	6.73111	7.57031	3.33227	0.400744	5.35014	0.879767	1.33608		TH9028 (-UNG) vs. TH9028 (+UNG)	-97.42	No	ns	>0.9999	D-I
1.46735	2.21459	4.42718	2.17527	0.131129	0.301462	1.01199	3.55711	9.55199	6.55946		TH9619 (-UNG) vs. TH9619 (+UNG)	-217.3	Yes	**	0.002	E-J
2.2842	0.009806	2.5252	14.502	8.1096	0.167469	0.389426	4.66572	29.368	5.5627
0.055367	0.375005	3.51179	11.4218	4.90419	1.55429	1.26833	3.74059	12.8548	0.104032		Test details	Mean rank 1	Mean rank 2	Mean rank diff.	n1	n2	Z
1.06791	4.28421	2.72017	0	8.24325	0.500992	2.3124	5.4595	11.2175	0.126245		DMSO (-UNG) vs. ATRA (-UNG)	559.6	571.9	-12.25	200	200	0.2121
1.86459	0.383475	3.20298	3.07048	10.7228	1.57683	0.437397	3.90068	10.5957	8.0996		DMSO (-UNG) vs. TH7299 (-UNG)	559.6	1136	-576.8	200	200	9.988
0.029447	0.303043	2.503	8.16778	0.026801	0.206462	0.276224	6.69552	0.162533	8.39872		DMSO (-UNG) vs. TH9028 (-UNG)	559.6	1338	-778.7	200	200	13.48
0.071715	3.69619	1.67453	5.12818	9.96979	0.326818	0.027925	7.36297	5.84502	0.966045		DMSO (-UNG) vs. TH9619 (-UNG)	559.6	1083	-523.2	200	200	9.06
3.88617	3.2987	0.230033	5.67715	3.40645	0.546276	0.517514	5.55456	2.09964	5.85294		DMSO (+UNG) vs. ATRA (+UNG)	631	439.3	191.8	200	200	3.321
0.217476	6.05939	0.699509	0.344097	0.421867	1.47736	1.11778	6.58687	4.94461	0.462052		DMSO (+UNG) vs. TH7299 (+UNG)	631	1510	-878.9	200	200	15.22
2.6716	0.164448	0.673149	12.1658	8.4514	0.270964	0.186403	3.12351	0.632055	2.84855		DMSO (+UNG) vs. TH9028 (+UNG)	631	1436	-804.7	200	200	13.93
4.30716	0.057939	2.96349	0.703933	0.084256	0.229467	0.05649	3.46906	5.69915	0.039654		DMSO (+UNG) vs. TH9619 (+UNG)	631	1300	-669.1	200	200	11.59
0.020025	0.335718	6.46962	7.13226	0.883837	0.32297	1.29261	6.3402	31.7238	6.91058		ATRA (-UNG) vs. ATRA (+UNG)	571.9	439.3	132.6	200	200	2.296
0.109475	0.015915	3.36742	9.95461	5.19768	1.89926	0.13088	6.26628	23.4284	3.42284		TH7299 (-UNG) vs. TH7299 (+UNG)	1136	1510	-373.5	200	200	6.468
1.56408	0.07065	2.24207	5.005	7.152	0.401479	0.164717	9.91203	5.29285	0.802928		TH9028 (-UNG) vs. TH9028 (+UNG)	1338	1436	-97.42	200	200	1.687
2.33512	0.912117	1.60986	0.028451	6.8944	0.301579	0.097969	7.23243	5.68108	2.36107
3.98301	3.63096	3.24878	1.52425	9.60886	3.0449	0.019224	9.18021	14.4852	6.9657
1.84415	0.53282	3.13404	4.88851	9.56527	0.730574	0.087972	7.00202	11.1705	2.46883
0.117344	0.046297	3.94048	2.48754	0.284578	1.15991	0.215255	10.6521	0.673321	4.48559
0.220271	0.020026	1.20741	2.38145	0.076084	1.57637	4.01239	12.7828	23.5195	3.85465
0.241735	0.102861	7.28839	1.43426	3.205	0.068207	1.22e-05	8.75293	1.41989	1.51998
1.33827	0.088049	8.25087	7.1545	0.451215	1.10124	0	7.00241	5.95928	6.39694
1.55292	4.76199	5.18078	11.1168	5.13755	0.036408	3.55103	5.08738	14.0136	0.242562
0.351169	0.044685	1.24612	11.4439	2.9879	0.683078	0.042891	7.7204	17.7041	0.011887
0.449301	0.01573	3.95591	4.40001	0.714828	1.32054	0.525252	7.68867	13.3871	1.05722
0.029374	0.592132	4.82258	8.18366	2.47478	3.9245	0.005231	4.83822	13.0837	0.111064
0.624071	0.014268	6.14779	2.86707	2.27148	0.294309	0.001998	3.99999	21.2376	7.2727
0.079657	0.374794	1.66439	8.06188	8.38568	2.48219	0.004487	8.37102	0.047287	9.38405
5.23093	3.90568	0.37979	4.31582	0.494685	3.6067	0	6.08329	2.23449	13.4515
3.05858	0.093097	2.87277	11.8425	1.65911	0.398187	0.522066	6.26858	6.17541	12.4358
1.54584	0.104883	0.749004	9.02038	0.009364	0.677068	0.310527	4.72998	5.62971	7.98043
3.08753	0.04858	1.56622	6.51291	5.72376	3.13488	0.185892	9.10237	8.88755	5.16847
1.71551	0.188068	8.55537	4.56827	1.29556	0.442594	0.487697	6.84127	0.635427	4.80251
1.21579	1.20687	1.91137	4.62671	7.88324	1.15098	0.04094	5.59269	11.0779	6.31144
0.741603	0.093516	3.8912	7.42779	2.35396	3.20518	0.330298	9.26328	0.089713	3.38043
0.022312	0.064015	4.46785	1.65915	6.58092	0.380771	0.344931	6.49792	7.49447	2.07966
0.588294	0.956194	5.76346	5.94678	6.27082	0.752191	0.80559	5.69941	0.765097	2.52888
1.4474	4.36548	2.6661	10.593	0.270306	0.873412	1.1956	8.70851	4.57606	1.99816
0.289962	2.47415	4.78841	6.96789	5.21138	4.34044	0.096552	10.9798	8.20621	10.2638
0.481575	5.30264	1.422	5.52377	1.58704	0.041745	0.538082	6.71209	5.20609	2.0445
0.364882	0.199712	3.62458	0.779486	0.023298	0.047255	0.043831	29.4795	9.55848	6.10717
0.017732	1.22687	7.71449	1.96705	0.005815	0.187003	8.91835	10.4873	13.3279	4.90067
0.123727	0.011	4.74925	1.81235	7.61879	0.355792	1.94367	5.52618	21.7779	1.40187
1.08714	0.032232	4.87026	0.600533	2.10028	0.021455	0	40.3935	5.34949	1.16041
0.923435	0.046535	2.63216	16.9173	14.9765	2.29812	2.22205	8.08077	18.1371	6.53269
0.993058	0.111794	3.21623	0.238193	11.1412	0.133573	3.3642	9.54342	7.7053	12.9825
0.146356	0.04257	9.76982	17.777	10.7862	0.164924	1.68	8.74305	6.38156	8.72778
0.527243	0.01778	6.62062	11.0595	0.023723	0.026137	0	7.03142	5.25244	0.609181
0.030197	0.364096	3.55874	9.44763	1.25687	0.263599	0.813767	7.08561	0.529772	5.8303
0.069305	0.021792	5.31908	10.6148	5.27219	0.27886	0.927413	16.2656	1.31002	9.82082
3.45753	0.002687	2.83315	13.6792	5.87363	2.3781	0.043427	13.9735	8.40313	10.7457
0.209082	0.113065	1.57643	13.8181	9.28505	4.19706	0.02416	15.1712	19.3273	3.95959
0.158889	0.878796	1.4543	10.6678	3.86221	0.523796	0	5.89218	15.9933	11.3773
1.08793	2.23048	4.89881	6.36122	4.94271	4.47255	0.011582	22.398	0.725997	3.16644
1.26124	0.124881	4.36899	2.92588	0.004028	0.62134	7.36e-05	10.8359	0.022759	4.92862
0.052668	0.994768	3.95262	5.89588	0.033492	0.003647	1.21817	3.72022	9.11986	4.64214
0.049847	0.221467	6.20532	1.27832	0.029661	0.015856	0	9.03007	5.23034	7.73452
2.97935	0.812194	2.84293	1.54759	0.900193	1.0514	0.002557	9.419	3.79952	7.34377
1.00723	3.19011	8.83284	20.6173	2.37525	0.172582	0	12.307	1.08863	4.75587
1.59126	0.632142	1.03421	0.733931	4.3585	1.15107	2.01671	21.4134	4.27683	1.16757
1.63626	0.092502	9.03237	1.93013	2.04981	1.19863	0.087409	10.4695	4.37975	7.0706
2.57794	0.785738	4.15802	1.11118	9.03007	1.1441	0.021829	18.2686	0.142885	5.74446
0.659228	6.88682	0.92105	5.32373	1.25727	0.406911	1.27386	19.1636	0.116793	10.1288
0.49804	0.033168	2.20164	2.06571	3.33994	1.1988	0.030946	9.44685	8.73897	9.59104
3.81923	0.073183	1.97031	4.68782	1.64457	3.98298	0.928256	11.6602	12.8411	3.72228
2.06293	0.012319	1.0177	5.30276	4.17848	1.69559	0.341037	7.79205	17.2562	10.8119
0.002747	0.864703	5.91548	0.427975	2.14129	1.0362	1.16189	12.3491	6.31634	11.3699
0.604838	0.5895	4.38024	0.259468	0.060679	0.101866	0.029658	10.4654	3.00317	7.80884
0.903563	1.09824	4.99386	4.39321	2.65567	3.10251	4.96249	9.92246	5.49417	9.62067
1.89847	1.29385	0.613909	13.1184	2.24249	1.50878	0.610446	16.1252	1.62774	0.771955
0.050268	1.00011	1.96563	1.69783	2.17091	0.045294	0.000302	8.44852	12.0167	5.02652
0.629944	0.147958	4.23459	2.42212	8.26115	1.26132	0.001866	13.8216	12.6048	9.16784
0.827392	0.047897	6.12306	9.21809	6.79593	0.027721	0.13348	11.2307	21.4839	5.69456
0.608514	0.01609	0.202749	6.13847	0.133048	0.326347	0	4.59568	8.0155	9.75158
0.156351	0.954044	0.646165	10.7954	0.430967	0.093086	0.10057	8.54988	11.1209	5.91881
2.51748	1.0232	2.62696	1.48848	5.01218	0.043009	0.266787	7.52903	6.90443	6.39608
2.13518	0	2.87824	2.33479	1.93752	2.94358	0.116081	5.91611	3.80746	0.992164
0.559477	0.665822	2.57903	0.641496	9.88773	0.408935	0.069153	4.33609	1.37721	3.56771
1.46968	0.13235	1.23731	11.2196	0.007364	0.710699	0.024337	3.78848	3.83452	4.11186
2.34853	2.52334	3.38618	9.05571	0.277238	0.194926	3.48419	5.55189	0.020022	1.13127
0.499838	2.16573	4.73397	1.40113	5.06026	0.064573	0.49595	8.84448	0.290603	3.50785
1.13368	1.88422	4.48899	6.95604	1.13177	1.98512	0.039424	4.9556	0.890343	4.7508
0.021231	0.126441	5.31921	22.2853	10.9149	0	0.023703	5.61471	15.3202	4.49233
0.409241	2.98473	4.03529	0.735972	2.20638	0.41191	0.002476	6.61728	7.8035	11.4581
0.323959	0.125535	4.31663	1.65571	4.38813	0.296022	0.047381	3.11932	8.56514	12.1138
0.020441	1.61686	4.67812	3.62879	2.03835	1.06117	0.609334	7.07242	8.2182	8.68532
0.234565	0.085576	5.87364	4.74862	7.03022	1.48388	0.77021	2.69023	7.42355	8.1904
0.252115	0.08553	1.96172	4.37479	0.651426	1.52592	0.193077	3.06442	6.48492	1.24854
0.509958	0.145591	4.43874	5.76152	4.46979	2.05338	0.088007	3.42042	10.5931	0.546464
0.058349	0.498751	6.59681	6.79678	0.22107	0.629862	1.70864	3.20315	6.86109	4.02255
0.84952	0.601576	3.88712	6.96873	5.00008	1.15695	0.385645	10.3081	10.011	6.65363
0.453616	3.44103	4.30095	0.096631	0.776903	0.520218	0.512314	7.11783	5.3836	4.2699
0.213366	3.355	3.6564	8.38787	0.516168	4.7911	0.006878	8.79671	2.35898	13.7114
1.79625	1.76729	0.110304	6.46419	3.75327	1.74217	2.62447	8.73524	16.6148	10.6378
0	3.76506	2.52805	11.0022	6.12425	0.810804	0.251439	11.8974	12.6692	1.09598
0.451736	3.5537	5.21541	5.12553	8.22473	0.035053	2.28127	8.12199	8.63106	6.51464
0.028144	0.043965	3.24591	0.206886	0.869008	3.42427	2.08104	10.2556	0.267267	2.8386
0.148067	0.074676	1.52145	0	0.232304	5.00914	0.99263	4.81888	7.67871	8.55566
2.79353	0.018155	9.10483	8.26973	7.352	2.852	0.464434	9.21039	0.052111	11.3722
0.146024	0.274356	3.54273	9.97288	4.3988	0.268777	0.632237	3.20207	7.42171	9.93456
0.004167	0.926931	2.24283	10.6817	0.271626	0.024622	4.79232	5.15246	4.20901	1.00628
0.715709	0.501284	6.50978	11.2815	0.724722	0.790557	0.28303	9.11913	8.57126	1.9503
0.012349	4.0001	0.045719	3.70243	0.10591	2.31447	4.29292	5.76112	10.0317	4.44147
0.0312	0.010296	2.05193	16.5416	0.221013	0.004671	2.6693	2.91595	7.83397	7.98788
0.4085	0.660274	0.963629	1.73133	0.656272	3.91258	2.35228	4.49792	1.97199	2.01652
0.205574	0.942453	3.0441	2.01529	0.493309	0.654432	0.002237	4.32666	7.37511	4.50096
0.051603	0.026066	1.89679	2.46036	0.515446	0.734864	0.027997	2.63851	9.28415	0.215822
1.7465	0.111854	4.05091	0.005096	2.69127	0.383716	0	4.75919	6.028	0.968063
0.167323	0.923309	10.3591	0.758973	7.45142	0.350079	0.59739	4.50543	0.65453	2.86617
4.48275	2.45075	9.19411	3.02131	1.2377	0.207893	0.598619	6.21902	0.0351	7.55593
0.110973	0.705372	0.837074	4.01679	0.403003	0.461972	0	7.60169	4.23828	7.70498
0.018273	0	0.803991	8.96752	0.524333	0.050332	1.26996	2.90547	15.1047	7.54141
0.547454	0.737537	0.650292	0.739413	8.20399	1.40757	0.004882	6.36624	12.6547	1.97395
0.033598	0	1.32034	7.5017	4.49326	0	0.305777	5.70877	6.25541	3.22067
0.035244	0	3.28106	2.30574	0.473643	1.69418	0.679282	4.95855	10.3621	5.51147
0.466712	0.384298	0.267174	1.18446	4.74469	0.118777	3.35433	3.45591	8.88266	2.96403
0.078629	0	1.75629	6.81239	3.55118	2.79451	3.59936	6.02147	10.6483	7.18315
2.00048	0.420741	1.37115	2.14059	7.20167	3.19152	3.53799	3.29555	8.63259	17.6821
1.78814	0.083264	2.32948	11.5251	1.0026	1.10199	0.713597	2.57936	0.474884	8.39203
3.29683	0.090058	1.73787	5.51146	0.01505	2.16325	0.036039	4.74308	8.00958	3.75316
0.070658	0.056997	7.23166	3.7156	5.52155	1.34061	0.105283	5.63904	3.91895	9.97597
1.43312	4.68902	3.7718	13.928	2.45705	0.186846	5.98409	3.33181	4.62652	3.31926
0.008517	0.735409	4.24012	4.08948	0.009984	0.213445	0.597986	3.86388	1.64331	5.01206
0.865364	0.162204	4.2955	5.42526	0.554738	0.242441	1.55928	6.2467	6.00378	2.81304
4.69154	0.34955	5.12527	14.4567	4.41736	0.008561	1.75441	3.42527	5.63305	9.42277
4.98408	0	3.15223	1.86237	1.99254	1.06904	0.007116	4.79552	7.19012	5.05882
0.008275	0.731418	2.89437	0.518328	8.86783	3.89564	0.036689	4.83019	2.71333	1.36208
0.147551	0.053329	3.84375	5.02175	6.62588	1.5893	0.032678	5.26745	9.36329	0.960169
0.040056	0	2.24444	8.8847	0.897866	0.093702	1.27188	4.54229	0.220225	6.84033
2.80506	0.541043	6.98416	8.78754	0.380931	0.076003	0.515586	12.4358	10.519	12.8261
0.128527	0.272997	4.07716	9.01419	0.003018	0.929875	0.713545	5.73637	7.29835	9.07287
1.00798	0	0.025549	7.32369	8.11314	0.031115	0.4055	4.40696	1.75793	4.95786
0.457663	2.22184	0.20126	1.76617	3.49456	4.51461	0.044042	5.04404	12.6678	2.68204
0.022292	4.45565	1.83169	1.89825	2.0446	5.08575	0.426799	2.72232	6.38859	4.44323
0.063065	0.098839	4.98506	8.2419	2.56381	0.201037	1.01159	5.20885	0.798406	0.371637
0.375317	0.903188	5.02435	5.18477	0.063274	0.078195	0.06483	6.46363	4.86964	1.12296
0.849113	0.186343	2.85437	1.54964	14.3167	0.843194	0.094344	5.38948	0.024139	1.24726
0.040946	0.083292	1.48868	4.08997	4.56223	0.830425	0.025776	7.97351	1.6607	8.26043
0.007289	0.216618	4.42542	7.34302	4.92741	2.60305	0	8.94574	7.65981	5.73071
0.034916	1.2011	1.00278	7.64543	3.55718	0.529438	0	6.81334	2.66307	3.22904
0.190911	0.003428	3.44586	8.03888	0.949644	1.13612	0.007782	3.44074	11.2086	0.716796
2.40858	0.418361	7.50436	6.84223	4.80892	0.144355	0.714856	4.37782	1.23204	24.134
2.86301	3.6941	5.03503	10.9441	1.27968	0.024273	0	0.971515	2.10453	5.67198
0.351074	1.07248	6.20424	13.8188	3.06939	0.160167	0	2.31967	1.57151	6.66656
6.18e-05	0.431027	6.17316	6.05634	0.379574	2.01436	0.001064	6.761	14.3478	9.32936
0.003361	0.110468	4.50323	0.084325	2.50208	4.1078	0.009204	5.43117	7.25244	2.72666
0.003829	5.56479	2.70786	3.26347	2.0849	0.163784	0.094866	4.75237	0.545605	3.59643
0.695148	7.96769	3.61969	16.6509	0.427658	0.890383	2.86851	5.92213	9.64397	15.2351
0.039267	2.21195	7.1315	3.75043	4.75654	0.675119	0.181846	12.8442	8.79272	6.25737
0.166679	0.047872	2.83969	13.2222	0.173063	1.09625	0.003895	9.89648	1.19889	6.22231
3.32943	4.05124	5.02236	10.8004	6.43992	2.70675	0.026453	7.92297	5.24565	6.33261
0.578063	0.072282	7.5103	0.018985	0.181225	2.30795	0.016593	5.97401	10.3183	1.96434
0.827756	0.017721	1.29417	6.97436	1.92003	0.66585	0.326097	2.72228	5.07521	0.768952
0.470338	3.09871	3.85171	0.914038	4.74466	4.65968	0.606093	2.07614	15.0319	3.62279
0.286789	1.0151	5.96648	10.6631	3.13013	0.049766	0.438979	3.28384	7.09103	0.904756
0.027385	0.247365	5.67381	6.49055	0.479864	0.089141	0.129746	5.01926	2.49578	2.00556
0.010522	0.001946	1.61821	0.374937	0.662557	0.310264	0.237795	5.14733	6.28906	13.1492
0.027804	0.019907	2.38688	5.87577	0.009353	0.07597	2.12397	9.65482	10.1736	12.8046
0.022826	0.343212	3.97715	5.52628	1.30118	0.053479	0	7.52529	5.69479	7.17924
2.06994	1.58199	6.17703	3.40713	6.76734	0.857016	0	2.02172	10.2315	2.0798
1.31306	0.495005	3.38209	11.1768	3.07619	0.545952	0.256373	3.56476	0.176813	4.21183
0.284879	0.486051	4.83314	9.67428	10.1737	0.005724	0	3.4539	7.12024	6.39796
1.21399	0.465315	4.31095	3.90138	7.48194	0.371348	2.23769	3.39717	11.7773	4.55482
2.26583	3.56847	3.86356	4.89854	0.971884	0.50632	0.086416	3.72382	17.7893	4.06258
0.24041	0.254228	1.18169	4.27456	7.87816	0.309731	0.00487	3.79659	8.4834	3.51262
1.29762	0.048037	0.870433	14.1717	8.38163	0.813066	0.012461	3.88785	7.54458	9.82944
2.22173	1.56172	4.36139	0.472145	6.39122	1.53521	0.006261	8.64525	8.56117	6.34551
1.08763	6.61998	2.1746	0.190244	1.59483	1.03189	4.24811	3.47069	12.9321	3.61442
0.331443	5.96542	2.43534	7.80187	0.902141	1.80973	0.005073	8.35529	7.34456	5.76734
0.108049	1.74217	2.83288	10.9926	7.72543	0.205015	0.270431	2.52387	9.4472	10.3214
0.147022	0.020048	4.24106	13.318	1.86269	0.481752	1.60032	6.77244	1.66588	6.81029
0.384556	4.70777	2.45613	10.0146	2.54237	0.338739	1.29766	3.09805	15.4844	7.06736
0.728826	0.257777	5.96622	7.41366	9.24188	0.434081	1.20165	3.5429	11.7531	0.932265
0.054597	3.17242	5.26051	9.43123	9.11938	3.75989	0.236532	4.29159	0.408907	0.449447
1.3591	0.907964	2.46408	5.80459	12.0414	2.44092	0	5.20093	1.60261	9.87273

## Sheet: Fig. 5c
Independent experiment #1 (representative)					Table Analyzed	Fold-change
					Data sets analyzed	A-C
dU lesions (fold-change)
DMSO	TH7299	5-FU			ANOVA summary
0.89571	3.54431	2.26531			F	156.4
1.10429	3.78211	2.45502			P value	0.0009
					P value summary	***
					Significant diff. among means (P < 0.05)?	Yes
Independent experiment #2					R squared	0.9905
dU lesions (fold-change)					Brown-Forsythe test
DMSO	TH7299	5-FU			F (DFn, DFd)	+infinity (2, 3)
1.00924	6.58971	1.20712			P value	<0.0001
1.02507	6.26913	2.60818			P value summary	****
0.965699	6.27705	1.64248			Are SDs significantly different (P < 0.05)?	Yes
					Bartlett's test
					Bartlett's statistic (corrected)
					P value
					P value summary
					Are SDs significantly different (P < 0.05)?
					ANOVA table	SS	DF	MS	F (DFn, DFd)	P value
					Treatment (between columns)	7.094	2	3.547	F (2, 3) = 156.4	P=0.0009
					Residual (within columns)	0.06802	3	0.02267
					Total	7.162	5
					Data summary
					Number of treatments (columns)	3
					Number of values (total)	6
					Multiple comparisons
					Number of families	1
					Number of comparisons per family	3
					Alpha	0.05
					Tukey's multiple comparisons test	Mean Diff.	95.00% CI of diff.	Below threshold?	Summary
					DMSO vs. TH7299 10 μM	-2.663	-3.292 to -2.034	Yes	***		A-B
					DMSO vs. 5-FU 10 μM	-1.36	-1.989 to -0.7309	Yes	**		A-C
					TH7299 10 μM vs. 5-FU 10 μM	1.303	0.6738 to 1.932	Yes	**		B-C
					Test details	Mean 1	Mean 2	Mean Diff.	SE of diff.	n1	n2	q	DF
					DMSO vs. TH7299 10 μM	1	3.663	-2.663	0.1506	2	2	25.01	3
					DMSO vs. 5-FU 10 μM	1	2.36	-1.36	0.1506	2	2	12.77	3
					TH7299 10 μM vs. 5-FU 10 μM	3.663	2.36	1.303	0.1506	2	2	12.24	3

## Sheet: Fig. 5d
	No thymidine						10 µM thymidine							Table Analyzed	dU HL-60 combined rep1+rep2
DMSO	3.22		2.62	1.92	2.08	2.58	3.33	2.54	3.16	3.38	2.82	2.73
TH9619	6.05	6.95	6.22	7.95	6.35	4.49	3.83	3.48	3.9	2.85	2.53	2.61		Two-way ANOVA	Ordinary
dUTPasei	4.61	3.99	3.3	2.72	3.36	4.1	3.56	4.33	3.89	3.29	3.38	2.93		Alpha	0.05
TH9619 + dUTPasei	15.14	11.27	12.11	11.21	9.97	12.42	4.45			4.87	3.34	4.08
MTX	6.16	5.8	4.69	8.57	6.1		6.4	7.58	6.64	6.23	5.28	6.1		Source of Variation	% of total variation	P value	P value summary	Significant?
5-FU	4.86	5.73	4.31	5.9	5.64	5.35	4.26	3.56	2.73	3.33	3.04	4.18		Interaction	25.89	<0.0001	****	Yes
														Row Factor	40.04	<0.0001	****	Yes
														Column Factor	14.4	<0.0001	****	Yes
														ANOVA table	SS (Type III)	DF	MS	F (DFn, DFd)	P value
														Interaction	125.5	5	25.1	F (5, 56) = 31.46	P<0.0001
														Row Factor	194.1	5	38.82	F (5, 56) = 48.64	P<0.0001
														Column Factor	69.81	1	69.81	F (1, 56) = 87.47	P<0.0001
														Residual	44.69	56	0.7981
														Difference between column means
														Predicted (LS) mean of no thymidine	6.014
														Predicted (LS) mean of 10 µM thymidine	3.972
														Difference between predicted means	2.042
														SE of difference	0.2183
														95% CI of difference	1.605 to 2.479
														Data summary
														Number of columns (Column Factor)	2
														Number of rows (Row Factor)	6
														Number of values	68
														Multiple comparisons
														Compare each cell mean with the other cell mean in that row
														Number of families	1
														Number of comparisons per family	6
														Alpha	0.05
														Šídák's multiple comparisons test	Predicted (LS) mean diff.	95.00% CI of diff.	Below threshold?	Summary	Adjusted P Value
														no thymidine - 10 µM thymidine
														DMSO	-0.5093	-1.985 to 0.9660	No	ns	0.9249
														TH9619	3.135	1.728 to 4.542	Yes	****	<0.0001
														dUTPasei	0.1167	-1.290 to 1.523	No	ns	>0.9999
														TH9619 + dUTPasei	7.835	6.262 to 9.408	Yes	****	<0.0001
														MTX	-0.1077	-1.583 to 1.368	No	ns	>0.9999
														5-FU	1.782	0.3750 to 3.188	Yes	**	0.0063
														no thymidine
														TH9619 + dUTPasei vs. TH9619	5.685	4.314 to 7.056	Yes	****	<0.0001
														TH9619 + dUTPasei vs. dUTPasei	8.34	6.969 to 9.711	Yes	****	<0.0001
														Test details	Predicted (LS) mean 1	Predicted (LS) mean 2	Predicted (LS) mean diff.	SE of diff.	N1	N2	t	DF
														no thymidine - 10 µM thymidine
														DMSO	2.484	2.993	-0.5093	0.541	5	6	0.9415	56
														TH9619	6.335	3.2	3.135	0.5158	6	6	6.078	56
														dUTPasei	3.68	3.563	0.1167	0.5158	6	6	0.2262	56
														TH9619 + dUTPasei	12.02	4.185	7.835	0.5767	6	4	13.59	56
														MTX	6.264	6.372	-0.1077	0.541	5	6	0.199	56
														5-FU	5.298	3.517	1.782	0.5158	6	6	3.454	56
														no thymidine
														TH9619 + dUTPasei vs. TH9619	12.02	6.335	5.685	0.5158	6	6	11.02	56
														TH9619 + dUTPasei vs. dUTPasei	12.02	3.68	8.34	0.5158	6	6	16.17	56

## Sheet: Fig. 5e
DMSO (-UNG)	DMSO (+UNG)	dUTPasei (-UNG)	dUTPasei (+UNG)	TH7299 (-UNG)	TH7299 (+UNG)	TH7299+dUTPasei (-UNG)	TH7299+dUTPasei (+UNG)	5-FU (-UNG)	5-FU (+UNG)		Table Analyzed	TH7299+dUTPasei (-/+UNG)
6.3028	11.1392	9.2345	3.97554	22.8453	31.0559	10.099	47.5125	22.1369	9.37527
22.4327	8.07954	11.3214	20.2481	17.3622	10.7651	14.6239	46.8342	8.96341	21.7023		Kruskal-Wallis test
8.09074	6.78219	5.263	14.1378	9.01491	13.203	8.55504	32.1808	21.2982	29.9449		P value	<0.0001
12.0794	8.98976	4.83043	13.0302	45.2447	0.021584	14.8663	31.0779	18.4919	18.0354		Exact or approximate P value?	Approximate
12.2492	4.61838	4.95097	6.27086	12.9477	26.742	7.07634	40.5886	13.6781	28.0426		P value summary	****
10.5216	4.89981	11.0069	17.3493	12.7081	26.2335	15.6184	33.6705	7.33929	17.4254		Do the medians vary signif. (P < 0.05)?	Yes
7.63584	4.21063	2.16057	22.6651	13.371	23.4324	16.3422	24.1615	3.94331	28.5952		Number of groups	10
6.99338	17.0406	1.43496	13.8505	49.3961	25.1714	13.6598	26.5291	1.72016	48.6683		Kruskal-Wallis statistic	361.4
9.89188	11.4483	13.6407	8.25107	6.22138	18.0219	13.806	10.1321	6.03638	13.2008
9.52868	6.54021	4.75189	8.63958	11.6329	26.8053	12.7302	8.07452	8.44527	22.8098		Data summary
15.0127	10.4969	12.4044	11.6899	8.4248	10.7217	14.7807	19.6668	1.74342	11.699		Number of treatments (columns)	10
11.724	2.88375	25.9777	8.79424	5.18067	32.5923	8.31084	21.6174	6.57958	58.7855		Number of values (total)	2000
10.9222	6.87582	7.40386	1.99975	14.5837	17.7019	5.59305	10.9264	5.72141	11.2103
8.25014	16.0653	18.4606	4.32649	6.65841	37.241	2.36575	9.72946	2.22942	13.5116		Multiple comparisons
19.27	4.84862	25.5301	12.1289	4.48965	22.2856	7.68894	44.815	6.26407	16.1149		Number of families	1
8.17672	1.36657	17.8959	13.5358	9.69416	10.7001	17.688	11.7683	8.74148	16.7724		Number of comparisons per family	45
8.6722	2.98457	6.68748	4.69375	8.31455	6.17993	6.86815	19.4773	2.50772	18.1669		Alpha	0.05
17.4476	1.58164	22.7325	6.89185	3.53869	17.6017	7.83596	21.5895	1.46811	7.52334
24.9946	4.37726	19.8634	9.68777	9.91242	27.3406	12.0747	13.9289	1.21405	8.68215		Dunn's multiple comparisons test	Mean rank diff.	Significant?	Summary	Adjusted P Value
9.61892	2.21498	18.1759	17.0667	2.89262	17.1084	10.2379	23.7136	7.60444	8.42618		DMSO (-UNG) vs. DMSO (+UNG)	250.5	Yes	***	0.0006	A-B
13.723	4.91026	15.0624	6.74383	4.89459	23.6561	12.1959	13.7655	6.49834	11.369		DMSO (-UNG) vs. dUTPasei (-UNG)	128.2	No	ns	>0.9999	A-C
14.6544	5.6427	14.969	4.33333	3.62099	22.5857	7.65085	22.6052	3.55512	15.2527		DMSO (-UNG) vs. dUTPasei (+UNG)	405.8	Yes	****	<0.0001	A-D
14.0846	19.3709	9.68435	3.39136	4.83791	14.4136	8.07735	26.2608	6.01699	10.5016		DMSO (-UNG) vs. TH7299 (-UNG)	361.7	Yes	****	<0.0001	A-E
11.0253	3.21781	11.374	7.02319	5.45139	18.7864	13.929	12.0053	1.9791	17.9971		DMSO (-UNG) vs. TH7299 (+UNG)	-160.7	No	ns	0.2432	A-F
15.5315	4.48282	16.3977	10.0298	3.8175	4.79184	18.1885	16.3402	4.52241	24.5637		DMSO (-UNG) vs. TH7299+dUTPasei (-UNG)	80.53	No	ns	>0.9999	A-G
16.4519	8.33808	9.06584	5.01367	4.73277	4.23179	31.4792	15.9002	6.93834	7.50625		DMSO (-UNG) vs. TH7299+dUTPasei (+UNG)	-405.9	Yes	****	<0.0001	A-H
12.5351	19.9368	22.4925	10.142	22.3732	16.8738	14.0032	45.5987	5.45439	6.87297		DMSO (-UNG) vs. 5-FU (-UNG)	188.8	Yes	*	0.0484	A-I
15.3356	11.8144	14.5218	13.4137	5.24636	20.3727	10.8724	20.2297	4.61356	11.1769		DMSO (-UNG) vs. 5-FU (+UNG)	-195.1	Yes	*	0.0329	A-J
10.4631	4.37651	20.5452	5.65128	4.27111	8.85858	10.3027	28.5791	6.76982	3.21873		DMSO (+UNG) vs. dUTPasei (-UNG)	-122.2	No	ns	>0.9999	B-C
13.5632	7.2733	8.63199	5.9384	2.028	19.5781	11.8389	23.6716	6.55424	4.6908		DMSO (+UNG) vs. dUTPasei (+UNG)	155.3	No	ns	0.3219	B-D
18.2111	10.0851	5.83886	2.28557	4.90633	23.1085	7.64371	22.525	5.17119	14.7591		DMSO (+UNG) vs. TH7299 (-UNG)	111.2	No	ns	>0.9999	B-E
11.7324	22.34	4.65323	5.40185	3.3354	9.84355	16.2796	36.6133	2.1799	12.2733		DMSO (+UNG) vs. TH7299 (+UNG)	-411.1	Yes	****	<0.0001	B-F
9.9769	13.9474	3.33242	7.65664	6.37652	16.3718	11.8809	44.0697	75.1496	4.76081		DMSO (+UNG) vs. TH7299+dUTPasei (-UNG)	-169.9	No	ns	0.1464	B-G
8.77787	9.64264	7.43811	6.83824	2.3343	6.38078	13.8078	9.77072	5.59517	63.393		DMSO (+UNG) vs. TH7299+dUTPasei (+UNG)	-656.4	Yes	****	<0.0001	B-H
12.5154	3.56629	7.24858	2.80126	42.6737	23.4443	11.192	22.2359	10.1018	8.86014		DMSO (+UNG) vs. 5-FU (-UNG)	-61.63	No	ns	>0.9999	B-I
12.5175	16.4452	11.1075	2.39999	8.22943	21.5556	19.3185	34.1056	3.29591	5.73635		DMSO (+UNG) vs. 5-FU (+UNG)	-445.6	Yes	****	<0.0001	B-J
16.8112	9.71347	22.91	10.4382	47.8668	16.1475	6.61137	3.90048	4.53761	12.8198		dUTPasei (-UNG) vs. dUTPasei (+UNG)	277.6	Yes	****	<0.0001	C-D
6.39618	4.58896	10.9417	11.4263	4.55282	6.01768	7.95482	5.89349	3.40754	7.30647		dUTPasei (-UNG) vs. TH7299 (-UNG)	233.5	Yes	**	0.0024	C-E
11.1271	14.41	5.99628	7.49471	7.39831	11.9531	4.94628	18.9191	5.68741	5.92541		dUTPasei (-UNG) vs. TH7299 (+UNG)	-288.9	Yes	****	<0.0001	C-F
5.88373	8.75595	20.2263	9.05245	6.49361	5.74446	10.6628	28.5414	16.2143	14.2494		dUTPasei (-UNG) vs. TH7299+dUTPasei (-UNG)	-47.71	No	ns	>0.9999	C-G
13.3095	14.2027	19.8526	15.3466	5.98012	12.8493	56.4158	10.9176	2.1143	6.72911		dUTPasei (-UNG) vs. TH7299+dUTPasei (+UNG)	-534.2	Yes	****	<0.0001	C-H
20.8414	1.95738	8.31713	17.627	3.26439	16.7846	6.26251	1.80285	4.23865	15.5915		dUTPasei (-UNG) vs. 5-FU (-UNG)	60.61	No	ns	>0.9999	C-I
23.8196	10.4878	3.99366	2.23932	8.98615	77.2837	9.39717	15.182	8.37898	18.1441		dUTPasei (-UNG) vs. 5-FU (+UNG)	-323.3	Yes	****	<0.0001	C-J
22.5857	6.37425	10.7392	5.14134	5.93222	17.982	7.90166	12.7922	5.97694	9.10457		dUTPasei (+UNG) vs. TH7299 (-UNG)	-44.1	No	ns	>0.9999	D-E
16.0511	2.20635	14.7851	3.04235	9.75921	17.0145	3.62141	18.8189	7.40456	23.8331		dUTPasei (+UNG) vs. TH7299 (+UNG)	-566.4	Yes	****	<0.0001	D-F
11.9085	3.13133	18.0716	2.21272	6.77358	4.49796	57.8885	15.0766	2.45301	29.1266		dUTPasei (+UNG) vs. TH7299+dUTPasei (-UNG)	-325.3	Yes	****	<0.0001	D-G
14.2817	2.71305	11.4309	1.98181	13.3	13.7894	57.9657	12.4656	1.91746	7.08853		dUTPasei (+UNG) vs. TH7299+dUTPasei (+UNG)	-811.7	Yes	****	<0.0001	D-H
14.0605	4.17824	13.989	11.9087	7.29573	3.31776	38.0262	28.6668	3.88466	30.5932		dUTPasei (+UNG) vs. 5-FU (-UNG)	-217	Yes	**	0.0077	D-I
16.3155	2.30837	17.6838	22.1377	10.9815	14.0872	5.50335	22.5584	1.43162	22.1727		dUTPasei (+UNG) vs. 5-FU (+UNG)	-600.9	Yes	****	<0.0001	D-J
12.5679	6.21529	17.7228	2.47792	3.84506	9.00637	4.4092	46.0958	6.2209	30.0351		TH7299 (-UNG) vs. TH7299 (+UNG)	-522.3	Yes	****	<0.0001	E-F
15.9457	2.36571	11.7216	2.63208	1.07998	12.8379	9.81547	32.7876	1.81051	26.5735		TH7299 (-UNG) vs. TH7299+dUTPasei (-UNG)	-281.2	Yes	****	<0.0001	E-G
19.4147	4.91301	15.7441	12.9492	5.18688	7.89571	8.14956	41.9783	3.2912	19.2249		TH7299 (-UNG) vs. TH7299+dUTPasei (+UNG)	-767.6	Yes	****	<0.0001	E-H
20.361	4.16214	4.85357	10.0533	8.44145	6.25388	12.5716	30.4565	10.0914	33.7877		TH7299 (-UNG) vs. 5-FU (-UNG)	-172.9	No	ns	0.1243	E-I
20.6916	3.41693	21.8123	5.01624	1.81624	5.33925	4.18762	23.651	3.13247	30.8615		TH7299 (-UNG) vs. 5-FU (+UNG)	-556.8	Yes	****	<0.0001	E-J
20.5774	15.7172	5.21487	5.20059	0.638314	9.90909	5.86858	13.9282	55.5567	25.1196		TH7299 (+UNG) vs. TH7299+dUTPasei (-UNG)	241.2	Yes	**	0.0013	F-G
23.1459	1.63931	16.3319	11.6478	6.20243	8.56628	3.08528	18.2355	3.74139	31.4166		TH7299 (+UNG) vs. TH7299+dUTPasei (+UNG)	-245.3	Yes	***	0.001	F-H
31.429	2.5966	4.62365	11.1352	7.91491	25.0563	4.57256	19.821	2.79226	30.0037		TH7299 (+UNG) vs. 5-FU (-UNG)	349.5	Yes	****	<0.0001	F-I
16.1072	3.32478	12.7123	4.95242	5.28644	22.6537	5.57147	22.6584	15.3034	25.2154		TH7299 (+UNG) vs. 5-FU (+UNG)	-34.43	No	ns	>0.9999	F-J
7.84511	4.08018	7.19815	7.91086	6.71003	14.1103	11.6349	26.151	5.78769	23.3644		TH7299+dUTPasei (-UNG) vs. TH7299+dUTPasei (+UNG)	-486.5	Yes	****	<0.0001	G-H
9.64806	11.6107	19.4723	3.68443	5.49641	9.12123	11.1181	40.8998	5.30757	26.2413		TH7299+dUTPasei (-UNG) vs. 5-FU (-UNG)	108.3	No	ns	>0.9999	G-I
15.3289	3.52026	14.8382	2.54398	4.46071	16.2949	3.34766	21.8049	10.9288	29.4119		TH7299+dUTPasei (-UNG) vs. 5-FU (+UNG)	-275.6	Yes	****	<0.0001	G-J
8.81344	7.94222	8.08333	6.34732	5.3581	15.5191	6.45325	28.308	9.02621	23.5925		TH7299+dUTPasei (+UNG) vs. 5-FU (-UNG)	594.8	Yes	****	<0.0001	H-I
5.40411	3.2993	5.93171	5.77813	3.18643	6.42029	2.37186	13.5931	3.58208	12.9046		TH7299+dUTPasei (+UNG) vs. 5-FU (+UNG)	210.9	Yes	*	0.0117	H-J
9.34336	1.52942	10.3044	1.11639	7.47036	25.2759	5.3907	12.0405	6.16876	7.87924		5-FU (-UNG) vs. 5-FU (+UNG)	-383.9	Yes	****	<0.0001	I-J
18.3374	5.74272	18.0849	11.6704	5.12493	29.3614	3.83381	11.0533	3.6156	2.78778
19.2508	6.01387	5.15084	1.93528	8.79984	18.8249	9.25535	5.57327	8.12695	7.91895		Test details	Mean rank 1	Mean rank 2	Mean rank diff.	n1	n2	Z
10.9717	6.85477	4.26412	1.72373	8.13736	27.8265	6.03055	11.4849	3.04912	14.2317		DMSO (-UNG) vs. DMSO (+UNG)	1066	815.4	250.5	200	200	4.337
7.25364	5.58275	9.36325	4.7775	11.0502	52.1416	4.7485	5.5358	2.44597	9.68399		DMSO (-UNG) vs. dUTPasei (-UNG)	1066	937.7	128.2	200	200	2.221
8.56786	13.7211	11.1674	12.3215	10.6324	10.1888	7.8871	1.19804	2.29624	9.91657		DMSO (-UNG) vs. dUTPasei (+UNG)	1066	660.1	405.8	200	200	7.027
7.05469	19.5717	4.59488	0.147743	4.44863	11.8233	11.1709	31.5275	6.0359	5.25449		DMSO (-UNG) vs. TH7299 (-UNG)	1066	704.2	361.7	200	200	6.263
12.7632	7.69536	19.3212	0	10.6238	3.16587	10.4418	64.088	6.56268	6.42784		DMSO (-UNG) vs. TH7299 (+UNG)	1066	1227	-160.7	200	200	2.782
11.3654	22.7224	8.01118	3.24009	8.44942	4.18512	11.8508	16.5748	4.86729	43.1538		DMSO (-UNG) vs. TH7299+dUTPasei (-UNG)	1066	985.4	80.53	200	200	1.394
8.78352	5.94141	3.64942	1.19268	9.05044	13.6098	8.0284	15.9506	6.0051	6.00316		DMSO (-UNG) vs. TH7299+dUTPasei (+UNG)	1066	1472	-405.9	200	200	7.029
17.143	1.41087	8.20449	2.36723	7.17051	7.75807	10.0004	3.61167	3.2815	1.84149		DMSO (-UNG) vs. 5-FU (-UNG)	1066	877	188.8	200	200	3.27
9.65483	10.3874	10.3079	11.9274	28.4394	6.46563	1.91187	23.0196	6.05909	6.45491		DMSO (-UNG) vs. 5-FU (+UNG)	1066	1261	-195.1	200	200	3.378
7.10594	7.09758	18.5025	3.14375	37.7741	11.6207	10.2278	2.25735	5.06609	5.52788		DMSO (+UNG) vs. dUTPasei (-UNG)	815.4	937.7	-122.2	200	200	2.117
15.8169	0.99482	23.2581	9.09926	2.25208	9.81279	10.06	7.98301	7.39123	13.7375		DMSO (+UNG) vs. dUTPasei (+UNG)	815.4	660.1	155.3	200	200	2.69
17.8615	7.66943	9.77395	8.37425	9.3262	7.15322	8.6512	9.99994	7.83957	6.32009		DMSO (+UNG) vs. TH7299 (-UNG)	815.4	704.2	111.2	200	200	1.926
9.5716	3.81321	11.2426	4.67357	2.98373	18.2919	64.6134	3.7342	40.3009	5.25565		DMSO (+UNG) vs. TH7299 (+UNG)	815.4	1227	-411.1	200	200	7.119
8.974	15.5151	5.75273	0.246629	3.57605	15.6972	5.38066	9.48995	9.22534	6.36938		DMSO (+UNG) vs. TH7299+dUTPasei (-UNG)	815.4	985.4	-169.9	200	200	2.943
11.9331	9.57623	9.7554	0.226923	4.86162	15.756	5.36207	6.90143	7.87382	4.64657		DMSO (+UNG) vs. TH7299+dUTPasei (+UNG)	815.4	1472	-656.4	200	200	11.37
17.1716	7.6082	16.5537	0.892944	14.6788	6.8149	7.81576	6.75629	6.26323	0.453372		DMSO (+UNG) vs. 5-FU (-UNG)	815.4	877	-61.63	200	200	1.067
9.60612	10.8124	16.1567	2.76935	9.26454	8.69049	6.49643	18.4421	3.73715	1.60437		DMSO (+UNG) vs. 5-FU (+UNG)	815.4	1261	-445.6	200	200	7.715
7.7839	20.8381	17.6102	1.48846	9.76806	22.2788	8.25173	3.80318	7.03923	2.59782		dUTPasei (-UNG) vs. dUTPasei (+UNG)	937.7	660.1	277.6	200	200	4.806
19.0692	13.9019	17.8967	0.085047	5.69768	8.42594	16.2296	13.595	6.83539	11.9054		dUTPasei (-UNG) vs. TH7299 (-UNG)	937.7	704.2	233.5	200	200	4.043
5.53593	5.82889	4.35304	3.42327	7.3101	11.6341	9.65785	8.0657	3.83782	5.21817		dUTPasei (-UNG) vs. TH7299 (+UNG)	937.7	1227	-288.9	200	200	5.002
11.9933	11.2908	6.43815	1.83747	8.82696	9.31037	13.0946	23.9495	7.82504	0.604095		dUTPasei (-UNG) vs. TH7299+dUTPasei (-UNG)	937.7	985.4	-47.71	200	200	0.8261
6.9753	0.646492	8.61754	5.35359	6.6842	44.7245	11.209	12.524	16.3701	1.74246		dUTPasei (-UNG) vs. TH7299+dUTPasei (+UNG)	937.7	1472	-534.2	200	200	9.25
8.80868	11.2533	9.64484	7.19663	5.64788	35.2207	4.23177	14.115	6.6005	1.02377		dUTPasei (-UNG) vs. 5-FU (-UNG)	937.7	877	60.61	200	200	1.05
7.04799	9.59957	12.864	3.41058	5.02231	38.3783	7.86024	9.15221	9.63664	10.4448		dUTPasei (-UNG) vs. 5-FU (+UNG)	937.7	1261	-323.3	200	200	5.599
13.4543	17.2401	16.2031	9.24171	5.45065	3.46756	11.9267	12.0645	75.9218	12.0067		dUTPasei (+UNG) vs. TH7299 (-UNG)	660.1	704.2	-44.1	200	200	0.7636
6.81125	5.53785	10.6623	1.34284	6.33688	16.1887	9.3032	17.0316	1.78182	2.58254		dUTPasei (+UNG) vs. TH7299 (+UNG)	660.1	1227	-566.4	200	200	9.809
0.88856	4.50456	7.57025	2.58385	9.4574	4.14863	10.8688	20.2768	1.76185	1.0262		dUTPasei (+UNG) vs. TH7299+dUTPasei (-UNG)	660.1	985.4	-325.3	200	200	5.632
16.9366	3.99383	3.8077	4.08542	6.25208	18.8087	12.3034	24.1176	5.78121	4.48964		dUTPasei (+UNG) vs. TH7299+dUTPasei (+UNG)	660.1	1472	-811.7	200	200	14.06
22.2785	6.35141	12.9893	2.36809	4.07758	8.80408	4.45091	23.0431	12.2599	2.40319		dUTPasei (+UNG) vs. 5-FU (-UNG)	660.1	877	-217	200	200	3.757
5.88592	1.8008	7.72467	0.937128	6.57149	5.97286	8.7881	12.3536	6.79685	5.08186		dUTPasei (+UNG) vs. 5-FU (+UNG)	660.1	1261	-600.9	200	200	10.4
8.36815	8.59781	0.928981	3.58575	7.16531	12.282	5.71467	22.8895	12.676	78.7281		TH7299 (-UNG) vs. TH7299 (+UNG)	704.2	1227	-522.3	200	200	9.045
17.6099	2.57004	17.3173	2.1086	1.75842	2.08473	3.17362	8.62261	20.2826	12.6856		TH7299 (-UNG) vs. TH7299+dUTPasei (-UNG)	704.2	985.4	-281.2	200	200	4.869
12.9179	0.103774	5.15752	2.09195	6.07628	11.3474	8.46313	9.05254	4.18972	11.9531		TH7299 (-UNG) vs. TH7299+dUTPasei (+UNG)	704.2	1472	-767.6	200	200	13.29
12.6768	3.72057	7.71199	3.3584	0.610756	10.3714	5.93863	8.89871	6.37391	6.12934		TH7299 (-UNG) vs. 5-FU (-UNG)	704.2	877	-172.9	200	200	2.993
5.11912	6.39713	3.66226	2.61215	5.31513	14.6684	11.7293	15.4561	4.34657	7.28045		TH7299 (-UNG) vs. 5-FU (+UNG)	704.2	1261	-556.8	200	200	9.641
14.1472	4.42394	4.42421	0.533787	1.03576	8.5269	12.9792	8.99498	7.46883	6.51544		TH7299 (+UNG) vs. TH7299+dUTPasei (-UNG)	1227	985.4	241.2	200	200	4.176
18.737	11.5222	2.78919	3.42328	12.078	10.5444	11.4145	25.1628	19.1603	8.35617		TH7299 (+UNG) vs. TH7299+dUTPasei (+UNG)	1227	1472	-245.3	200	200	4.247
18.3176	0.613117	4.59561	3.09511	3.91071	8.88437	12.2767	4.12926	25.4315	9.26386		TH7299 (+UNG) vs. 5-FU (-UNG)	1227	877	349.5	200	200	6.052
8.93572	17.2112	5.85579	1.94566	8.56972	5.84929	16.6616	14.6659	64.9967	3.70286		TH7299 (+UNG) vs. 5-FU (+UNG)	1227	1261	-34.43	200	200	0.5962
24.5345	16.3735	7.40991	1.17974	2.73702	10.3135	11.0036	13.4818	30.4334	4.55517		TH7299+dUTPasei (-UNG) vs. TH7299+dUTPasei (+UNG)	985.4	1472	-486.5	200	200	8.424
8.19488	6.04936	2.21714	0.592219	1.30883	5.93931	8.24032	12.8575	22.5229	10.2981		TH7299+dUTPasei (-UNG) vs. 5-FU (-UNG)	985.4	877	108.3	200	200	1.876
17.616	14.9517	1.62683	0.417355	3.6665	7.92359	9.50389	15.3515	7.96424	16.5361		TH7299+dUTPasei (-UNG) vs. 5-FU (+UNG)	985.4	1261	-275.6	200	200	4.773
3.28716	5.37179	3.90521	8.53772	0.452796	6.10283	2.01879	78.9928	7.98149	20.7654		TH7299+dUTPasei (+UNG) vs. 5-FU (-UNG)	1472	877	594.8	200	200	10.3
3.05607	4.52794	1.98973	2.60509	0.116747	12.5518	8.4158	35.0522	14.6102	5.44301		TH7299+dUTPasei (+UNG) vs. 5-FU (+UNG)	1472	1261	210.9	200	200	3.651
4.91218	12.697	2.60085	1.19409	4.6486	11.3378	16.5179	17.036	61.7453	23.404		5-FU (-UNG) vs. 5-FU (+UNG)	877	1261	-383.9	200	200	6.648
6.1922	5.61486	9.65004	3.1921	2.72995	20.0145	11.5725	26.0045	3.34919	3.80943
2.23007	8.18022	6.64312	1.48019	2.98596	3.18938	3.84192	18.7218	7.20343	10.7006
5.76663	12.9717	3.14914	7.53744	2.041	10.917	54.7894	10.0822	18.1902	26.4301
4.90993	2.37002	7.65375	0.331753	5.05117	52.3238	11.0699	16.1687	27.0662	8.77664
2.16942	7.45324	2.93307	1.75218	3.04948	7.9112	7.57668	16.2971	15.9973	8.40822
1.92364	3.35475	2.35812	2.82484	3.89454	16.9111	34.6568	12.2235	20.171	5.62858
1.91698	1.54953	3.74015	4.7328	2.64648	6.7508	43.5718	10.6156	11.8872	7.20668
4.50176	10.889	9.54153	6.27699	44.4781	6.67002	9.11594	20.82	27.3581	3.75809
6.00006	12.934	12.6513	2.98853	2.97789	11.6424	2.62532	17.5255	6.8556	39.2685
3.83198	5.64163	3.75529	2.0284	1.17138	8.46434	6.42063	20.1082	6.51068	8.83236
3.294	11.9285	2.41802	0.799925	1.11423	2.87698	12.3218	12.3589	2.39167	7.7393
2.92055	7.90526	5.90563	6.45059	7.96741	4.36043	10.5549	22.0627	4.51914	11.0817
7.18561	6.30708	13.0671	3.01055	1.68805	8.26908	3.67308	18.0539	5.30735	9.67242
11.2911	1.09568	9.35959	6.96042	1.26508	2.73662	7.77598	17.2961	13.96	16.1895
5.94343	3.22592	4.26669	6.71739	0.611781	17.9613	13.6676	18.6757	78.6787	19.0473
17.3004	3.68042	9.63806	9.17317	0.31804	5.18021	6.4061	20.0195	2.45095	15.805
9.4433	1.73444	16.2857	5.48032	5.88399	2.07152	6.2663	8.52445	39.6306	19.0154
3.1021	14.6414	9.15022	1.7662	6.609	8.7521	5.55924	17.4028	6.1382	7.32514
1.72324	7.6759	13.5647	2.03586	28.2569	6.66764	10.3115	20.0638	9.66613	28.8658
1.64225	7.55072	4.40132	1.20158	1.53226	5.68565	67.2473	14.754	8.14779	31.6125
5.49407	1.0523	8.10543	3.28125	1.17762	8.56771	17.5249	22.1602	4.19304	25.8709
5.82963	0.801511	4.76182	1.75368	0.138576	7.05574	7.29164	19.4172	10.8263	35.6055
9.66936	1.57988	4.57618	6.99881	3.28565	22.3245	4.45551	18.8913	11.751	33.6067
11.0388	2.61849	6.8696	7.70334	1.39189	12.1819	2.55718	19.1747	8.54307	26.6337
13.2463	1.451	4.16879	2.31335	6.1268	11.4199	6.52961	24.3461	10.7224	64.1163
6.74447	10.685	5.15279	1.06944	7.06995	10.7779	7.16335	31.4636	11.2745	18.4887
6.04615	3.00485	3.36734	3.20824	1.91727	3.90295	5.59204	22.1507	42.8587	26.6707
5.26209	10.5548	0.840269	1.52756	3.34103	8.16697	21.384	14.4502	14.585	5.06824
2.05803	2.66256	5.58781	9.2153	0.909945	9.80786	11.6389	12.2654	8.80164	8.06752
8.13016	13.7305	6.3043	3.37271	10.1343	8.52341	2.96122	10.7122	2.8409	11.2786
4.15445	12.3493	2.86404	7.72945	11.5471	6.38286	9.80454	23.0861	5.43985	10.3961
6.36676	7.46939	7.17131	1.87669	9.12841	7.92944	14.5406	9.73514	1.39665	25.8791
8.56484	5.9686	4.21563	10.8872	7.90226	5.83793	4.78567	8.87889	1.78266	17.4565
1.04076	10.4358	5.51466	3.36645	3.93181	22.6216	5.28862	23.4563	1.03711	11.2021
10.3057	3.56962	11.5524	2.07907	5.00178	9.37757	2.83917	74.4915	1.734	19.5453
14.5635	15.6382	3.13343	0.008188	0.343043	11.0832	5.14564	20.5193	4.29751	24.156
6.08026	4.13139	1.31151	4.58681	7.14452	4.66699	2.91624	23.2431	7.00456	9.51085
3.85207	4.0489	2.22735	2.89269	17.6475	12.6471	3.02326	8.50878	10.5494	10.7656
4.34345	3.11205	8.13648	3.11254	0.879634	14.907	3.63374	11.8151	5.24584	12.4095
2.65074	12.3248	4.15612	1.63764	0.130847	4.54225	4.18698	1.74775	0.837064	19.1721
2.2094	5.44912	3.36863	3.30987	4.83194	13.2827	1.99432	5.53033	3.70563	25.115
2.21296	6.74332	5.97287	3.49441	3.83014	4.15617	10.9984	2.27786	3.59313	7.99557
4.9928	3.10825	1.86335	0.008188	5.46502	5.89393	2.42739	6.30728	1.61347	9.29638
5.44413	1.94084	6.95808	1.90402	22.3821	3.07312	4.37936	7.07918	3.40848	17.1682
12.0756	1.22707	9.07897	4.5807	0.218486	6.12099	2.58009	5.20387	3.62049	10.7014
9.99498	1.3555	3.15017	4.39402	31.7389	13.1546	3.36949	10.1083	3.48197	7.70481
8.07572	4.59036	7.73272	6.50814	3.81461	10.2201	10.2853	7.18542	1.84249	4.96702
5.7249	9.25435	2.27891	2.90436	10.1363	5.00427	2.07102	11.3269	13.2148	16.3703
9.51974	5.02072	6.7979	5.3221	11.1716	7.57119	1.79575	5.56266	6.9488	10.7685
8.16109	5.43619	4.11492	2.39294	8.43017	4.65937	3.45985	5.71022	5.32286	14.5399
3.2957	1.39659	3.91574	13.9817	2.62876	18.1927	5.33485	5.9795	4.10637	11.1349
3.91556	12.585	4.5754	4.803	0.209203	2.77634	8.07074	5.31594	47.9186	15.2262
6.78913	5.36177	2.96669	10.8549	1.36572	5.82724	4.37008	21.7142	11.122	9.20507
9.37352	3.86478	5.47992	1.939	0.841034	11.9436	3.4274	5.57878	4.52252	6.23257
2.36583	5.39535	3.24541	3.96118	5.86399	7.86752	2.26716	11.425	6.31588	3.73146
4.56054	4.12713	2.2316	13.0764	10.1553	2.81274	3.01899	6.35151	3.86142	13.8669
3.1284	11.1991	8.58015	2.72501	4.14669	2.85706	2.28844	2.66882	3.81744	14.8184
5.25972	9.36254	5.85452	3.52356	1.21532	6.33144	2.69	9.59591	11.5964	14.0806
9.79915	11.4645	1.95309	3.62708	1.44679	12.8641	0.628834	7.92977	12.7919	3.64683
4.69667	14.3977	2.54184	7.02283	3.60029	4.70207	0.999889	8.39189	9.29885	9.54996
14.0264	6.85889	1.33776	1.44818	1.72116	3.21938	4.31748	11.7359	3.23815	11.0287
10.7002	11.148	11.3994	7.46755	0.81882	5.6466	5.15411	8.90914	4.50884	6.33897
11.2103	7.17399	10.8462	6.08933	0.096706	12.4874	44.9524	10.4031	3.39686	27.4891
2.36946	3.00524	15.8836	10.2545	3.5301	4.31316	1.31273	14.0679	10.4642	6.40189
1.84166	3.50891	2.38559	4.42868	1.34887	6.31594	1.15278	70.3572	4.08689	8.38336
1.23623	9.88823	9.26765	5.40318	0.065011	9.98401	1.54829	13.657	5.14601	14.6946
2.98309	3.71377	2.41965	8.55174	0.006698	7.7371	2.07486	37.5824	7.37422	5.12618
8.74872	10.3425	6.85097	7.42814	3.85537	9.64687	2.21941	41.4281	7.41529	8.48608
6.78241	4.91978	11.4826	6.17908	5.0352	7.47241	56.6598	15.5613	5.55706	5.91611
16.6763	3.45303	2.48344	10.2943	16.7017	12.8388	3.36385	38.3957	9.12961	9.14833
4.53076	17.7382	2.06019	4.88734	2.33076	9.1914	7.37433	6.27007	7.37513	5.55694
5.06183	5.58208	5.18362	8.67782	2.95325	17.275	2.20231	18.5734	9.24789	6.73095
10.1801	6.21649	10.5892	4.52012	2.67225	46.2508	1.67074	27.2824	3.3868	25.2358
4.52578	7.03268	3.20236	3.92786	6.30624	8.51663	37.828	23.552	8.1418	8.69872
3.06498	4.63206	2.39371	2.61862	2.1203	6.95388	1.73036	15.8848	6.37175	4.51279
13.4444	3.4814	1.28707	5.91888	4.34632	4.10124	5.35032	17.301	8.43055	3.9058
7.70238	2.20169	3.01506	2.94962	5.22369	13.7375	5.63443	8.74205	2.54204	7.90084
5.01369	1.53871	2.93384	13.3621	2.82792	9.7576	10.6411	12.7694	4.68542	7.51035
4.65447	2.96624	9.38202	14.4679	2.22449	7.56293	45.7704	5.72538	3.96612	6.62304
2.36263	1.75865	15.3645	16.0712	1.62107	8.09581	7.70149	12.0498	7.04075	6.06127
5.60694	2.06078	0.901277	10.7171	4.45746	19.4853	5.70725	88.9657	5.6865	35.4903
3.65841	4.57685	1.01991	2.87869	37.0962	11.0697	1.13457	15.9858	2.2059	13.0136
3.5813	12.4728	3.26855	4.85849	0.121408	3.36196	45.688	4.35086	7.02052	11.6815
0.440482	5.56543	1.24883	1.85444	2.48227	8.1452	5.41238	14.9955	4.38839	8.6446
2.91451	5.7149	4.93664	8.85875	3.3048	6.40253	5.80803	11.2021	9.22703	4.91208
5.51257	11.9553	4.19381	0.981257	2.13994	6.54775	3.55123	4.08269	8.40589	2.51927
1.38658	4.09938	13.8916	13.3943	0.181192	6.38553	4.0773	20.5317	37.8373	5.58315
4.87355	4.17511	5.35406	6.71658	0.037954	25.462	4.889	16.5008	3.56128	16.9862
0.876144	9.20214	0.71379	5.59956	0.063346	25.2594	2.50344	4.24341	7.80431	13.8924

## Sheet: Fig. 5f
Independent experiment #1 (representative)
		[dUTPasei]; µM
	log[TH9028]; M	10		3.333333		1.111111		0.37037		0.123457		0
No Thym.	-9.81697	91.5054	94.3618	95.1005	95.163	89.2474	90.4373	99.6408	89.2498	87.2369	85.2129	104.65	80.0509
	-9.33985	97.7143	94.6566	100.791	92.7399	90.6595	89.5509	100.87	85.4711	89.5817	79.265	93.4738	89.3141
	-8.86273	100.645	92.3181	97.14	91.5122	93.5517	90.056	91.823	89.514	89.1601	82.9679	94.687	87.2873
	-8.38561	94.6273	90.1648	91.1821	86.2464	94.9329	92.3378	87.342	87.6811	87.9572	84.1565	86.2385	93.8643
	-7.90849	17.8733	15.4241	44.4686	40.4597	81.1226	77.3141	96.6318	87.7556	90.9745	85.9334	97.6488	95.4715
	-7.43136	7.6029	7.94168	15.2832	15.618	50.8134	35.9841	71.0463	65.7292	82.7487	75.2301	84.1941	85.8958
	-6.95424	6.6138	6.85032	11.5196	11.2151	30.8564	25.3075	47.1265	40.3333	55.4554	47.9106	56.6761	60.4845
	-6.47712	6.07923	6.20059	9.6988	10.6533	23.0062	21.1342	37.5164	35.1625	43.6276	40.5061	42.6396	45.4203
	-6	5.02899	5.5937	9.1658	8.6078	19.6292	21.5025	33.2818	36.5708	36.4055	42.6824	38.0371	47.4918
	-5.52288	5.27509	5.15949	9.48941	9.14852	18.3192	19.4679	30.2473	34.4609	26.7373	42.3227	30.0624	42.5793
		[dUTPasei]; µM
	log[TH9028]; M	10		3.333333		1.111111		0.37037		0.123457		0
+Thym.	-9.81697	107.4	85.0867	97.641	89.6713	95.2369	88.4824	91.2496	87.2749	92.2817	87.723	86.7682	83.5756
	-9.33985	105.793	89.4135	102.454	90.8776	98.4859	83.1712	93.6261	86.9713	88.9127	83.583	88.3349	87.6158
	-8.86273	98.2852	87.9727	97.0926	91.9701	89.4118	82.4712	90.0212	85.162	89.8722	84.352	86.7081	86.3679
	-8.38561	102.179	92.0808	93.2173	89.8364	89.8241	86.0273	88.4326	88.0486	91.9892	86.879	83.6558	87.7649
	-7.90849	92.6512	86.199	94.9084	94.3055	89.2999	87.1309	97.7183	88.5791	92.4963	85.3597	96.077	88.6314
	-7.43136	88.173	85.1154	95.546	88.4714	89.815	82.6696	96.8452	82.3477	92.7279	83.5287	94.6505	84.0792
	-6.95424	85.5709	83.8362	92.9721	83.103	85.1006	79.1325	88.5656	84.4204	87.2313	83.1367	86.0155	84.6908
	-6.47712	81.8787	84.1245	86.5844	83.4817	85.1866	83.4619	85.6892	84.4174	82.5068	77.6008	86.8968	79.7109
	-6	80.5229	84.0544	85.4979	88.1542	83.0271	82.1745	84.7483	86.0359	84.3113	78.8055	85.2803	81.4781
	-5.52288	73.8702	84.3095	78.2035	81.2858	81.2086	78.6298	79.0899	80.2373	84.3966	82.7471	77.7259	81.9544
Independent experiment #2
		[dUTPasei]; µM
	log[TH9028]; M	10		3.333333		1.111111		0.37037		0.123457		0
No Thym.	-9.81697	107.645	106.506	106.537	94.5441	98.4167	91.5692	103.745	94.7603	97.9672	92.3006	105.824	83.9049
	-9.33985	106.022	106.374	106.239	98.5304	101.536	91.4306	102.766	90.0789	99.3674	91.2008	100.793	89.2586
	-8.86273	110.644	102.798	103.156	100.861	99.3534	96.2374	95.88	97.6029	94.3709	91.7336	98.3146	91.1569
	-8.38561	108.356	108.834	103.277	101.265	96.0744	98.4809	91.2497	94.878	93.7248	93.9324	93.8702	94.707
	-7.90849	62.026	54.2843	82.4929	79.9253	94.0708	90.1378	99.3008	96.9066	96.2941	94.6136	96.3503	95.7533
	-7.43136	5.7783	4.94548	10.1596	7.96404	33.8965	32.6835	75.8428	70.6329	86.4667	86.0413	89.634	89.7154
	-6.95424	4.5175	4.11966	7.05081	5.14804	13.6062	9.99494	36.1535	36.5326	61.054	60.5216	65.931	65.2755
	-6.47712	4.34922	3.73825	5.44017	5.48703	9.26555	7.31336	24.6897	21.3564	44.4388	39.3924	43.51	45.9042
	-6	4.43308	3.34056	5.37432	4.65721	8.29146	8.45916	19.6498	21.264	31.4922	40.884	34.421	46.1504
	-5.52288	3.63683	2.7743	5.1959	4.2948	7.67892	6.50055	16.8276	16.9357	25.5673	31.4785	30.2112	39.2136
		[dUTPasei]; µM
	log[TH9028]; M	10		3.333333		1.111111		0.37037		0.123457		0
+Thym.	-9.81697	105.235	85.7725	96.1621	82.7595	99.2308	87.1137	90.287	86.9794	97.1488	89.6026	97.1645	92.7094
	-9.33985	101.061	89.9536	97.4046	83.0788	94.3374	88.5979	95.1202	84.6064	98.3417	90.384	97.6033	95.0463
	-8.86273	98.1233	91.2589	94.8836	85.5258	93.7425	89.2276	94.818	87.3754	90.6248	96.6557	98.0597	95.8574
	-8.38561	98.2399	94.4331	94.9376	89.1993	94.3565	93.5817	90.1113	94.0237	94.4839	95.595	93.9242	97.3056
	-7.90849	95.4962	92.6531	92.1746	89.0599	97.2942	89.2755	92.6344	90.8554	96.465	94.6148	101.927	98.3136
	-7.43136	81.747	76.7934	86.2956	84.4667	93.7737	87.7677	94.7536	87.638	98.2732	96.9767	103.462	101.198
	-6.95424	74.1088	74.7845	81.4904	80.0443	80.0666	80.0329	88.9618	84.9965	91.669	87.7598	99.2301	94.835
	-6.47712	70.4728	74.8443	80.0945	77.9876	79.1444	81.3986	86.3593	84.3128	90.2908	84.5643	95.677	94.4942
	-6	67.0256	75.7387	78.811	77.234	89.089	82.2999	84.5878	81.9154	91.903	88.5742	96.5101	95.5157
	-5.52288	66.8023	72.4297	79.8512	77.1578	81.888	81.1904	81.4384	85.1727	87.9377	85.1817	89.824	95.0922
Independent experiment #3
		[dUTPasei]; µM
	log[TH9028]; M	10		3.333333		1.111111		0.37037		0.123457		0
No Thym.	-9.81697	94.2956	88.1797	101.771	88.4982	95.3859	89.7851	93.6195	79.0212	97.5576	80.5386	102.637	83.2349
	-9.33985	97.8823	92.4557	96.3096	92.8865	96.5567	88.921	98.0554	88.6541	93.7679	86.4325	91.0437	84.5779
	-8.86273	101.791	95.272	103.358	91.4014	94.5272	90.7261	88.8319	87.5624	90.8578	92.5005	89.6123	89.1228
	-8.38561	97.4913	95.0869	92.8714	90.3142	95.3914	87.8489	94.4984	85.3486	84.4639	86.1892	90.6851	80.7469
	-7.90849	21.023	16.5187	38.4854	41.5058	68.9583	60.7503	76.9799	70.2471	84.4717	74.8693	82.3193	78.2668
	-7.43136	7.46316	8.63286	14.6147	13.843	39.3974	34.0189	57.273	50.4578	66.0219	64.8533	69.7397	61.2038
	-6.95424	6.52485	6.74967	12.0348	10.491	24.0345	24.1444	45.7674	38.6793	55.6654	55.3677	58.6818	55.9044
	-6.47712	5.77244	5.84797	8.90403	10.1545	25.5196	21.8065	40.1691	36.3308	49.3183	44.1017	49.3015	48.6281
	-6	5.88698	4.49531	9.94618	10.0709	20.3	19.9065	42.0603	34.6103	41.7745	45.2991	51.2926	45.3351
	-5.52288	4.62851	5.72623	11.729	8.31001	21.0473	19.101	33.7147	30.4205	43.202	39.2189	50.4522	44.0632
		[dUTPasei]; µM
	log[TH9028]; M	10		3.333333		1.111111		0.37037		0.123457		0
+Thym.	-9.81697	95.632	74.1243	89.0157	74.5555	93.5584	78.8804	96.7786	76.2596	95.6352	84.9412	79.9432	77.4309
	-9.33985	82.753	81.1633	85.5309	78.8856	94.3877	70.996	88.1518	88.7446	89.602	83.3745	84.9265	80.056
	-8.86273	81.2878	78.5995	93.1111	78.1911	82.6394	80.5304	86.4581	83.4204	87.0657	80.0626	88.5411	80.823
	-8.38561	77.3537	81.888	78.4215	77.2699	80.4719	77.0758	84.5962	87.8423	82.6306	79.5742	81.9559	78.0032
	-7.90849	73.1814	70.7828	78.0692	73.478	84.0258	76.3857	82.0974	79.3472	86.2218	82.3186	85.0955	81.9271
	-7.43136	62.2051	62.8254	69.3597	72.2886	71.3146	69.8441	81.7922	74.3193	84.8975	80.9016	82.5973	78.157
	-6.95424	57.4083	54.9928	70.263	72.4229	73.9362	76.763	76.7322	75.6781	77.3031	80.5321	83.7046	77.4422
	-6.47712	57.9725	56.3344	69.7187	71.2204	68.5892	70.5868	80.8591	78.7663	81.8282	74.3012	79.176	78.5567
	-6	58.8284	62.9704	65.9731	75.251	72.8809	75.9946	76.7374	80.0912	80.1858	77.1806	82.7182	73.1381
	-5.52288	56.6855	60.4164	59.1525	72.8424	70.5445	74.3318	71.0428	72.498	84.1412	80.3863	73.6921	75.5761

## Sheet: Fig. 5g
Independent experiment #1 (representative)								Table Analyzed	All apoptotic (ANXV+)
								Data sets analyzed	A-F
	Annexin-V positive (%)
	DMSO		TH7299		TH7299+dUTPasei			ANOVA summary
24 h	13.73	15.14	20.38	20.98	32.62	28.74		F	43.89
72 h	15.74	17.84	43.34	34.92	57.25	51.28		P value	0.0001
								P value summary	***
								Significant diff. among means (P < 0.05)?	Yes
								R squared	0.9734
Independent experiment #2
								Brown-Forsythe test
	Annexin-V positive (%)							F (DFn, DFd)	3.413e+030 (5, 6)
	DMSO		TH7299		TH7299+dUTPasei			P value	<0.0001
24 h	8.87	8.11	12.78	13.36	27.52	27.37		P value summary	****
72 h	19.55	19.23	34.85	34.14	41.85	41.85		Are SDs significantly different (P < 0.05)?	Yes
								Bartlett's test
								Bartlett's statistic (corrected)
								P value
								P value summary
								Are SDs significantly different (P < 0.05)?
								ANOVA table	SS	DF	MS	F (DFn, DFd)	P value
								Treatment (between columns)	2347	5	469.4	F (5, 6) = 43.89	P=0.0001
								Residual (within columns)	64.17	6	10.7
								Total	2411	11
								Data summary
								Number of treatments (columns)	6
								Number of values (total)	12
								Multiple comparisons
								Number of families	1
								Number of comparisons per family	6
								Alpha	0.05
								Šídák's multiple comparisons test	Mean Diff.	95.00% CI of diff.	Below threshold?	Summary	Adjusted P Value
								DMSO (24h) vs. TH7299 (24h)	-6.245	-18.82 to 6.329	No	ns	0.4853	A-B
								DMSO (24h) vs. TH7299+dUTPasei (24h)	-16.25	-28.82 to -3.671	Yes	*	0.0151	A-C
								TH7299 (24h) vs. TH7299+dUTPasei (24h)	-10	-22.57 to 2.574	No	ns	0.1265	B-C
								DMSO (72h) vs. TH7299 (72h)	-22.34	-34.91 to -9.766	Yes	**	0.0029	D-E
								DMSO (72h) vs. TH7299+dUTPasei (72h)	-37.48	-50.05 to -24.90	Yes	***	0.0002	D-F
								TH7299 (72h) vs. TH7299+dUTPasei (72h)	-15.14	-27.71 to -2.561	Yes	*	0.0213	E-F
								Test details	Mean 1	Mean 2	Mean Diff.	SE of diff.	n1	n2	t	DF
								DMSO (24h) vs. TH7299 (24h)	14.44	20.68	-6.245	3.27	2	2	1.91	6
								DMSO (24h) vs. TH7299+dUTPasei (24h)	14.44	30.68	-16.25	3.27	2	2	4.967	6
								TH7299 (24h) vs. TH7299+dUTPasei (24h)	20.68	30.68	-10	3.27	2	2	3.058	6
								DMSO (72h) vs. TH7299 (72h)	16.79	39.13	-22.34	3.27	2	2	6.831	6
								DMSO (72h) vs. TH7299+dUTPasei (72h)	16.79	54.27	-37.48	3.27	2	2	11.46	6
								TH7299 (72h) vs. TH7299+dUTPasei (72h)	39.13	54.27	-15.14	3.27	2	2	4.628	6
