# Supplementary material for: Pharmacological targeting of MTHFD2 suppresses acute myeloid leukemia by inducing thymidine depletion and replication stress
Source: Nat Cancer. 2022 Feb 28;3(2):156–72. doi: 10.1038/s43018-022-00331-y (PMC8885417; doi:10.1038/s43018-022-00331-y)
Supplement: Source Data Fig. 6 — Statistical source data. [file 43018_2022_331_MOESM11_ESM.xlsx]

## Sheet: Fig. 6a
Independent experiment #1 (representative)
log[TH7299]; M	Normal media w/o dialyzed FBS		Dialyzed FBS + 1 μM 5meTHF		Dialyzed FBS + 100 nM 5meTHF		Dialyzed FBS + 10 nM 5meTHF		Dialyzed FBS (no 5meTHF)
-4			16.3201	15.0835	27.4004	32.5722	16.4826	16.533	18.5115	21.4097
-4.60206	44.3927	41.7423	25.5955	26.2047	12.8103	14.4452	8.23772	7.02805	9.40879	9.50947
-5.20412	44.9516	41.7082	36.3041	35.4098	8.3946	8.26382	9.11675	7.44358	8.32139	9.88629
-5.80618	54.3082	50.8821	70.1228	64.3095	14.6845	11.6936	11.0697	12.5185	11.6643	15.457
-6.40824	89.2492	88.6738	86.0837	76.296	34.7152	29.7725	27.1135	29.2101	20.6238	23.8551
-7.0103	112.922	113.373	85.3242	83.56	83.0638	93.6626	71.1606	92.8293	75.8149	99.1699
-7.61236	110.76	105.293	85.3371	75.9582	93.5762	92.5404	74.107	98.4401	83.4429	103.507
-8.21442	107.283	98.5914	89.6519	74.7615	90.8109	101.032	107.877	85.4428	80.9473	122.525
-8.81648	113.404	85.3916	78.5549	76.6901	84.5978	95.9281	71.2206	89.4869	67.0653	76.5552
-9.41854	100	100	100	100	100	100	100	100	100	100
log[TH9028]; M	Normal media w/o dialyzed FBS		Dialyzed FBS + 1 μM 5meTHF		Dialyzed FBS + 100 nM 5meTHF		Dialyzed FBS + 10 nM 5meTHF		Dialyzed FBS (no 5meTHF)
-4			14.4447	11.4185	27.4819	22.4377	13.2122	12.4275	19.3327	18.5514
-4.60206	38.4768	29.0711	13.6542	10.6307	11.822	9.8139	5.74903	3.72729	8.02219	7.915
-5.20412	28.1633	26.6544	21.1134	15.8798	6.72212	4.68807	4.7147	3.6731	3.45789	4.67424
-5.80618	25.2294	22.0025	24.9125	21.6484	5.8229	4.28701	3.94305	4.24108	2.14549	3.01281
-6.40824	28.6538	26.3543	23.3981	24.3971	5.99134	4.60248	2.25904	0.89344	1.84163	2.83764
-7.0103	26.1035	27.1691	34.4479	38.9428	6.86724	4.46553	3.58186	4.99169	2.95685	3.23178
-7.61236	47.4575	41.0504	71.4198	57.6159	12.558	11.3448	10.2077	9.24648	15.6929	14.194
-8.21442	97.3748	93.2754	102.047	102.769	54.303	42.266	50.2089	63.4509	62.1538	58.6886
-8.81648	99.7346	98.9458	92.48	88.8881	100.479	82.8397	87.6889	72.6489	74.1238	85.3318
-9.41854	100	100	100	100	100	100	100	100	100	100
log[TH9619]; M	Normal media w/o dialyzed FBS		Dialyzed FBS + 1 μM 5meTHF		Dialyzed FBS + 100 nM 5meTHF		Dialyzed FBS + 10 nM 5meTHF		Dialyzed FBS (no 5meTHF)
-4	20.8031	22.3897	2.21489	4.51488	3.43604	3.20839	2.31937	1.31	1.2919	1.56786
-4.60206	18.6668	18.8236	2.98235	5.15673	2.09904	3.55288	1.47212	3.59989	1.73057	2.07429
-5.20412	23.12	18.5208	4.6304	4.68969	2.69601	2.91275	2.93085	3.24069	1.51945	2.6662
-5.80618	21.1642	20.2133	10.5163	6.60743	3.65337	4.0362	0.562678	3.12844	-0.392406	2.15977
-6.40824	17.85	19.2319	19.9001	11.1474	1.91747	3.77397	3.14849	2.70688	1.83145	0.894749
-7.0103	22.7422	22.2329	30.5833	20.0838	4.08528	4.74575	2.41524	4.05138	3.58848	2.04438
-7.61236	37.4437	32.6932	55.9339	43.7542	7.82669	8.13923	6.12296	6.34377	6.21816	5.2347
-8.21442	88.5155	80.469	107.198	87.8778	29.1334	31.8243	27.579	29.7691	24.6987	28.2016
-8.81648	97.597	94.7793	102.201	91.6193	94.6135	89.7398	120.264	94.4274	73.2246	67.5625
-9.41854	100	100	100	100	100	100	100	100	100	100
Independent experiment #2
log[TH7299]; M	Normal media w/o dialyzed FBS		Dialyzed FBS + 1 μM 5meTHF		Dialyzed FBS + 100 nM 5meTHF		Dialyzed FBS + 10 nM 5meTHF		Dialyzed FBS (no 5meTHF)
-4	66.6365	66.0837	26.1976	31.2336	26.3955	39.9741	32.3881	31.3631	34.8208	40.3109
-4.60206	40.9614	52.2151	20.9418	21.2272	19.6856	21.9799	23.0564	22.4125	23.5344	24.4047
-5.20412	40.7486	50.2919	24.2982	26.3284	19.5607	23.7866	24.9489	24.0985	22.8475	24.04
-5.80618	53.0211	62.8644	31.8358	40.3304	29.0226	37.302	37.0472	33.4486	32.5229	35.4636
-6.40824	73.1239	79.2803	61.5717	60.4414	49.6756	55.6542	66.9664	59.2159	46.4365	60.4519
-7.0103	73.365	88.207	77.5094	75.3984	69.9324	95.9917	91.1426	92.7925	73.2936	75.1491
-7.61236	69.4877	87.5066	73.4404	77.3208	73.9937	84.7392	82.4545	79.1478	72.7975	82.8376
-8.21442	72.9678	94.047	82.1388	68.4627	82.6718	86.4479	88.6335	90.2338	70.0095	74.4421
-8.81648	75.1618	77.3487	72.6118	76.0292	77.9236	75.2591	76.0294	82.8384	82.6698	83.3712
-9.41854	100	100	100	100	100	100	100	100	100	100
log[TH9028]; M	Normal media w/o dialyzed FBS		Dialyzed FBS + 1 μM 5meTHF		Dialyzed FBS + 100 nM 5meTHF		Dialyzed FBS + 10 nM 5meTHF		Dialyzed FBS (no 5meTHF)
-5	52.171	59.1941	13.5417	11.5377	17.8839	20.011	15.5323	16.3217	16.8867	19.9409
-5.60206	50.2514	47.1909	14.4718	7.68573	19.1345	12.2528	17.6795	13.1154	12.2726	13.3988
-6.20412	43.171	53.1567	14.12	11.2172	15.8828	19.2813	19.5684	13.6214	19.57	16.5788
-6.80618	45.628	50.9172	19.9447	19.3806	24.4318	22.6252	23.3691	23.0063	20.4056	20.865
-7.40824	55.6588	65.7385	41.042	52.1039	44.8566	41.9819	42.1267	43.5992	57.3293	50.1288
-8.0103	75.8422	88.9237	101.829	70.5331	78.2801	97.8691	104.145	56.7599	95.1127	90.0959
-8.61236	86.5084	85.157	118.889	83.2778	118.852	107.006	119.879	72.8751	150.434	94.3005
-9.21442	90.6992	104.551	123.752	82.4363	115.536	107.859	148.502	97.3506	138.413	89.5985
-9.81648	111.819	89.5302	85.0724	75.523	109.755	100.947	91.8214	83.6966	103.05	113.826
-10.4185	100	100	100	100	100	100	100	100	100	100
log[TH9619]; M	Normal media w/o dialyzed FBS		Dialyzed FBS + 1 μM 5meTHF		Dialyzed FBS + 100 nM 5meTHF		Dialyzed FBS + 10 nM 5meTHF		Dialyzed FBS (no 5meTHF)
-5	32.4687	31.3639	6.91866	8.70663	7.16732	-0.312853	5.81859	4.99706	12.6184	13.1052
-5.60206	30.1599	28.2705	11.8393	7.56522	9.5759	6.68656	8.8051	9.08356	16.086	12.0169
-6.20412	33.7356	32.4064	9.01834	14.0827	12.2354	11.3377	12.053	11.4155	14.1453	13.3665
-6.80618	39.1373	36.93	14.1259	10.9181	13.0748	17.8947	14.7466	18.2876	10.2742	22.6815
-7.40824	40.7471	46.7251	18.9094	22.4864	21.4255	31.5148	20.7608	20.4506	26.0514	32.4232
-8.0103	62.2208	67.7012	42.0702	39.0626	40.3884	57.7156	43.4476	42.8697	47.304	57.4838
-8.61236	89.5024	90.1646	73.4692	78.5328	84.9197	92.8157	83.0055	76.1012	94.9853	105.425
-9.21442	96.3981	91.1774	73.7086	85.4641	79.3468	113.52	83.5936	96.1454	99.0213	99.9405
-9.81648	88.3993	96.9214	101.53	89.1708	82.7823	93.646	84.4213	90.6371	153.873	137.836
-10.4185	100	100	100	100	100	100	100	100	100	100
Independent experiment #3
log[TH7299]; M	Normal media w/o dialyzed FBS		Dialyzed FBS + 1 μM 5meTHF		Dialyzed FBS + 100 nM 5meTHF		Dialyzed FBS + 10 nM 5meTHF		Dialyzed FBS (no 5meTHF)
-4	118.889	131.594	71.2845	83.1545	55.9792	57.2747	40.6859	40.9588	32.936	31.8947
-4.60206	70.1821	76.3178	38.8767	54.3663	45.3122	38.3713	29.102	32.2544	27.358	25.7424
-5.20412	57.1001	57.4288	33.7228	48.8269	42.8744	36.0915	38.4858	31.1605	30.3052	29.5396
-5.80618	70.3687	64.2859	40.8978	42.115	48.5633	47.132	43.0172	46.4795	42.665	36.8225
-6.40824	91.0371	91.5795	61.3526	69.2148	71.814	65.3532	68.6797	71.1958	58.321	53.1561
-7.0103	81.6667	108.471	80.2863	92.4972	95.8575	93.6074	103.224	93.7351	71.5577	70.0984
-7.61236	86.1375	100.119	75.56	86.2875	87.2004	89.0261	99.7235	101.911	70.2698	68.3732
-8.21442	86.6649	92.7586	74.1038	92.7272	85.211	90.9492	103.565	104.395	76.8022	74.8777
-8.81648	89.3238	98.6937	76.073	75.8986	95.7831	79.3519	95.4767	93.5027	77.6052	81.3697
-9.41854	100	100	100	100	100	100	100	100	100	100
log[TH9028]; M	Normal media w/o dialyzed FBS		Dialyzed FBS + 1 μM 5meTHF		Dialyzed FBS + 100 nM 5meTHF		Dialyzed FBS + 10 nM 5meTHF		Dialyzed FBS (no 5meTHF)
-5	73.6319	71.3441	22.7027	23.9167	20.3123	20.0317	13.6435	17.852	20.3552	18.1967
-5.60206	53.8803	50.2945	25.0226	23.4532	25.7423	20.874	22.8737	18.0013	23.3962	16.6423
-6.20412	46.9809	42.8941	26.3262	25.7841	27.448	21.1331	19.3672	15.2914	24.665	19.4869
-6.80618	46.5452	47.6517	29.3654	26.4454	25.5317	30.8157	29.9269	25.3936	24.0526	18.5631
-7.40824	61.5731	53.2206	41.3548	42.9128	40.2848	42.9267	32.5526	33.9464	41.5793	30.1923
-8.0103	107.199	91.6243	67.4669	65.3742	65.8958	66.3859	66.7485	57.4218	60.9222	41.3393
-8.61236	104.282	91.8182	83.095	87.5137	91.5568	87.7511	97.5773	96.0324	84.837	67.6061
-9.21442	102.158	97.4795	91.5408	90.1122	92.3805	98.7252	112.468	100.882	103.811	92.4362
-9.81648	95.3485	92.5042	95.2594	94.9427	100.98	89.3268	99.7403	96.0822	104.108	81.5746
-10.4185	100	100	100	100	100	100	100	100	100	100
log[TH9619]; M	Normal media w/o dialyzed FBS		Dialyzed FBS + 1 μM 5meTHF		Dialyzed FBS + 100 nM 5meTHF		Dialyzed FBS + 10 nM 5meTHF		Dialyzed FBS (no 5meTHF)
-5	56.7615	64.1112	12.5731	14.1334	8.46972	10.6826	5.026	10.7489	13.1871	13.3288
-5.60206	45.0341	48.0163	16.8013	19.0009	13.742	13.9192	11.7396	13.746	19.6898	14.735
-6.20412	52.1088	51.7959	19.7628	22.0286	20.049	22.3876	15.8173	21.654	21.656	18.9962
-6.80618	48.2605	49.8519	25.8936	24.0406	23.6402	22.6824	19.8775	27.0452	25.9201	23.2821
-7.40824	58.3705	62.8028	37.6386	37.349	28.6635	32.8265	28.6476	29.8547	35.9316	32.0845
-8.0103	85.1374	90.9433	53.9225	57.4749	55.8235	53.0723	50.7824	65.3505	51.1235	53.1757
-8.61236	96.6709	102.57	90.7955	95.4246	88.1075	91.0301	89.355	89.2557	84.8824	80.8121
-9.21442	87.8075	118.268	92.7533	96.2855	88.9206	97.784	97.8246	97.2508	107.553	101.888
-9.81648	98.1457	93.2191	85.321	96.0843	85.529	85.2968	93.5166	90.7765	95.045	96.0276
-10.4185	100	100	100	100	100	100	100	100	100	100

## Sheet: Fig. 6b
Time (days)	Veh (10ml/kg bid)-LF diet	Veh (10ml/kg bid)-SDS diet	TH9619 (30mg/kg bid)-SDS diet	TH9619 (30mg/kg bid)-LF diet			Comparison of Survival Curves
23	1
24	1	1					Log-rank (Mantel-Cox) Test
25		1					Chi square	16.34
25		1					df	3
25		1					P value	0.001
25		1					P value summary	***
25		1					Are the survival curves sig different?	Yes
26	1
26	1						Logrank test for trend
28	1		1				Chi square	10.48
28	1		1				df	1
28			1				P value	0.0012
28			1				P value summary	**
28			1				Sig. trend?	Yes
30	1		1
31				1
36				1
40				1
40				1
43				1
43				1
43				1

## Sheet: Fig. 6c
5-meTHF		Vehicle								TH9619 30 mg/kg bid
	SDS	7.182	4.173	9.545	4.489	5.805	5.467	8.643	10.536	3.091	2.328	4.456	6.258	1.855	4.993	1.763	5.926
	LF	2.031	1.754	1.434	0.729	1.314	0.854	1.123	1.867	0.782	0.751	0.828	0.863	0.768	0.697	1.152	0.913
Thymidine		Vehicle								TH9619 30 mg/kg bid
	SDS	0.78	1.02	0.76	0.91	0.67	0.75	0.68	0.72	0.56	0.64	0.69	0.68	0.39	0.73	0.41	0.77
	LF	1.06	0.59	0.73	0.7	0.64	1.04	0.92	1.01	0.37	0.3	0.31	0.48	0.12	0.44	0.19	0.12
5-meTHF										Thymidine
Two-way ANOVA	Ordinary									Two-way ANOVA	Ordinary
Alpha	0.05									Alpha	0.05
Source of Variation	% of total variation	P value	P value summary	Significant?						Source of Variation	% of total variation	P value	P value summary	Significant?
Interaction	5.362	0.022	*	Yes						Interaction	12.91	0.0018	**	Yes
Row Factor	58.31	<0.0001	****	Yes						Row Factor	6.839	0.0181	*	Yes
Column Factor	10.78	0.0019	**	Yes						Column Factor	49.89	<0.0001	****	Yes
ANOVA table	SS	DF	MS	F (DFn, DFd)	P value					ANOVA table	SS	DF	MS	F (DFn, DFd)	P value
Interaction	13.54	1	13.54	F (1, 28) = 5.879	P=0.0220					Interaction	0.2701	1	0.2701	F (1, 28) = 11.90	P=0.0018
Row Factor	147.3	1	147.3	F (1, 28) = 63.93	P<0.0001					Row Factor	0.1431	1	0.1431	F (1, 28) = 6.307	P=0.0181
Column Factor	27.24	1	27.24	F (1, 28) = 11.82	P=0.0019					Column Factor	1.044	1	1.044	F (1, 28) = 46.01	P<0.0001
Residual	64.51	28	2.304							Residual	0.6354	28	0.02269
Difference between column means										Difference between column means
Mean of TH009619 30 mg/kg bid	2.339									Mean of TH009619 30 mg/kg bid	0.45
Mean of Vehicle	4.184									Mean of Vehicle	0.8113
Difference between means	-1.845									Difference between means	-0.3613
SE of difference	0.5366									SE of difference	0.05326
95% CI of difference	-2.944 to -0.7459									95% CI of difference	-0.4703 to -0.2522
Difference between row means										Difference between row means
Mean of SDS	5.407									Mean of SDS	0.6975
Mean of LF	1.116									Mean of LF	0.5638
Difference between means	4.291									Difference between means	0.1338
SE of difference	0.5366									SE of difference	0.05326
95% CI of difference	3.191 to 5.390									95% CI of difference	0.02466 to 0.2428
Interaction CI										Interaction CI
Mean diff, A1 - B1	-3.146									Mean diff, A1 - B1	-0.1775
Mean diff, A2 - B2	-0.544									Mean diff, A2 - B2	-0.545
(A1 -B1) - (A2 - B2)	-2.602									(A1 -B1) - (A2 - B2)	0.3675
95% CI of difference	-4.801 to -0.4038									95% CI of difference	0.1493 to 0.5857
(B1 - A1) - (B2 - A2)	2.602									(B1 - A1) - (B2 - A2)	-0.3675
95% CI of difference	0.4038 to 4.801									95% CI of difference	-0.5857 to -0.1493
Data summary										Data summary
Number of columns (Column Factor)	2									Number of columns (Column Factor)	2
Number of rows (Row Factor)	2									Number of rows (Row Factor)	2
Number of values	32									Number of values	32
Multiple comparisons										Multiple comparisons
Compare cell means regardless of rows and columns										Compare cell means regardless of rows and columns
Number of families	1									Number of families	1
Number of comparisons per family	6									Number of comparisons per family	6
Alpha	0.05									Alpha	0.05
Tukey's multiple comparisons test	Mean Diff.	95.00% CI of diff.	Below threshold?	Summary	Adjusted P Value					Tukey's multiple comparisons test	Mean Diff.	95.00% CI of diff.	Below threshold?	Summary	Adjusted P Value
SDS:TH9619 30 mg/kg bid vs. SDS:Vehicle	-3.146	-5.218 to -1.074	Yes	**	0.0015					SDS:TH9619 30 mg/kg bid vs. SDS:Vehicle	-0.1775	-0.3831 to 0.02814	No	ns	0.1094
SDS:TH9619 30 mg/kg bid vs. LF:TH9619 30 mg/kg bid	2.99	0.9174 to 5.062	Yes	**	0.0026					SDS:TH9619 30 mg/kg bid vs. LF:TH9619 30 mg/kg bid	0.3175	0.1119 to 0.5231	Yes	**	0.0013
SDS:TH9619 30 mg/kg bid vs. LF:Vehicle	2.446	0.3734 to 4.518	Yes	*	0.016					SDS:TH9619 30 mg/kg bid vs. LF:Vehicle	-0.2275	-0.4331 to -0.02186	Yes	*	0.0259
SDS:Vehicle vs. LF:TH9619 30 mg/kg bid	6.136	4.064 to 8.208	Yes	****	<0.0001					SDS:Vehicle vs. LF:TH9619 30 mg/kg bid	0.495	0.2894 to 0.7006	Yes	****	<0.0001
SDS:Vehicle vs. LF:Vehicle	5.592	3.520 to 7.664	Yes	****	<0.0001					SDS:Vehicle vs. LF:Vehicle	-0.05	-0.2556 to 0.1556	No	ns	0.9097
LF:TH9619 30 mg/kg bid vs. LF:Vehicle	-0.544	-2.616 to 1.528	No	ns	0.8896					LF:TH9619 30 mg/kg bid vs. LF:Vehicle	-0.545	-0.7506 to -0.3394	Yes	****	<0.0001
Test details	Mean 1	Mean 2	Mean Diff.	SE of diff.	N1	N2	q	DF		Test details	Mean 1	Mean 2	Mean Diff.	SE of diff.	N1	N2	q	DF
SDS:TH9619 30 mg/kg bid vs. SDS:Vehicle	3.834	6.98	-3.146	0.7589	8	8	5.863	28		SDS:TH9619 30 mg/kg bid vs. SDS:Vehicle	0.6088	0.7863	-0.1775	0.07532	8	8	3.333	28
SDS:TH9619 30 mg/kg bid vs. LF:TH9619 30 mg/kg bid	3.834	0.8443	2.99	0.7589	8	8	5.571	28		SDS:TH9619 30 mg/kg bid vs. LF:TH9619 30 mg/kg bid	0.6088	0.2913	0.3175	0.07532	8	8	5.962	28
SDS:TH9619 30 mg/kg bid vs. LF:Vehicle	3.834	1.388	2.446	0.7589	8	8	4.557	28		SDS:TH9619 30 mg/kg bid vs. LF:Vehicle	0.6088	0.8363	-0.2275	0.07532	8	8	4.272	28
SDS:Vehicle vs. LF:TH9619 30 mg/kg bid	6.98	0.8443	6.136	0.7589	8	8	11.43	28		SDS:Vehicle vs. LF:TH9619 30 mg/kg bid	0.7863	0.2913	0.495	0.07532	8	8	9.294	28
SDS:Vehicle vs. LF:Vehicle	6.98	1.388	5.592	0.7589	8	8	10.42	28		SDS:Vehicle vs. LF:Vehicle	0.7863	0.8363	-0.05	0.07532	8	8	0.9388	28
LF:TH9619 30 mg/kg bid vs. LF:Vehicle	0.8443	1.388	-0.544	0.7589	8	8	1.014	28		LF:TH9619 30 mg/kg bid vs. LF:Vehicle	0.2913	0.8363	-0.545	0.07532	8	8	10.23	28

## Sheet: Fig. 6d
	MTHFD2
Temperature	Vehicle LF				TH9619 LF
37	100	100	100	100	100	100	100	100
39	125.367	107.183	69.7966	89.3897	66.7907	126.864	96.569	101.777
42	93.4945	94.5315	56.3761	88.4969	73.9264	145.876	69.1624	77.9984
45	91.2428	55.0351	69.1367	52.9021	74.3391	164.801	90.77	94.136
48	56.4479	27.5488	10.8491	21.3178	83.6901	126.795	83.7436	110.727
51	25.2574	14.3191	10.2001	8.89432	78.2198	152.351	82.361	94.2417
54	22.726	19.0879	4.50421	4.98586	70.449	154.183	74.6698	81.2447
57	3.92712	2.47435	0	0	56.1125	125.133	69.8338	45.8034
60	0	0	0	0	17.5276	49.3946	45.9072	15.5974
	TYMS
Temperature	Vehicle LF				TH9619 LF
37	100	100	100	100	100	100	100	100
39	87.0003	111.017	66.2988	88.411	76.5916	109.39	87.9156	100.796
42	66.3298	108.913	51.8512	81.4825	66.9863	108.431	61.0089	78.9362
45	39.0979	45.6401	24.3635	45.8744	38.2052	78.3928	50.625	71.1162
48	17.8736	14.7681	6.68659	17.0703	9.39893	37.2911	17.1647	46.2174
51	1.97533	6.79226	2.53883	7.32089	6.21347	33.5221	29.6896	54.3702
54	3.4847	2.11628	2.90485	3.49109	3.46372	20.3181	9.86447	27.3919
57	0	0.735673	1.18601	0.878136	4.79667	28.6732	15.6808	35.0867
60	0	0	0	0	2.95613	15.8556	8.84779	33.9103

## Sheet: Fig. 6e
Time (days)	ARA-C (50mg/kg)	TH9619 (10mg/kg bid)	TH9619 (30mg/kg bid)	TH9619 (60mg/kg qd)	Vehicle		Comparison of Survival Curves
19		1
27			1		1		Log-rank (Mantel-Cox) test (conservative)
27					1		Chi square	13.39
29					1		df	4
29					1		P value	0.0095
30	1	1					P value summary	**
30	1						Are the survival curves sig different?	Yes
32	1
33					1		Logrank test for trend (conservative)
34	1						Chi square	0.6143
34	1						df	1
37		1	1				P value	0.4332
37		1	1				P value summary	ns
40		1	1	1			Sig. trend?	No
41				1
42				1
43			1	1
43				1
