# Supplementary material for: Pharmacological targeting of MTHFD2 suppresses acute myeloid leukemia by inducing thymidine depletion and replication stress
Source: Nat Cancer. 2022 Feb 28;3(2):156–72. doi: 10.1038/s43018-022-00331-y (PMC8885417; doi:10.1038/s43018-022-00331-y)
Supplement: Source Data Extended Data Fig. 1 — Statistical source data. [file 43018_2022_331_MOESM13_ESM.xlsx]

## Sheet: Extended Data Fig. 1a
siCtrl			siMTHFD2			Hydroxyurea				siCtrl	Total cells	yH2AX intensity > 10			%
yH2AX	RFP (G1 phase)	GFP (S/G2/M phases)	yH2AX	RFP (G1 phase)	GFP (S/G2/M phases)	yH2AX	RFP (G1 phase)	GFP (S/G2/M phases)			335	65			19.403
4.27825	42.5888	6.25759	2.98144	50.7893	17.8242	5.77368	28.6845	7.68594				RFP intensity > 25	GFP intensity > 35	RFP int. > 25 and GFP int. > 35
4.43886	14.5745	5.47907	3.66221	23.3775	4.75491	6.32267	23.4233	14.9336				(G1 phase)	(S-G2-M phases)	(Early S phase)
4.49975	14.5297	6.2493	3.99773	14.4352	3.47852	7.6226	159.008	13.5583				15	2	46
4.51432	16.2462	4.55856	4.2459	54.9783	10.9938	7.75076	18.1814	74.2009			%	4.47761	0.597015	13.7313
4.5173	16.5213	5.92908	4.35042	24.098	6.12824	8.66686	17.486	62.8674		siMTHFD2	Total cells	yH2AX intensity > 10			%
4.52493	33.6552	6.27282	4.45357	14.0676	25.5097	9.31435	19.3298	78.8297			229	163			71.179
4.68635	16.4043	8.73788	4.90233	15.4453	66.4837	9.32361	20.7505	73.2079				RFP intensity > 25	GFP intensity > 35	RFP int. > 25 and GFP int. > 35
4.77958	12.4945	7.44051	5.2669	20.9055	4.59901	9.32905	28.9091	65.899				(G1 phase)	(S-G2-M phases)	(Early S phase)
4.86693	133.203	10.3225	6.00627	26.5065	7.63372	9.8477	26.5806	39.2245				163	109	109
5.03456	14.859	4.48269	6.84173	81.5352	17.477	10.1065	21.3316	93.5044			%	23.5808	0	47.5983
5.19289	15.519	20.2225	6.98553	32.3708	9.01201	10.2797	23.9322	51.7045		HU	Total cells	yH2AX intensity > 10			%
5.2052	15.7448	6.45344	7.05461	31.3904	6.89635	10.4534	23.6749	112.843			186	177			95.1613
5.53728	18.0173	6.02708	7.20438	34.9714	10.1585	10.4664	55.3456	14.3367				RFP intensity > 25	GFP intensity > 35	RFP int. > 25 and GFP int. > 35
5.56313	14.0809	4.0506	7.32549	47.9253	20.6125	10.4962	25.7585	139.759				(G1 phase)	(S-G2-M phases)	(Early S phase)
5.57102	23.4365	5.67947	7.34314	29.4384	6.32349	10.5177	23.2621	100.795				164	174	161
5.5819	20.4333	5.81482	7.38914	44.9064	8.84669	10.7273	22.6949	89.0772			%	1.6129	6.98925	86.5591
5.64915	25.4479	29.6632	7.49635	36.1264	8.64782	10.8977	37.0153	93.4048
5.65808	18.6989	22.908	7.50686	41.314	13.0126	11.2221	69.7949	75.763
5.67889	16.6131	12.414	7.50758	36.6127	10.5264	11.2344	23.8658	137.111
5.6842	20.2547	15.6158	7.56965	42.2446	8.42609	11.4313	25.8017	146.732
5.74702	18.167	7.52874	7.66543	75.2225	12.4593	11.4524	25.1741	107.89
5.75357	18.8466	5.30216	7.91975	49.722	13.9933	11.7846	23.8851	77.9859
5.77562	23.7244	11.4812	7.97672	37.3008	8.16063	11.9271	43.7524	110.411
5.80823	25.8716	7.63528	8.08074	68.6019	173.419	12.0378	25.881	136.155
5.84419	17.5531	12.8439	8.09798	42.4139	8.32154	12.0573	25.1232	32.7041
5.84988	14.6889	6.48289	8.11115	47.9589	7.63525	12.0634	29.9333	221.317
5.87471	15.8202	6.91376	8.19123	122.948	30.9501	12.286	23.2445	76.771
5.87994	16.0081	5.95276	8.2441	44.2882	11.4209	12.3298	25.2749	114.533
5.90379	17.2796	6.19158	8.3772	72.6206	8.56278	12.3684	21.2221	63.0616
5.9731	17.2793	6.53057	8.38465	54.1831	12.9992	12.6618	32.7851	70.3314
5.99057	16.6182	13.0951	8.39777	28.671	6.81518	12.6765	20.642	61.6105
5.99422	18.1015	7.93506	8.45623	73.5385	9.27376	12.7485	25.3039	90.4951
6.02973	18.5391	5.59879	8.59924	72.1858	9.87555	12.7522	31.4369	189.363
6.08263	15.1907	5.69894	8.66246	44.2179	8.42815	12.8026	31.8745	157.805
6.13732	16.8711	10.5004	8.74531	61.1638	14.3558	12.8252	33.6164	76.4978
6.18084	25.1436	30.9472	8.7512	51.1023	8.68002	12.8309	30.9921	175.599
6.20062	15.6746	5.13774	8.75503	68.1814	23.2825	12.8624	28.3494	115.431
6.20504	25.9986	17.0059	8.76735	71.2593	23.6936	13.0571	27.1371	154.274
6.22951	17.1832	72.6899	8.76907	54.5729	14.1442	13.1306	45.2201	65.3672
6.24402	36.7663	14.0594	8.84506	47.2574	7.50344	13.2881	25.5742	71.2861
6.24895	18.9809	6.71955	8.94098	41.1995	8.54331	13.5014	24.1959	93.5272
6.25655	25.415	13.9393	9.00043	43.1809	13.1033	13.6689	29.0034	178.581
6.26577	18.5581	7.70872	9.01534	54.9061	8.78602	13.6698	27.5316	110.488
6.26661	26.416	7.04178	9.04033	34.1083	7.73459	13.7529	29.6205	44.0215
6.28391	15.1935	5.51626	9.04048	50.6485	15.302	13.8512	30.184	128.885
6.28739	18.6913	6.96284	9.06717	67.628	9.65847	14.1669	28.058	45.7698
6.29761	20.2709	7.37403	9.09595	33.9979	10.2932	14.3059	21.5605	82.1957
6.31742	19.4091	11.187	9.2341	180.591	18.5232	14.3232	26.5074	96.1761
6.36562	17.5929	63.2365	9.2444	47.7715	9.48926	14.3652	29.7076	43.3302
6.37034	27.3754	7.20061	9.26406	74.0212	9.74144	14.3698	26.758	101.332
6.39191	20.3332	30.0891	9.28222	43.4927	9.5675	14.877	25.6288	51.0677
6.39846	26.1058	6.42495	9.33329	53.0879	8.91601	15.0962	29.7832	139.043
6.4463	31.1906	20.6837	9.36625	52.2882	39.91	15.1756	25.5364	103.232
6.49245	21.7432	14.9885	9.40777	50.0519	8.60047	15.2132	29.5522	136.37
6.50017	24.0186	15.7935	9.41604	74.3126	12.8777	15.2673	27.7115	40.5722
6.50437	27.2516	16.4124	9.41848	45.5324	10.2783	15.2808	83.342	60.4594
6.5471	22.3393	15.9436	9.44276	37.2914	8.96243	15.4093	30.5852	49.2922
6.58598	14.8526	5.51498	9.53143	56.0394	12.403	15.5189	26.992	56.5093
6.58927	21.1374	37.3329	9.54264	151.048	14.1287	15.57	35.065	152.521
6.62599	29.0336	14.7389	9.71841	81.8472	87.6919	15.6435	27.6211	71.3805
6.65557	25.7773	5.90094	9.87565	65.9106	26.4644	15.6536	25.7516	85.7003
6.67442	20.8081	6.38234	9.92451	24.6548	8.34972	15.8644	25.8146	72.473
6.6845	26.9912	13.9765	9.92816	79.5725	12.0563	15.9394	31.0032	124.641
6.72389	17.7314	10.9324	9.9583	56.8366	8.39672	15.941	25.5512	88.5137
6.73623	22.5466	28.6974	9.97604	183.099	20.9535	16.1053	31.6915	133.316
6.74649	43.0903	27.3481	9.99638	45.0898	127.495	16.1374	25.9466	93.2278
6.7574	21.0947	16.5452	10.0321	52.8931	8.48365	16.1799	28.8853	95.0027
6.78439	23.8287	7.52123	10.0436	53.5624	50.0199	16.5536	32.0931	54.7037
6.83331	27.0426	14.4958	10.0437	53.1633	9.26862	16.5851	30.2583	118.339
6.83557	18.089	67.6086	10.0584	209.79	15.4572	16.6084	25.6554	107.097
6.88446	22.582	20.8206	10.0992	41.2534	8.59161	16.6958	25.8539	71.422
6.90518	17.7137	9.3013	10.1168	65.8363	82.4485	16.8789	32.9739	48.5297
6.92067	32.8792	26.2115	10.1403	175.433	64.144	17.1247	35.3432	52.7616
6.92844	19.1203	9.87523	10.1629	50.3977	26.8291	17.1591	34.5484	128.406
6.92961	21.5179	5.76693	10.3531	46.8373	7.82608	17.177	23.2655	76.9604
6.9375	18.2754	62.0796	10.3737	28.1527	8.48939	17.2845	28.4216	139.018
6.97646	24.2925	10.5413	10.3819	37.6255	8.14331	17.3459	29.0473	165.837
6.98013	29.5184	26.9204	10.4186	141.801	11.1188	17.5266	34.0231	62.8101
7.03426	18.7657	6.35694	10.4754	35.4958	11.1745	17.7616	28.5946	115.97
7.04546	27.8184	13.9706	10.4863	55.0657	9.49093	17.8006	29.4961	118.329
7.04614	21.0355	18.3925	10.5323	50.6592	32.0558	17.9447	35.7759	144.195
7.05977	19.0417	11.5473	10.5427	80.844	12.1237	18.1277	26.5156	77.352
7.10631	22.0385	20.1082	10.5981	63.1036	13.2598	18.1867	30.0169	58.2822
7.11897	24.8147	29.829	10.638	36.5179	154.965	18.231	30.365	56.685
7.13231	22.9982	26.3713	10.6756	222.984	31.6593	18.4886	34.9497	28.2039
7.1335	19.2125	28.402	10.7019	86.7438	38.8875	18.5287	41.5695	78.2543
7.15782	23.8683	50.2061	10.7052	189.177	18.9167	18.5413	34.4054	167.512
7.15882	19.3585	6.49007	10.7056	78.8691	110.827	18.73	29.6885	43.2055
7.16045	23.5476	33.8508	10.7274	37.3451	130.864	18.7678	34.8019	55.8554
7.17661	24.9964	15.2973	10.7776	65.2533	87.3982	18.787	43.5408	91.5361
7.19979	17.9976	41.6702	10.7977	87.0326	45.577	18.8597	36.0856	60.7939
7.24125	25.9028	24.2948	10.8011	85.5345	13.2148	18.873	37.1484	93.3436
7.24299	15.853	5.65557	10.8592	61.3644	15.3268	18.956	37.1679	178.72
7.2475	18.2474	16.8304	10.8952	87.2181	165.772	18.9774	30.8615	147.926
7.32035	28.9709	43.2155	10.9127	78.4856	27.9012	19.0309	34.1288	125.386
7.32827	21.4278	6.47661	10.9281	61.5244	10.4641	19.3496	32.8966	137.935
7.33089	31.7642	58.6682	10.9385	32.8118	112.794	19.353	31.8426	142.96
7.33134	33.043	24.9482	10.945	60.0946	13.1575	19.6153	27.481	90.9913
7.35694	21.384	6.03822	11.0152	53.8422	156.968	19.7049	34.618	101.043
7.37307	34.2048	34.4611	11.112	39.9257	103.34	19.7147	42.0964	115.765
7.38259	37.265	34.4743	11.1647	143.331	12.0631	19.9076	33.5566	101.431
7.38428	18.9549	12.839	11.2422	37.5448	68.7862	20.0769	31.9298	61.7555
7.3906	23.123	15.3877	11.2479	29.9836	10.5772	20.1081	37.0299	67.4318
7.42538	21.9195	30.2977	11.3041	36.9956	84.0531	20.2988	31.3348	118.237
7.49357	24.912	19.9099	11.3043	73.4194	11.106	20.3273	40.6537	72.3314
7.5052	24.9137	30.3726	11.3197	118.972	19.3629	20.3573	39.5724	66.8834
7.5097	29.0222	22.8497	11.4394	32.0421	132.112	20.3897	30.3041	42.4385
7.54554	19.0719	34.2477	11.5871	56.025	11.7922	20.4265	37.6891	178.152
7.55322	30.0757	34.113	11.6242	44.295	72.409	20.646	33.878	97.4417
7.55724	19.7788	80.6688	11.6476	79.8663	50.8396	20.6494	34.4785	195.556
7.56446	19.7246	12.0569	11.6816	81.7813	15.2275	20.6826	42.2627	225.046
7.57582	19.5448	84.0612	11.7428	66.7418	94.4727	20.71	53.3603	120.049
7.58286	19.9769	14.5114	11.8067	69.0884	11.5018	20.7133	38.0747	149.758
7.59489	30.2028	32.129	11.8107	57.938	115.263	20.7748	31.2825	126.989
7.60566	26.5482	23.962	11.8309	73.5001	12.5548	20.8046	35.7927	127.324
7.60999	38.5335	18.49	11.856	49.1371	63.8276	20.8133	30.2428	60.1662
7.61572	22.5234	30.5521	11.8792	47.8754	103.93	21.0411	41.8257	164.555
7.6517	22.6294	57.0016	11.8881	69.9185	46.0669	21.0765	33.1092	155.484
7.67813	22.9579	9.94105	11.893	68.155	31.6507	21.1184	35.7016	83.9969
7.68647	18.4662	34.9877	11.9159	32.4554	9.57293	21.1987	47.556	64.0291
7.68878	32.1399	92.547	11.9469	69.127	11.497	21.2022	29.3696	89.7434
7.70314	29.2848	27.5691	11.9579	61.3554	64.7258	21.2441	33.6445	149.725
7.70434	25.8544	25.6607	12.0179	29.0242	10.1591	21.3024	36.0719	155.834
7.72949	27.5704	52.199	12.0496	47.1415	79.0649	21.3585	35.5618	126.159
7.73317	19.7733	38.5442	12.1396	71.9592	143.839	21.4021	41.3412	168.117
7.73704	29.9125	16.9502	12.2141	130.205	13.756	21.4175	38.6385	83.5777
7.74745	21.8267	25.238	12.225	169.778	35.5203	21.4872	33.8778	61.8585
7.75406	21.7696	33.7203	12.2748	184.862	13.5738	21.8407	39.1338	52.1707
7.7612	21.8522	19.7313	12.3772	47.7915	124.311	21.9177	44.0249	109.29
7.78129	21.4963	51.5204	12.4631	48.7798	104.838	21.9921	41.6788	68.6072
7.78239	19.4723	52.5011	12.4716	28.0845	70.2872	21.9992	39.7769	97.0762
7.78512	28.434	6.78343	12.5488	62.0222	11.2187	22.2561	32.376	111.39
7.78911	34.1312	24.4637	12.5903	70.4356	13.9891	22.3976	36.1947	109.603
7.81677	18.8664	12.8461	12.5939	38.4665	11.4481	22.5457	34.2121	112.5
7.82193	22.3489	11.9613	12.644	152.795	13.6532	22.7327	36.091	106.11
7.82881	17.699	59.7987	12.6566	54.3573	150.77	22.9671	42.0671	155.363
7.84089	22.384	33.9755	12.8134	72.1256	164.14	23.0162	34.6746	152.339
7.84758	20.1939	6.62922	12.8398	29.6996	60.3916	23.3836	37.5917	162.724
7.86229	19.9226	15.6282	12.8554	48.2267	207.032	23.5761	39.6683	166.603
7.86461	30.9398	15.4544	12.8831	36.4926	59.0115	23.7065	45.8462	229.213
7.86694	23.6787	9.23656	12.8865	34.1032	122.456	23.7708	35.9755	156.125
7.88658	20.9846	117.698	12.9737	142.562	57.4479	23.7943	36.0374	71.5022
7.90298	22.3309	54.3543	12.9857	33.5559	74.5875	23.8712	41.7664	120.685
7.91244	21.086	19.0512	13.13	48.0387	115.732	23.9419	41.3853	107.801
7.92184	20.9099	32.0338	13.1579	60.1714	56.0626	24.1771	43.813	163.47
7.92857	23.9696	61.9866	13.1872	79.5129	11.4696	24.1819	37.2403	128.444
7.97177	20.5089	5.73239	13.2124	88.5885	87.0233	24.6208	45.6051	108.067
7.98308	25.4109	63.8006	13.2272	138.93	112.249	24.9391	50.7893	117.078
8.00891	41.3274	16.1189	13.2289	99.1593	71.126	25.091	38.3312	64.889
8.01086	21.5185	48.0649	13.2324	40.8651	29.3255	25.2628	52.216	111.606
8.03516	22.2105	21.3798	13.2635	109.831	107.465	25.6234	40.87	79.0956
8.0614	24.0522	22.2431	13.2963	77.2713	107.214	25.8096	36.7151	107.205
8.06391	20.4033	44.053	13.359	124.16	74.9684	25.9638	51.2758	117.081
8.08191	22.9642	37.9083	13.3665	110.662	107.212	25.997	42.4996	129.745
8.08708	21.3731	110.486	13.4075	73.049	81.7351	26.1598	45.37	126.193
8.09213	31.4465	7.8155	13.4194	154.182	76.0656	26.1997	41.2279	229.797
8.10359	24.4116	19.7578	13.4222	51.8553	120.553	26.441	52.8304	101.849
8.11827	30.4144	49.2109	13.4444	214.202	20.8392	26.6083	48.4357	89.7498
8.1377	19.4422	65.3416	13.5477	119.546	125.306	27.2441	49.9639	256.707
8.15138	22.5155	35.8326	13.5813	41.4882	42.7629	27.3424	50.3691	208.526
8.15155	42.8702	35.3256	13.6203	79.5409	170.654	27.5172	50.4011	145.391
8.15573	35.2754	50.9087	13.635	120.362	150.226	27.5206	49.992	235.459
8.17304	25.9996	24.7261	13.6636	47.4996	139.499	27.5417	45.4302	236.453
8.20072	21.1141	41.3138	13.7692	57.3243	152.244	28.0508	43.0914	58.6288
8.20194	22.5239	88.2173	13.7961	41.2025	88.5112	28.5948	48.2637	223.067
8.20783	23.1555	56.4142	13.8032	55.4089	26.0701	28.8956	52.0939	157.455
8.21103	24.1433	25.1272	13.8336	175.371	129.041	29.2071	51.8091	270.201
8.21369	23.7673	21.8293	13.8483	113.763	14.3346	29.3812	48.005	40.5547
8.22036	23.7446	111.562	13.9183	65.5184	55.9194	29.5408	47.7382	105.395
8.23375	32.0971	33.3663	13.9374	63.6518	169.677	29.6107	48.0802	155.346
8.23566	19.789	72.2952	13.9499	73.1892	113.121	29.9092	50.6076	106.337
8.24167	23.0735	23.5597	13.9664	80.1476	15.6907	30.2615	59.887	182.394
8.24863	20.4695	40.8289	14.0624	35.9723	78.2264	30.8272	55.5864	95.2117
8.25168	31.4026	14.0574	14.0635	54.3304	130.14	30.964	45.9917	173.041
8.2551	37.0234	45.7533	14.1934	55.561	184.229	31.1961	48.6861	162.127
8.26339	22.6506	92.8744	14.197	83.0467	158.067	32.588	51.2662	167.033
8.26873	22.8436	62.1877	14.2398	41.6546	62.9359	33.5912	46.4699	85.0414
8.27707	19.9498	47.6861	14.247	43.2837	144.279	33.9378	54.3388	115.96
8.29252	22.6598	25.7237	14.3513	32.705	161.963	33.9496	50.4377	64.2361
8.29284	22.5861	14.9563	14.4137	81.4206	242.381	35.6575	57.932	185.758
8.29876	20.1112	55.6367	14.4657	238.977	97.9516	35.9615	50.7413	109.331
8.29891	29.0691	87.4416	14.5902	45.6258	190.442	36.5994	54.9762	417.139
8.32009	23.7681	15.82	14.6215	50.607	141.71	37.1284	72.2397	111.686
8.34347	25.0952	42.1512	14.6638	44.7345	16.095	37.8488	57.8012	105.54
8.3509	22.8509	21.6274	14.6701	58.2181	158.814	40.2216	94.183	147.336
8.38706	19.6692	55.7661	14.6822	107.24	29.7061	42.9577	57.8048	112.14
8.40055	21.5016	34.1788	14.7274	91.0071	128.77
8.40308	18.7395	44.0053	14.7412	128.492	178.738
8.40618	21.7998	55.4226	14.7773	201.961	47.5885
8.40893	27.8041	22.8842	14.8979	179.038	197.803
8.43006	29.6021	32.3326	14.898	102.243	70.1069
8.46125	29.7404	29.1764	15.0075	163.797	23.6952
8.47157	29.5051	7.44387	15.0698	39.4441	105.768
8.47185	22.3091	20.1756	15.1086	46.6103	129.578
8.47199	33.9656	83.1854	15.1308	38.5904	175.714
8.50794	22.6895	36.0281	15.1668	60.5049	188.155
8.51183	25.9558	8.26271	15.2678	57.4985	250.9
8.52129	20.9457	41.4032	15.2883	69.0484	130.862
8.56901	29.9825	41.8086	15.373	90.9489	82.836
8.5837	20.5414	74.4393	15.4231	53.5401	189.915
8.58621	23.2064	63.9768	15.6066	49.0594	183.869
8.60133	23.542	31.5489	15.8028	45.4069	137.074
8.60502	24.6326	33.1368	15.8044	169.948	140.633
8.60992	27.522	55.5568	16.15	62.6822	182.833
8.6101	22.5821	44.3614	16.2149	55.9583	96.4235
8.63242	21.6659	60.206	16.4265	56.8346	229.29
8.64482	28.6481	66.4252	16.4475	62.5805	235.678
8.65124	25.2934	40.4125	16.4715	90.8763	16.2783
8.65574	24.3411	28.1109	16.5504	105.346	25.1999
8.65978	36.6118	16.6152	16.5554	50.3512	16.7357
8.68397	19.2443	39.3868	16.6116	75.7773	28.1052
8.70619	25.0892	8.99245	16.6741	45.7761	85.3136
8.72114	27.0158	35.4879	16.8581	45.3662	244.041
8.73277	20.2514	5.81662	17.0631	40.5857	176.008
8.75479	28.1041	6.93857	17.081	139.054	179.898
8.78233	23.2506	15.9261	17.116	113.418	47.403
8.80867	23.4897	28.1469	17.2485	87.37	18.0747
8.83301	24.6197	60.2361	17.2543	69.4183	396.216
8.8445	30.8003	44.5371	17.2864	97.5706	176.082
8.84523	24.3983	45.8358	17.4837	69.6711	142.432
8.84563	32.0541	8.574	17.4898	50.4166	18.6918
8.86305	35.6547	47.2409	17.8771	72.4145	69.745
8.86447	20.1663	57.5026	18.081	107.618	244.407
8.88388	22.6084	85.9076	18.6329	243.889	93.4203
8.89081	25.1535	8.71427	18.7773	171.368	108.434
8.9431	25.6875	37.4209	19.3554	59.3203	140.482
8.96597	25.9894	13.6794	19.3658	53.928	78.6685
8.968	46.767	60.5801	19.6763	129.167	510.151
8.99309	30.7348	71.3637	21.0951	52.5646	129.176
8.99329	100.966	69.3049
8.99811	25.9729	41.3587
9.02101	26.9049	8.66268
9.02202	23.8197	88.7512
9.02887	21.6615	25.7307
9.15021	21.4601	84.5237
9.15628	34.9447	59.0251
9.1566	25.7267	58.795
9.17922	27.5616	54.9105
9.191	40.6173	18.5175
9.19783	24.3539	47.4554
9.21047	24.0263	45.8897
9.23764	36.2177	78.3208
9.26419	24.5342	19.5742
9.2793	23.1366	55.9723
9.34185	28.378	25.2942
9.35431	29.7946	30.5059
9.37438	25.6832	74.65
9.38477	23.2873	47.9636
9.46865	25.1215	148.377
9.4824	24.6795	59.1116
9.49331	24.0839	44.3808
9.51728	26.9581	31.5775
9.53553	26.6869	14.8025
9.54011	30.9713	11.0648
9.56071	22.4495	87.3086
9.59065	26.957	54.98
9.60417	61.5316	56.7734
9.60435	30.5607	13.767
9.62226	25.4096	56.7583
9.66816	32.1088	131.295
9.72921	28.4135	12.0304
9.73498	23.3306	83.7746
9.79971	24.4161	91.4651
9.82449	29.6005	46.4585
9.83252	23.1943	53.3096
9.84118	23.1967	39.1174
9.90585	27.3294	35.2931
9.96906	31.4326	10.5463
9.98888	29.5258	176.457
9.99069	30.4176	39.5952
10.023	23.6522	43.8705
10.105	25.6187	47.8652
10.1195	22.7354	105.165
10.1292	28.5424	58.278
10.1336	25.1135	56.0431
10.199	26.1313	113.048
10.2465	27.7186	53.594
10.2502	25.6308	64.7679
10.371	26.6848	52.7883
10.3925	27.4241	48.5744
10.4359	31.1674	59.4212
10.4534	23.7197	7.96675
10.4687	25.6584	24.6366
10.504	27.7188	109.366
10.5559	29.9087	5.66534
10.5612	31.5751	33.0218
10.5813	26.2051	86.3055
10.5923	28.3976	38.2743
10.6286	27.2222	58.3257
10.6462	29.2803	82.4413
10.697	24.3561	30.8074
10.7117	25.3379	94.1195
10.8453	27.9255	40.4954
10.8869	25.9845	92.1922
10.8872	25.9564	107.892
10.9027	26.9347	102.27
10.9375	26.1092	65.6149
11.0302	27.2035	64.9013
11.144	38.9147	9.20642
11.2387	33.275	27.0497
11.3608	27.8407	88.5492
11.3783	48.6112	30.0437
11.4137	26.2208	51.6413
11.4816	29.9363	31.1954
11.5937	37.1893	23.974
11.6347	25.2453	35.1171
11.6468	32.7127	54.2094
11.6521	29.4481	79.1954
11.9037	33.7358	29.9207
11.9248	27.468	65.1868
11.9365	28.1991	57.9511
11.9421	32.4682	80.4179
11.949	32.2206	155.806
11.9492	33.5448	95.8842
12.1255	28.9022	49.1588
12.1944	34.4366	6.41289
12.2159	42.2056	47.6958
12.4515	36.2644	53.1671
12.5406	32.6166	79.1343
12.6455	26.5204	77.0234
12.6981	30.077	99.1344
12.7524	41.5827	32.4457
12.941	65.8383	159.764
13.1251	28.0258	32.2728
13.1305	28.5963	56.3647
13.3488	43.8393	69.4809
13.5625	40.7363	20.1479
13.737	42.6893	109.808
14.5337	43.1403	154.737
14.7441	43.0937	73.3162
14.7965	65.1366	65.3678
14.9173	37.9119	177.629
17.4207	86.0901	17.7485
17.8312	45.9559	58.8459
17.9472	45.7116	13.1266

## Sheet: Extended Data Fig. 1c
	DS18561882 (hMTHFD2 inhibition %)
Concentration (M)	Rep. 1		Rep. 2		Rep. 3		Rep. 4
0.0001	90.32	86.34	90.96	83.62	90.56	87.06	74.88	78.97
3.16e-05	83.33	81.73	85.72	82.16	84.48	81.36	66.63	69.63
1e-05	76.37	70.01	78.44	68.37	77.61	68.91	60	59.95
3.17e-06	50.93	57.66	47.2	56.54	47.93	60.58	52.3	55.36
1e-06	35.84	34.03	32.35	36.99	31.87	34.82	45.12	46.66
3.17e-07	31.89	29.99	31.1	28.28	32.12	28.96	44.62	37.82
1e-07	21.08	26.33	20.4	25.16	23.47	26.23	37.52	33.76
3.18e-08	14.98	20.65	12.92	25.03	10.88	25.31	29.44	28.37
1.01e-08	11.6	19.77	6.85	21.64	5.19	14.05	27.14	24.56
3.18e-09	4.84	19.33	0.07	21.44	-4.21	15.6	26.59	26.01
1.01e-09	3.7	18.95	-2.7	19.77	-7.53	12.47	27.01	19.69

## Sheet: Extended Data Fig. 1d
	DS18561882 (hMTHFD1-DC inhibition %)
Concentration (M)	Rep. 1		Rep. 2		Rep. 3		Rep. 4
0.0001	96.36	103.94	85.54	96.16	86.84	90.28	95.01	104.1
3.16e-05	70.6	75.76	58.71	65.85			85.71	93.6
1e-05	54.03	59.85	40.05	50.68	73.06	76.54	77.81	84.77
3.17e-06	62.2	67.13	49.76	58.23			78.18	81.74
1e-06	33.48	39.05	17.02	29.77	45.78	47.23
3.17e-07	23.01	28.11	3.8	17.79			52.15	52.67
1e-07					24.77	25.02	45.04	56.2
3.18e-08	19.54	22.31	-0.73	11.52			31.74	43.29
1.01e-08	14.25	16.5	-7.89	6.6	11.2	14.62	24.79	33.34
3.18e-09	20.35	22.64	-0.38	14.17			23.2	31.88
1.01e-09	8.63	15.88	-10.43	4.29	5.72	4.78	25.8	33.59
1e-10					1.4	6.65
1e-11					6.04	4.44
1e-12					0.3	8.54
1e-13						1.74
1e-14					3.02	2.16

## Sheet: Extended Data Fig. 1e
	DS18561882 (HL-60 viability)
Concentration (M)	Rep. 1		Rep. 2		Rep. 3		Rep. 4
0.0001	8.37	15.35	11.89	12.16	13.26	8.59
3.16e-05	33.68	27.28	33.6	32.36	27.72	24.45	15.02	15.49
1e-05	40.24	32.91	36.91	34.92	31.7	30	19.84	16.67
3.17e-06	40.54	35.08	43.59	39.37	41.14	33.02	23.94	23.17
1e-06	60.57	64.1	66.15	60.77	72.23	55.23	51.58	38.62
3.17e-07	69.87	72.46	75.01	72.9	89.81	88.76
1e-07	92.6	90.54	102.5	91.11	102.15	92.2	81.8	73.08
3.18e-08	103.49	95.6	105.76	94.56	108.7	93.08	98.59	93.98
1.01e-08	93.08	98.27	99.93	90.24	97.89	107.53	98.76	89.95
3.18e-09	77.74	76.19	91.41	83.32	102.18	87.98	95.29	89.8
1.01e-09	95.69	94.14	100.71	95.62	106.99	90.69	99.8	86.66
