# Supplementary material for: Pharmacological targeting of MTHFD2 suppresses acute myeloid leukemia by inducing thymidine depletion and replication stress
Source: Nat Cancer. 2022 Feb 28;3(2):156–72. doi: 10.1038/s43018-022-00331-y (PMC8885417; doi:10.1038/s43018-022-00331-y)
Supplement: Source Data Extended Data Fig. 2 — Statistical source data. [file 43018_2022_331_MOESM14_ESM.xlsx]

## Sheet: Extended Data Fig. 2b
	hMTHFD2
Concentration (M)	TH11737						TH9619
0.0001	92.83	93.41	92.97	93.17	93.2	93.08
3.16e-05	84.75	86	86	87.63	85.6	86.81
1e-05	69.39	71.45	71.22	73.99	69.86	72.5	96.24	97.32
3.17e-06	43.43	48.8	44.08	46.3	43.13	46.08	94.23	94.84
1e-06	16.96	23.42	19.17	21.39	17.48	20.39	91	91.02
3.17e-07	10.36	13.24	7.83	11.91	8.59	11.64	86.75	87.23
1e-07	7.76	12.27	9.93	11.61	6.72	12.29	70.33	72.79
3.18e-08	6.46	10.96	4.91	7.12	5.35	9.94	47.59	52.95
1.01e-08	1.79	9.32	6.26	9.06	5.34	9.99	34.16	39.39
3.18e-09	5.62	11.82	5.94	10.37	3.21	11.05	18.26	23.29
1.01e-09	5.69	11.33	9.08	10.62	5.07	11.08	15.15	21.45
3.18e-10							14.14	18.31
1.01e-10							16.35	17.73
	HL-60
Concentration (M)	TH11737						TH9619
0.0001	3.59	2.44	4.25	1.96	4.52	2.49
3.16e-05	10.39	6.08	10.18	6.78	10.32	7.79
1e-05	12.66	11.1	20.61	11.16	15.29	11.83
3.17e-06	37.96	33.06	28.13	26.47	35.63	34.02
1e-06	81.99	79.26	90.13	78.67	82.91	88.99	4.05	5.14
3.17e-07	82.63	89.1	87.7	77.01	83.43	76.27	7.78	9.91
1e-07	79.8	78.47	80.82	81.56	82.57	81.17	11.11	12.56
3.18e-08	87.03	80.46	79.3	77.71	84.92	90.23	19.56	16.31
1.01e-08	82.94	82.98	77.73	80.05	82.57	81.91	50.13	44.8
3.18e-09	88.19	84.99	80.92	82.37	78.92	90.3	78.11	85.3
1.01e-09	88.08	94.11	76.72	78.14	94.64	84.41	70.57	93.16
3.18e-10							87.36	84.15
1.01e-10							87.48	81.26

## Sheet: Extended Data Fig. 2c
Concentration (M)	TH7299			Concentration (M)	TH9028			Concentration (M)	TH9619
0.0001	98.58	98.42		1e-05	96.43	98.04		1e-05	96.24	97.32
3.16e-05	96.97	97.62		3.16e-06	95.46	96.46		3.16e-06	94.23	94.84
1e-05	96.12	95.87		1e-06	92.36	94.36		1e-06	91	91.02
3.17e-06	93.51	94.18		3.17e-07	93.3	93.39		3.17e-07	86.75	87.23
1e-06	82.58	84.09		1e-07	86.7	87.71		1e-07	70.33	72.79
3.17e-07	63.25	65.06		3.17e-08	75.09	76.66		3.17e-08	47.59	52.95
1e-07	44.02	43.13		1e-08	63.47	64.67		1e-08	34.16	39.39
3.18e-08	25.13	21.04		3.18e-09	46.93	39.45		3.18e-09	18.26	23.29
1.01e-08	18.12	15.1		1.01e-09	34.77	28.33		1.01e-09	15.15	21.45
3.18e-09	18.55	16.64		3.18e-10	30.38	23.67		3.18e-10	14.14	18.31
1.01e-09	16.11	10.97		1.01e-10	22.24	20.55		1.01e-10	16.35	17.73

## Sheet: Extended Data Fig. 2e
Time (s)	Baseline		MTX (1 µM)		PMTX (100 µM)		TH7299 (100 µM)		TH9028 (100 µM)		TH9619 (100 µM)
0	0.716		0.747		0.721		0.704	0.717		0.73	0.726	0.727
15	0.707		0.75		0.735		0.691	0.708		0.719	0.696	0.715
30	0.701		0.745		0.735		0.665	0.695		0.706	0.686	0.691
45	0.693		0.745		0.717		0.672	0.677		0.692	0.675	0.682
60	0.683		0.748		0.719		0.645	0.658		0.663	0.668	0.674
75	0.672		0.748		0.729		0.653	0.656		0.663	0.648	0.678
90	0.666		0.753		0.739		0.627	0.643		0.649	0.645	0.663
105	0.658		0.75		0.717		0.636	0.616		0.616	0.631	0.652
120	0.649		0.748		0.723		0.618	0.621		0.623	0.623	0.625
135	0.64		0.747		0.726		0.603	0.618		0.598	0.612	0.63
150	0.632		0.752		0.717		0.602	0.594		0.593	0.606	0.62
165	0.623		0.758		0.71		0.595	0.584		0.584	0.591	0.606
180	0.616		0.745		0.724		0.57	0.584		0.573	0.568	0.582

## Sheet: Extended Fig. 2f
	SHMT1				SHMT2				TYMS
TH7299	101.971	90.7216	88.7789		68.4783	99.3151	101.093		96.439	94.257	116.984
TH9028	97.2909	59.7938	94.3894		73.913	94.5206	97.8142		85.5	104.885
TH9619	73.3992	43.299	49.505		66.3043	111.644	98.9071		108.689	85.0451	77.751	107.994
Lometrexol	36.453	43.299	42.2442	38.9558	43.4783	59.589	49.7268	51.1721
Raltitrexed									-11.4

## Sheet: Extended Data Fig. 2g
Independent experiment #1 (representative)
MTHFD2					TYMS					SHMT2
	DMSO	1 µM TH9619	50 nM TH9619			DMSO	1 µM TH9619	50 nM TH9619			DMSO	1 µM TH9619	50 nM TH9619
ND	100	100	100		ND	100	100	100		ND	100	100	100
1:100	33.2511	105.418	103.513		1:100	98.2746	104.55	99.5757		1:100	117.968	123.838	129.04
1:50	15.9523	90.9901	94.916		1:50	88.7301	85.4721	91.2091		1:50	104.079	104.752	118.346
1:25	5.00289	63.1154	65.429		1:25	37.8712	39.8606	48.2247		1:25	78.4409	64.9731	70.1041
DHFR					MTHFD1L
	DMSO	1 µM TH9619	50 nM TH9619			DMSO	1 µM TH9619	50 nM TH9619
ND	100	100	100		ND	100	100	100
1:2000	82.6604	83.3491	84.0051		1:2000	48.4564	50.6804	54.579
1:1000	73.5186	76.8196	62.7341		1:1000	31.7098	28.898	36.3665
1:500	42.3314	66.4876	38.0709		1:500	11.5956	17.9234	13.272
Independent experiment #2
MTHFD2					TYMS					SHMT2
	DMSO	1 µM TH9619				DMSO	1 µM TH9619				DMSO	1 µM TH9619
ND	100	100			ND	100	100			ND	100	100
1:100	23.3247	102.179			1:100	102.336	107.732			1:100	121.455	121.443
1:50	12.4298	84.9785			1:50	94.5025	90.4137			1:50	100.873	102.736
1:25	2.08042	58.8636			1:25	43.2313	62.4685			1:25	61.275	68.7709
DHFR					MTHFD1L
	DMSO	1 µM TH9619				DMSO	1 µM TH9619
ND	100	100			ND	100	100
1:2000	82.294	96.9946			1:2000	52.6928	63.3321
1:1000	65.8796	72.226			1:1000	30.3554	34.3138
1:500	31.4019	49.5954			1:500	10.9837	14.8854

## Sheet: Extended Data Fig. 2j
	TH9619
Concentration [M]	SW620 WT				MTHFD1-/- clone 2				MTHFD1-/- clone 7				MTHFD1-/- clone 8				MTHFD1-/- clone 10
1e-05	18.8	43.5	30.8		42.6	51.4	38.8	40.7	43.3	37.5	33	46.6	26.7	56.8	37.2	45	47.9	47.4	36.8	45.1
3.59e-06	19.6	44.5	33.3		41.4	52.2	38.4	41	44.5	41.1	34.6	47.9	27	57.8	38.7	45.3	52.5	47.6	37.8	45.1
1.29e-06	30.5	48.7	38.1		45.2	53.2	41.5	46.2	49.7	41.4	42.1	51.9	34.9	64.7	42.6	48.9	52	49	39.9	46
4.64e-07	41.9	51.8	43.2		52.7	58	47.8	50.4	58.3	47	47.5	57.3	50.7	71.3	54.9	54.9	53.9	51.4	41.5	47.7
1.67e-07	47.1	55.1	49.9		54.7	61.8	49.1	57.7	64.7	49.8	53.7	60.7	50.6	72.6	58.9	60.3	56.5	50.3	42.9	48.1
5.99e-08	48.7	58.2	53.3		57.3	62.9	53.5	57.6	65.3	53.9	55.6	62.8	50.1	77.8	63	61.8	56.2	51.6	45.1	48.9
2.15e-08	70.7	67.4	68.2		58.2	66	56.8	62.4	69.8	55.6	60.9	67.2	52.8	79.2	66.2	64.6	62.2	55.5	52.3	51.9
7.74e-09	100.8	97.6	92		64.5	61.8	68.9	64	92.4	67.9	81.4	86.3	61.1	96.6	84.8	76	68.2	61	75.2	55.5
2.78e-09	93.8	97.2	90.5		87.1	86	98.4	89.8	107.1	83.9	93.5	100.6	81.1	110.9	101	92.5	104.4	84.9	94.1	88.8
1e-09	96.8	94.8	92.1		97.3	91.1	105.7	90.1	114	88.5	94.5	100.5	95.9	102.1	99.6	99.1	101.6	89	96.6	96.2
1e-10	100	100	100		100	100	100	100	100	100	100	100	100	100	100	100	100	100	100	100
	TH9619
Concentration [M]	SW620 WT				MTHFD2-/- clone 1				MTHFD2-/- clone 6
1e-05	18.8	43.5	30.8		74.4	71.6	50.6	69.9	71	61.3	61.8	69.6
3.59e-06	19.6	44.5	33.3		69.4	75.3	51	78	72.1	65.4	63.4	76.2
1.29e-06	30.5	48.7	38.1		66.4	80.6	51.9	80.5	68.3	69	60.4	84.5
4.64e-07	41.9	51.8	43.2		64.4	85.6	52.7	82	66.3	75.5	59.8	88.1
1.67e-07	47.1	55.1	49.9		64.8	85.1	51.9	84.6	67.9	72	61.1	94.1
5.99e-08	48.7	58.2	53.3		64.5	84.1	51.1	84.5	64.8	74.5	61.9	95.3
2.15e-08	70.7	67.4	68.2		62	80.7	52.9	81.9	68.9	75.1	63.1	99.5
7.74e-09	100.8	97.6	92		62	76.6	56.7	72.7	68.1	76.2	65.9	94.6
2.78e-09	93.8	97.2	90.5		83	92.7	81.9	87.4	86.7	87.6	84.8	105.1
1e-09	96.8	94.8	92.1		94.3	102.4	93.8	100.2	99.7	96	95.8	95
1e-10	100	100	100		100	100	100	100	100	100	100	100

## Sheet: Extended Data Fig. 2k
		SW620 MTHFD1-/-
	WT	Clone 2	Clone 7	Clone 8	Clone 10
	100	59	51	46	46
	100	56.1192	77.4437	62.6529	72.8794
	100	66.9422	85.5411	81.7578	77.779
