# Supplementary material for: Pharmacological targeting of MTHFD2 suppresses acute myeloid leukemia by inducing thymidine depletion and replication stress
Source: Nat Cancer. 2022 Feb 28;3(2):156–72. doi: 10.1038/s43018-022-00331-y (PMC8885417; doi:10.1038/s43018-022-00331-y)
Supplement: Source Data Extended Data Fig. 4 — Statistical source data. [file 43018_2022_331_MOESM16_ESM.xlsx]

## Sheet: Extended Data Fig. 4a
	pEC50
	Acute T cell leukemia	B myelomonocytic leukemia	AML	AML	ALL	AML	B-cell	B-cell
	Jurkat	MV4-11	THP-1	HL60	CCRF-CEM	PL21	LCL534	LCL889
Methotrexate	7.82391	7.82391	7.79588	7.85387	5	7.63827	7.19382	7.07058
Cytarabine (SoC)	8.05061	6.11919	6.25181	8.11351	6.13668	7.60206	6.58503	6.58503
ATRA	4.85387	7	5.95861	6.40894	4.37675	6.95861	4	4
TH7299	5.36653	4.48149	5.55284	6.14874	4	4.48149	5	5
TH9028	7.40894	7.85387	7.69897	7.60206	5	7	5	5
TH9619	7.03152	7.61979	7.55284	8.25181	5	6.52288	5	5
	pEC50
	Acute T cell leukemia	B myelomonocytic leukemia	AML	AML	ALL	AML	B-cell	B-cell
	Jurkat	MV4-11	THP-1	HL60	CCRF-CEM	PL21	LCL-534	LCL-889
Methotrexate	7.82391	7.92082	8.10237	7.85387	5	7.76955	7.467	7.501
Cytarabine (SoC)	7.95861	6.05061	5.48149	7.85387	5.48149	7.76955	6.16	6.076
ATRA	4.48149	6.95861	4.48149	6.3279	4	6.1549	4.046	4.2
TH7299	5.19518	4.48149	4.48149	6.39794	4	4.48149	4	4
TH9028	7.12494	7.85387	7.56864	7.63827	5	7.79588	5.643	5.429
TH9619	6.74473	7.5376	7.39794	7.95861	5	5.95861	5.716	5.344
	Average pEC50
	Acute T cell leukemia	B myelomonocytic leukemia	AML	AML	ALL	AML	B-cell	B-cell
	Jurkat	MV4-11	THP-1	HL60	CCRF-CEM	PL21	LCL-534	LCL-889
Methotrexate	7.82391	7.87236	7.94913	7.85387	5	7.70391	7.33041	7.28579
Cytarabine (SoC)	8.00461	6.0849	5.86665	7.98369	5.80908	7.68581	6.37251	6.33051
ATRA	4.66768	6.9793	5.22005	6.36842	4.18838	6.55675	4.023	4.1
TH7299	5.28086	4.48149	5.01716	6.27334	4	4.48149	4.5	4.5
TH9028	7.26694	7.85387	7.6338	7.62017	5	7.39794	5.3215	5.2145
TH9619	6.88812	7.5787	7.47539	8.10521	5	6.24074	5.358	5.172

## Sheet: Extended Data Fig. 4d
SW620
Concentration (M)	TH7299		TH9028		TH9619		LY345899		DS18561882		MTX		VE-821		VE-822		5-FU		BAY-293
9.9e-05	6.41	3.74	6.57	3.45	3.73	2.26	7.47	4.42	1.39	1.36	5.2	2.69	5.94	4.99	1.55	0.59	9.11	7.98	0.74	1.2
3.3e-05	10.57	9.22	8.45	8.22	7.36	5.67	14.27	10.36	15.02	15.49	6.51	5.01	11.82	10.53	1.54	0.36	13.71	11.63	2.01	0.21
1.1e-05	13.46	11.86	10.44	8.24	8.46	5.34	30.04	23.65	19.84	16.67	6.58	4.72	9.55	16.56	1.18	0.52	19.49	17.65	1.91	0.44
3.67e-06	18.24	17.53	11.7	8.36	7.81	6.81	86.74	69.86	23.94	23.17	6.6	4.31	41.29	39.6	5.44	11.89	39.16	35.42	2.06	0.71
1.22e-06	71.36	60.79	11.46	8.88	8.56	6.73	112.37	96.34	51.58	38.62	6.1	4.93	109.96	95.22	60.1	55.5	66.96	68.33	92.22	94.63
1.36e-07	98.48	96.85	10.79	9.11	9.37	7.25	92.82	88.49	81.8	73.08	5.69	4.33	79.39	78.8	85.1	69.27	85.28	74.24	92.67	79.82
4.53e-08	108.01	98.85	22.01	17.5	13.28	11.8	107.28	95	98.59	93.98	8.71	6.29	98.31	85.89	88.31	81.97	91.42	99.73	99.3	98.38
1.51e-08	107.31	104	64.66	61.5	47.35	37.94	104.05	98.62	98.76	89.95	22.33	17.11	99.83	91.47	96.12	92.97	95.36	97.57	93.89	107.47
5.03e-09	105.45	111	98.63	89.18	93.12	79.52	107.21	102.31	95.29	89.8	97.48	92	102.43	98.5	98.44	103.31	92.68	99.06	115.67	93.82
1.68e-09	110.26	106.27	105.68	91.51	100.13	92.71	109.75	102.35	99.8	86.66	103.75	91.32	97.87	93.94	95.92	102.87	101.7	96.23	94.21	98.17
0	111.71		103.14		97.71		107.09		96.91		109.47		99.07		94.47		98.94		103.46
CCD841
Concentration (M)	TH7299		TH9028		TH9619		LY345899		DS18561882		MTX		VE-821		VE-822		5-FU		BAY-293
9.9e-05	65.24	59.75	60.84	73.08	60.75	73.28	71.95	69.43	5.49	3.43	65.85	66.83	36.45	32.84	2.3	1.71	42.85	36.65	2.01	2.08
3.3e-05	99.22	92.53	91.58	94.99	89.24	85.7	102.58	102.17	87.83	87.39	90.94	94.19	71.91	89.07	3.11	1.5	50.55	48	3.37	1.88
1.1e-05	105.52	103.72	92.63	92.83	89.5	102.97	106.5	94.33	102.82	95.29	95.07	98.34	101.95	97.06	3.07	1.79	57.8	78.36	3.63	2.02
3.67e-06	107.56	98.44	105.7	107.62	101.6	96.32	96.21	98.7	85.22	82.31	97.99	97.14	105.46	99.38	100.56	106.68	80.64	108.41	4.07	2.23
1.22e-06	106.77	109.29	90.27	92.71	94.51	100.31	104.41	81.12	88.86	88.85	103.01	100	97.06	99.64	122.56	104.3	90.57	97.53	85.09	92.22
1.36e-07	86.86	86.21	102.4	97.23	91.22	84.06	83.69	81.04	95.86	81.1	94.15	93.57	99.5	89.76	108.24	93.37	94.48	81.07	86.81	77.82
4.53e-08	96.62	95.57	95.88	90.12	88.36	87.7	92.71	85.5	95.09	94.55	98.22	85.95	96.32	87.99	106.13	93.28	101.08	92.79	88.21	74.22
1.51e-08	100.96	110.18	105.36	102.22	104.07	90.12	99.65	89.45	92.31	97.53	104.41	86.46	95.27	96.27	96.87	90.95	103.8	87.73	102.8	84.39
5.03e-09	97.87	93.36	101.74	121.55	105.44	104.09	109.4	92.85	103.62	97.43	109.53	104.06	111.71	94.91	96.57	93.29	110.54	99.56	91.55	89.48
1.68e-09	98.97	102.7	112.36	102.15	124.52	105.52	100.54	90.88	97.37	90.18	109.45	102	111.34	108.47	96.74	87.03	103.74	87.39	95.7	89.73
0	104.68		112.96		99.96		100.82		95.71		116.59		103.53		102.35		89.37		95.81
