# Supplementary material for: Pharmacological targeting of MTHFD2 suppresses acute myeloid leukemia by inducing thymidine depletion and replication stress
Source: Nat Cancer. 2022 Feb 28;3(2):156–72. doi: 10.1038/s43018-022-00331-y (PMC8885417; doi:10.1038/s43018-022-00331-y)
Supplement: Source Data Extended Data Fig. 5 — Statistical source data. [file 43018_2022_331_MOESM18_ESM.xlsx]

## Sheet: Extended Data Fig. 5a
log[TH7299]; M	No Thymidine			Thymidine
-6	86.905	104.839	102.459	131.88	155.629	182.93
-5	43.1734	42.1037	41.2158	141.5	158.932	157.922
-4.60206	22.5778	23.0281	24.9508	136.895	179.845	202.128
-4.30103	25.566	27.9474	27.6454	107.154	116.641	103.235
log[TH9028]; M	No Thymidine		Thymidine
-9.81697	104.65	80.0509	86.7682	83.5756
-9.33985	93.4738	89.3141	88.3349	87.6158
-8.86273	94.687	87.2873	86.7081	86.3679
-8.38561	86.2385	93.8643	83.6558	87.7649
-7.90849	97.6488	95.4715	96.077	88.6314
-7.43136	84.1941	85.8958	94.6505	84.0792
-6.95424	56.6761	60.4845	86.0155	84.6908
-6.47712	42.6396	45.4203	86.8968	79.7109
-6	38.0371	47.4918	85.2803	81.4781
-5.52288	30.0624	42.5793	77.7259	81.9544
[TH9619]; M	No Thymidine		Thymidine
2e-05	20.0069	6.09062	27.5343	3.92609
6.67e-06	23.7954	6.65581	57.8563	13.6577
2.22e-06	29.3145	9.68854	98.1928	13.5964
7.41e-07	35.8741	12.1259	90.1971	6.6404
2.47e-07	42.1118	8.48902	97.4758	1.24426
8.23e-08	55.9746	5.24113	95.5881	10.2387
2.74e-08	88.519	12.1502	101.231	7.59487
9.14e-09	93.4022	2.31717	102.283	6.95331
3.05e-09	96.5493	1.32369	99.9714	1.57802
1.02e-09	104.996	0.0275245	105.764	6.31915
3.39e-10	98.4474	1.91295	99.194	2.42562
[MTX]; M	No Thymidine		Thymidine
3.33333e-05	5.82	2.33	20.55	4.3
1.11111e-05	4.73	0.68	19.37	4.17
3.7037e-06	4.73	1.04	20.71	3.55
1.23457e-06	3.92	0.72	19.96	1.73
1.37174e-07	2.89	1.07	16.79	3.81
4.57247e-08	2.85	0.69	18.14	0.97
1.52416e-08	13.39	7.69	19.86	0.64
5.08053e-09	54.54	7.81	97.25	1.59
1.69351e-09	99.23		106.17	6.23

## Sheet: Extended Data Fig. 5b
[TH7299]; M	No Thymidine			Thymidine
1e-05	88.4	46	53.3	157.5	46.4	89.5
3.59e-06	98.1	50.9	60.1	152.2	53	97.2
1.29e-06	120.4	62.5	68.2	120.7	60.5	97.7
4.64e-07	137.8	91.8	98.3	119.6	55.2	99.6
1.67e-07	123	107.8	106.8	121.8	56.7	101.5
5.99e-08	122.9	104.3	105	120.9	53.1	110.7
2.15e-08	118.9	104.3	103.6	121.8	55.4	109.5
7.74e-09	108.9	98.9	103.2	109.5	53.7	102.1
2.78e-09	119.8	101.6	104.6	107.3	54.6	97.6
1e-09	111.7	103.3	99.4	102	56.4	108.6
1e-10	100	100	100	100	100	100
[TH9619]; M	No Thymidine			Thymidine
1e-05	29.6	12.4	19.5	39.9	34.3	25.9
3.59e-06	26.8	12.7	19.7	50.3	37.7	28.6
1.29e-06	31.8	13.2	21.3	62	56	48.1
4.64e-07	35.2	30.2	23.2	90.8	88.2	73.2
1.67e-07	47.9	32.7	25.4	101.9	104.7	96.8
5.99e-08	62.6	35.3	45.4	98.3	109.5	100.3
2.15e-08	85.9	54.6	54.2	112.1	110	98.6
7.74e-09	99.4	107.1	96.6	105.4	105	97.6
2.78e-09	100.9	100.9	99.1	113.9	98.9	98.9
1e-09	103.3	106.6	101.5	100.8	105.2	99.2
1e-10	100	100	100	100	100	100
[MTX]; M	No Thymidine			Thymidine
1e-05	34.3	24.3	27.6	35.1	26.7	43
3.59e-06	31.7	23.4	27.9	31.1	26.8	43.6
1.29e-06	32.4	24.1	27.6	32.1	27.7	43.9
4.64e-07	33.7	22.9	28.4	29.6	27.8	45
1.67e-07	31.5	23.3	28.6	28.4	26.8	45.5
5.99e-08	53.2	30	40.5	28.1	27.1	46.4
2.15e-08	62.8	56.4	64.2	43	31.6	55.6
7.74e-09	108	70.1	85.5	79.4	54.1	93.5
2.78e-09	119.2	86.7	94.1	85.5	65.9	102.2
1e-09	110	96.6	101.1	100	63.5	101
1e-10	100	100	100	100	100	100
[5-FU]; M	No Thymidine			Thymidine
0.0001	10.6	5.2	8.8	10.7	4.3	8.3
3.59e-05	19.6	10.6	17.5	17.4	7.7	16.1
1.29e-05	45.2	24.8	38.3	41	18.5	33.1
4.64e-06	68.6	54.3	65.9	70.7	38.3	62
1.67e-06	90.4	77.9	92.7	87.6	57.3	89.3
5.99e-07	105.5	95.5	103.4	101.9	64.5	102.2
2.15e-07	87	94.2	106.7	96.6	67.9	100.5
7.74e-08	98.2	92.8	103.8	101	66.2	104
2.78e-08	93.4	94.3	101.5	101.4	70.2	104.1
1e-08	98	94.5	111.7	100.4	68.6	102.9
1e-09	100	100	100	100	100	100

## Sheet: Extended Data Fig. 5c
ATP		M+0			M+1			M+2			M+3			M+4
		R1	R2	R3	R1	R2	R3	R1	R2	R3	R1	R2	R3	R1	R2	R3
	CTRL	0.168149	0.184887	0.1362	0.071403	0.05567	0.108998	0.258857	0.233996	0.266732	0.119527	0.126635	0.154681	0.382064	0.398811	0.333388
	0.3 uM TH9619	0.305249	0.416124	0.375738	0.057347	0.024137	0.080517	0.222008	0.172926	0.210911	0.099228	0.077658	0.099502	0.316169	0.309155	0.233332
	1 uM TH9619	0.315699	0.398547	0.306694	0.05682	0.032811	0.098987	0.222775	0.195957	0.231091	0.093508	0.090303	0.11333	0.311197	0.282382	0.249898
	20 uM TH9619	0.48371	0.556169	0.513208	0.032124	0.008205	0.057965	0.159853	0.150795	0.161469	0.071051	0.0592	0.074015	0.253261	0.225632	0.193344
	50 nM MTX	0.998671	0.991367	0.999928	0	0	0	0	0	0	0	0	7.2e-05	0.001329	0.005197	0
ADP		M+0			M+1			M+2			M+3			M+4
		R1	R2	R3	R1	R2	R3	R1	R2	R3	R1	R2	R3	R1	R2	R3
	CTRL	0.182984	0.263595	0.151689	0.079219	0.0237	0.103721	0.263595	0.237852	0.262998	0.12896	0.094566	0.161401	0.345242	0.380286	0.32019
	0.3 uM TH9619	0.295526	0.499013	0.387101	0.068866	0.008434	0.082757	0.217427	0.148435	0.201277	0.11521	0.055564	0.1005	0.302972	0.288353	0.228366
	1 uM TH9619	0.28898	0.437178	0.303367	0.066756	0.009981	0.097212	0.216278	0.192818	0.24085	0.102915	0.056976	0.119977	0.325071	0.303048	0.238593
	20 uM TH9619	0.478141	0.567409	0.525519	0.042441	0	0.051126	0.164461	0.151863	0.157653	0.069998	0.049717	0.07324	0.244959	0.231012	0.192462
	50 nM MTX	0.955865	0.959687	0.990186	0	0	0	0	0	0	0.000299	0.002732	0	0.043621	0.005042	0.006918
AMP		M+0			M+1			M+2			M+3			M+4
		R1	R2	R3	R1	R2	R3	R1	R2	R3	R1	R2	R3	R1	R2	R3
	CTRL	0.19217	0.214053	0.210699	0.060596	0.020528	0.085346	0.261924	0.238483	0.236979	0.096363	0.087925	0.141348	0.388946	0.39477	0.318996
	0.3 uM TH9619	0.31072	0.376461	0.439197	0.052014	0.003246	0.056895	0.225585	0.158684	0.18062	0.074887	0.054292	0.100248	0.336319	0.311057	0.21692
	1 uM TH9619	0.319994	0.442061	0.350588	0.051355	0.013244	0.079496	0.231942	0.150789	0.198852	0.076552	0.058007	0.132976	0.319577	0.270908	0.236268
	20 uM TH9619	0.523062	0.555649	0.55963	0.013957	0	0.057168	0.156019	0.101118	0.104403	0.07452	0.051465	0.104103	0.230162	0.224294	0.156238
	50 nM MTX	0.984583	0.867467	0.936092	0	0	0	0	0.003397	0	0.002346	0.013055	0.022904	0.00214	0.046124	0.018901
	Replicates R1, R2 and R3 are mean values from 3 independent biological repeats, each done in technical triplicates

## Sheet: Extended Data Fig. 5d
HL-60									THP-1									LCL-534									LCL-889
DMSO (CldU)	DMSO (IdU)	TH9028 (CldU)	TH9028 (IdU)	MTX (CldU)	MTX (IdU)	VE-821 (CldU)	VE-821 (IdU)		DMSO (CldU)	DMSO (IdU)	TH9028 (CldU)	TH9028 (IdU)	MTX (CldU)	MTX (IdU)	VE-821 (CldU)	VE-821 (IdU)		DMSO (CldU)	DMSO (IdU)	TH9028 (CldU)	TH9028 (IdU)	MTX (CldU)	MTX (IdU)	VE-821 (CldU)	VE-821 (IdU)		DMSO (CldU)	DMSO (IdU)	TH9028 (CldU)	TH9028 (IdU)	MTX (CldU)	MTX (IdU)	VE-821 (CldU)	VE-821 (IdU)
0.56	0.68	0.36	0.39	0.41	0.4	0.4	0.42		0.6	0.54	0.19	0.19	0.43	0.48	0.4	0.54		0.87	0.72	0.61	0.72	0.28	0.32	0.7	0.66		0.79	0.69	1.07	1.23	0.35	0.35	0.49	0.43
0.52	0.45	0.39	0.37	0.24	0.33	0.39	0.47		0.52	0.73	0.28	0.32	0.21	0.24	0.5	0.53		1.31	1.43	0.81	0.77	0.89	1.05	0.53	0.5		0.9	0.9	1.41	0.83	0.5	0.61	0.34	0.38
0.52	0.48	0.32	0.28	0.44	0.54	0.63	0.4		0.63	0.55	0.29	0.33	0.39	0.48	0.45	0.54		1.06	0.67	1.51	1.11	1.01	0.81	0.65	0.57		0.87	0.98	1.57	1.46	0.82	0.77	0.37	0.38
0.6	0.56	0.68	0.55	0.42	0.36	0.49	0.33		0.44	0.51	0.38	0.16	0.22	0.24	0.46	0.53		1.59	1.36	1.18	1.4	1	0.85	0.42	0.44		1.12	1.29	0.96	1.15	1.08	1.06	0.64	0.71
0.6	0.4	0.59	0.47	0.42	0.44	0.41	0.38		0.61	0.54	0.36	0.5	0.39	0.33	0.39	0.36		1.67	1.36	1.16	1.12	0.24	0.3	0.5	0.59		1.32	1.17	1.17	1.2	0.71	0.86	0.18	0.28
0.9	0.63	0.38	0.42	0.52	0.55	0.35	0.28		0.4	0.4	0.56	0.53	0.32	0.37	0.09	0.08		1.33	1.46	0.94	0.68	0.52	0.62	0.68	0.75		1.15	1.08	0.31	0.38	0.56	0.59	0.21	0.2
0.54	0.58	0.48	0.65	0.56	0.47	0.88	0.66		0.56	0.66	0.4	0.17	0.16	0.15	0.15	0.16		1.51	1.58	0.4	0.48	0.65	0.76	0.36	0.46		1.68	1.58	0.29	0.26	0.41	0.48	0.52	0.36
0.86	0.66	0.15	0.28	0.72	0.65	0.67	0.71		0.53	0.46	0.24	0.3	0.3	0.35	0.44	0.5		1.19	1.25	0.26	0.28	0.33	0.29	0.65	0.66		1.08	1.03	1.5	1.31	0.21	0.24	0.15	0.15
0.49	0.39	0.22	0.19	0.59	0.45	0.65	0.64		0.47	0.55	0.63	0.54	0.23	0.33	0.63	0.66		1.4	1.2	0.75	1.07	0.63	0.61	0.5	0.67		0.71	0.72	0.51	0.4	0.59	0.61	0.47	0.55
0.59	0.47	0.53	0.66	0.65	0.52	0.68	0.57		1.03	0.86	0.31	0.36	0.26	0.34	0.59	0.62		1.38	1.08	0.6	0.57	0.4	0.52	0.69	0.68		0.51	0.65	0.97	0.85	0.97	1.05	0.24	0.23
0.71	0.5	0.39	0.35	0.32	0.32	0.68	0.74		0.55	0.68	0.23	0.26	0.35	0.34	0.6	0.58		1.24	1.25	0.45	0.47	0.41	0.56	0.5	0.48		0.79	0.79	1.08	0.84	1.47	1.24	0.23	0.23
0.93	1.1	0.34	0.27	0.54	0.52	0.63	0.69		0.57	0.43	0.66	0.52	0.4	0.41	0.43	0.43		1.35	1.39	1.23	1.09	0.73	0.77	0.45	0.43		0.84	0.94	1.28	1.11	0.52	0.42	0.27	0.33
0.46	0.28	0.81	0.77	0.41	0.41	0.34	0.32		0.55	0.55	0.26	0.37	0.4	0.38	0.12	0.42		0.99	1.17	0.48	0.48	0.97	0.92	0.46	0.43		1.42	1.28	0.9	0.79	0.06	0.11	0.38	0.49
0.55	0.42	0.37	0.31	0.37	0.36	0.38	0.45		0.67	0.71	0.28	0.3	0.41	0.55	0.49	0.5		1.21	1.03	0.53	0.48	0.89	1.02	0.89	0.78		0.62	0.67	1.53	1.26	0.23	0.29	0.97	1.01
0.93	0.79	0.31	0.23	0.41	0.34	0.44	0.41		0.45	0.48	0.25	0.27	0.42	0.44	0.27	0.26		1.51	1.31	0.8	0.72	0.41	0.43	0.66	0.79		1.59	1.31	1	1.06	0.74	0.82	0.73	0.73
0.76	0.71	0.31	0.48	0.47	0.5	0.67	0.65		0.45	0.33	0.18	0.22	0.5	0.62	0.3	0.44		1.46	1.22	1.05	1.05	0.52	0.52	0.55	0.47		1.41	1.39	1.26	1.03	1.24	1.13	0.93	0.85
0.71	0.58	0.33	0.4	0.38	0.56	0.59	0.47		0.46	0.47	0.28	0.37	0.37	0.43	0.29	0.33		2.14	1.43	0.61	0.53	0.58	0.61	0.78	0.84		0.77	0.72	0.9	1.02	0.56	0.58	0.83	0.7
0.55	0.55	0.38	0.32	0.72	0.65	0.31	0.26		0.5	0.66	0.13	0.16	0.3	0.31	0.35	0.37		1.22	1.71	1.34	0.82	0.42	0.51	0.94	0.84		0.77	0.59	1.16	0.95	0.43	0.35	0.71	0.67
0.51	0.41	0.32	0.32	0.39	0.39	0.43	0.44		0.51	0.54	0.4	0.34	0.38	0.43	0.33	0.38		1.1	1.16	0.53	0.59	0.49	0.42	1.1	1.03		1.09	1.06	0.87	0.98	0.45	0.42	0.49	0.65
0.46	0.5	0.29	0.24	0.54	0.59	0.53	0.51		0.48	0.44	0.3	0.35	0.4	0.44	0.51	0.45		1.18	1.42	1.27	1.26	0.78	0.86	0.57	0.66		1.12	0.85	1.49	1.45	0.75	0.98	0.56	0.55
0.9	0.74	0.28	0.35	0.25	0.29	0.16	0.09		1.12	1.03	0.23	0.32	0.33	0.29	0.3	0.37		1.62	0.99	0.52	0.44	0.62	0.67	0.48	0.42		1.38	1.64	0.98	0.99	0.32	0.29	0.44	0.54
0.7	0.59	0.5	0.5	0.14	0.14	0.17	0.29		0.85	0.93	0.28	0.35	0.2	0.25	0.28	0.22		1	1.14	0.43	0.32	0.64	0.83	0.77	0.7		0.64	0.84	0.73	0.65	0.7	0.9	0.62	0.64
0.73	0.72	0.58	0.61	0.61	0.65	0.11	0.1		0.63	0.68	0.51	0.77	0.32	0.52	0.46	0.52		1.08	1.34	0.85	1.28	1.14	0.95	0.95	1.03		1.16	1.07	0.63	0.61	0.42	0.36	0.54	0.61
0.67	0.62	0.62	0.57	0.55	0.56	0.16	0.17		1.07	0.73	0.44	0.57	0.3	0.3	0.32	0.31		1.15	0.95	0.98	0.88	0.6	0.62	1.24	1.02		1.55	1.79	0.61	0.65	0.27	0.32	0.48	0.49
0.63	0.62	0.46	0.47	0.38	0.29	0.41	0.45		0.3	0.51	0.39	0.5	0.39	0.39	0.23	0.29		1.23	1.35	0.93	1.05	0.28	0.23	0.7	0.66		1.48	1.02	0.49	0.62	0.9	0.78	0.42	0.41
0.59	0.66	0.51	0.51	0.33	0.26	0.23	0.2		0.44	0.3	0.37	0.49	0.55	0.58	0.28	0.38		1.19	0.85	0.71	0.7	0.85	0.66	0.59	0.63		0.84	0.92	0.88	0.74	0.72	0.99	0.54	0.47
0.88	0.77	0.47	0.45	0.46	0.36	0.34	0.35		1.16	1.06	0.33	0.34	0.48	0.41	0.16	0.15		1.03	0.96	1.37	1.3	0.83	0.81	0.62	0.7		1.16	1.02	1.18	1.08	0.33	0.32	0.44	0.5
0.64	0.76	0.34	0.35	0.36	0.37	0.32	0.41		0.42	0.37	0.59	0.64	0.28	0.37	0.4	0.34		1.44	1.17	0.63	0.59	0.58	0.53	0.58	0.57		1.38	1.27	1.27	0.99	0.33	0.22	0.49	0.59
0.86	0.67	0.45	0.35	0.6	0.51	0.23	0.12		0.52	0.49	0.53	0.71	0.3	0.32	0.49	0.55		1.34	1.38	1.08	1.1	0.65	0.54	0.38	0.29		1.49	1.2	1.01	1.08	0.6	0.64	0.55	0.51
0.65	0.64	0.14	0.15	0.27	0.25	0.34	0.33		0.8	0.84	0.35	0.33	0.35	0.31	0.53	0.55		1.03	0.96	1.04	1.42	0.9	0.86	0.72	0.6		1.12	1.11	1.21	1.01	0.36	0.5	0.48	0.44
0.44	0.26	0.14	0.13	0.35	0.42	0.29	0.41		0.71	0.58	0.28	0.38	0.31	0.32	0.6	0.8		1.24	1.18	1.15	0.94	0.73	0.7	0.8	0.8		1.07	1.02	1.35	1.26	0.36	0.46	0.45	0.45
0.83	0.75	0.53	0.5	0.77	0.42	0.49	0.43		0.55	0.68	0.54	0.51	0.32	0.34	0.63	0.63		1.39	1.39	1.02	1.1	0.94	0.75	0.2	0.18		1.34	1.12	1.33	0.88	0.2	0.17	0.48	0.46
0.82	0.65	0.42	0.43	0.45	0.46	0.4	0.33		0.66	0.74	0.21	0.21	0.35	0.38	0.6	0.54		1.13	0.9	0.56	0.55	0.19	0.23	0.62	0.68		0.97	0.87	1.18	1.07	0.82	0.71	0.49	0.38
1.37	1.16	0.64	0.43	0.21	0.31	0.32	0.3		0.51	0.52	0.44	0.38	0.29	0.4	0.38	0.41		1.3	1.33	0.69	0.73	0.23	0.28	0.78	0.61		0.83	0.97	0.9	1.23	0.87	0.88	0.53	0.4
0.9	0.81	0.25	0.25	0.69	0.51	0.49	0.65		0.42	0.66	0.32	0.39	0.32	0.39	0.42	0.34		1.19	1.34	0.97	0.95	0.47	0.49	0.66	0.66		1.27	1.18	1.22	1.05	0.44	0.38	0.58	0.64
0.7	0.7	0.56	0.55	0.44	0.45	0.43	0.38		0.79	0.66	0.21	0.3	0.22	0.29	0.53	0.52		0.93	1.29	1.06	1.38	0.24	0.31	0.67	0.62		1.18	1.41	1.05	0.85	0.57	0.38	0.81	0.71
0.93	0.6	0.56	0.55	0.34	0.46	0.6	0.51		1.04	0.98	0.3	0.25	0.44	0.29	0.47	0.62		0.88	1.16	0.76	1	0.37	0.47	0.51	0.41		1.15	1.13	0.72	0.83	0.58	0.71	0.53	0.66
0.74	0.68	0.29	0.31	0.34	0.33	0.42	0.37		0.79	0.77	0.24	0.3	0.34	0.45	0.54	0.46		1.23	1.29	0.84	0.98	0.24	0.17	0.44	0.53		1.13	0.94	1.22	1.22	0.53	0.71	0.38	0.42
0.77	0.6	0.68	0.97	0.11	0.19	0.41	0.7		0.48	0.5	0.44	0.43	0.28	0.38	0.51	0.42		1.26	1.39	0.91	0.69	0.22	0.2	0.6	0.62		1.09	0.88	1.16	1	0.51	0.72	0.57	0.56
0.79	0.69	0.54	0.49	0.44	0.49	0.49	0.34		0.47	0.48	0.31	0.34	0.44	0.5	0.14	0.17		0.72	0.64	0.68	0.65	0.88	0.91	0.64	0.62		1.17	0.99	1.1	1.08	0.24	0.21	0.31	0.31
0.82	0.56	0.18	0.16	0.42	0.33	0.39	0.41		0.72	0.76	0.41	0.41	0.32	0.35	0.16	0.17		0.78	0.75	0.67	0.63	0.67	0.53	0.48	0.52		1.04	1.37	0.88	0.65	0.4	0.53	0.42	0.44
1.48	1.53	0.44	0.34	0.38	0.37	0.47	0.36		0.85	0.82	0.29	0.34	0.48	0.59	0.42	0.43		0.52	0.62	0.77	0.63	0.47	0.46	0.56	0.67		1.27	1.1	1.57	1.39	0.73	0.89	0.65	0.62
0.89	0.87	0.57	0.45	0.2	0.25	0.52	0.5		0.97	0.89	0.57	0.63	0.39	0.4	0.36	0.24		0.73	0.89	0.62	0.53	0.48	0.51	0.67	0.7		0.89	0.92	0.93	1	0.25	0.38	0.61	0.6
0.63	0.61	0.38	0.48	0.24	0.26	0.41	0.36		0.59	0.57	0.48	0.58	0.3	0.36	0.54	0.56		1.04	1.23	0.93	0.77	0.48	0.52	0.76	0.74		1.36	1.51	1.21	1.28	0.88	0.87	0.47	0.5
0.5	0.62	0.41	0.5	0.18	0.32	0.48	0.55		0.59	0.68	0.24	0.25	0.21	0.25	0.4	0.48		1.31	0.93	0.66	1.1	0.47	0.48	0.95	0.94		1.45	1.34	1.33	1.21	1.3	1.19	0.49	0.52
0.82	0.76	0.47	0.49	0.24	0.38	0.55	0.59		0.61	0.62	0.3	0.38	0.23	0.28	0.4	0.43		1.19	0.82	0.98	1.07	0.82	0.75	0.54	0.53		1.34	1.39	1	0.72	0.71	0.68	0.45	0.43
0.8	0.63	0.52	0.46	0.25	0.26	0.36	0.39		0.6	0.6	0.17	0.16	0.32	0.38	0.38	0.56		1.47	1.28	0.82	1	0.91	0.76	0.59	0.68		1.49	1.65	0.99	0.91	0.39	0.54	0.6	0.78
0.71	0.46	0.5	0.44	0.18	0.15	0.3	0.54		0.53	0.54	0.29	0.25	0.39	0.37	0.51	0.45		1.43	1.22	1	1.57	0.29	0.49	0.63	0.73		1.84	1.47	1.23	1.15	0.48	0.49	0.45	0.59
0.91	0.72	0.38	0.31	0.73	0.52	0.4	0.59		0.73	0.68	0.49	0.55	0.39	0.48	0.47	0.54		1.27	1.28	1.03	1.04	0.46	0.5	0.6	0.57		1.07	0.82	0.91	1.08	0.22	0.17	0.35	0.61
0.71	0.73	0.36	0.35	0.5	0.34	0.38	0.42		1.13	1.11	0.47	0.58	0.32	0.31	0.51	0.53		1.24	1.21	1.06	0.96	0.5	0.52	0.95	0.94		0.93	0.79	1.44	1.23	0.64	0.66	0.44	0.54
0.68	0.54	0.32	0.37	0.48	0.46	0.39	0.43		0.69	0.74	0.33	0.24	0.36	0.34	0.32	0.29		1.72	1.48	1.17	1.07	0.36	0.41	0.76	0.71		1.04	1.05	1.28	1.44	0.78	0.97	0.43	0.54
0.7	0.77	0.41	0.47	0.53	0.69	0.33	0.36		1.29	1.34	0.34	0.49	0.49	0.5	0.51	0.52		1.29	1.3	1.14	1.21	0.57	0.65	0.47	0.48		0.88	0.94	1.06	0.88	0.47	0.53	0.7	0.64
0.51	0.66	0.39	0.39	0.26	0.29	0.49	0.44		0.76	1.09	0.46	0.5	0.35	0.26	0.56	0.67		1.47	1.41	1.2	1	0.22	0.14	0.6	0.51		1.26	1.27	0.93	0.97	0.53	0.58	0.5	0.46
0.62	0.62	0.61	0.69	0.25	0.23	0.25	0.25		0.72	0.75	0.41	0.45	0.5	0.62	0.43	0.48		1.03	0.93	0.58	0.6	0.48	0.53	0.71	0.68		0.9	0.99	1.07	1.07	0.56	0.58	0.42	0.54
0.49	0.39	0.54	0.44	0.36	0.24	0.32	0.33		1.02	0.68	0.29	0.39	0.51	0.6	0.6	0.28		1.36	1.23	1.35	1.2	0.42	0.49	0.51	0.53		0.8	1.07	0.53	0.62	0.37	0.44	0.42	0.59
0.54	0.61	0.4	0.58	0.29	0.3	0.61	0.56		0.83	1.05	0.48	0.61	0.47	0.45	0.43	0.34		1.1	1.1	1.45	1.52	0.31	0.4	0.61	0.67		1.13	1.08	0.7	0.56	0.5	0.61	0.26	0.27
0.62	0.69	0.36	0.31	0.63	0.51	0.37	0.5		0.54	0.63	0.54	0.55	0.35	0.36	0.44	0.5		1.5	1.33	0.72	0.75	0.98	1.17	0.4	0.45		1.5	1.2	0.92	1.07	0.41	0.52	0.46	0.51
0.68	0.63	0.32	0.28	0.28	0.23	0.57	0.58		0.78	0.81	0.34	0.43	0.25	0.29	0.18	0.19		1.25	1.24	1.33	1.29	0.32	0.31	0.51	0.63		0.96	0.92	1.2	1.23	1.03	1.1	0.58	0.69
0.58	0.49	0.24	0.31	0.37	0.33	0.38	0.31		0.8	0.84	0.52	0.55	0.24	0.26	0.32	0.46		0.83	0.84	0.9	0.9	0.41	0.45	0.64	0.64		0.69	0.62	1.44	1.24	0.62	0.47	0.45	0.45
0.53	0.52	0.59	0.56	0.27	0.27	0.43	0.48		1.34	1.22	0.3	0.35	0.28	0.2	0.54	0.62		1.35	1.89	0.93	0.86	0.96	0.91	0.69	0.69		0.94	0.88	0.38	0.44	0.56	0.49	0.3	0.46
0.52	0.52	0.37	0.31	0.71	0.58	0.8	0.98		0.4	0.44	0.48	0.58	0.43	0.48	0.53	0.52		1.15	1.06	1.43	1.39	0.39	0.4	0.36	0.57		0.53	0.84	0.52	0.66	0.83	1.06	0.61	0.62
0.65	0.55	0.27	0.28	0.62	0.7	0.5	0.79		0.74	1.13	0.41	0.42	0.14	0.18	0.49	0.59		0.97	1.1	1.27	1.23	0.15	0.17	0.91	0.82		1.21	1.25	0.99	1.03	0.42	0.47	0.5	0.63
0.7	0.64	0.29	0.25	0.46	0.32	0.31	0.47		0.53	0.69	0.19	0.18	0.24	0.23	0.47	0.46		1.1	1.03	0.53	0.44	0.11	0.11	0.49	0.59		1.08	1.01	0.34	0.57	0.8	0.7	0.5	0.56
0.84	0.64	0.22	0.31	0.43	0.24	0.47	0.47		0.44	0.57	0.3	0.41	0.2	0.21	0.47	0.52		1.25	1.12	0.54	0.61	0.49	0.53	0.62	0.55		1.04	0.91	0.51	0.41	0.54	0.65	0.4	0.56
0.46	0.51	0.34	0.41	0.34	0.27	0.5	0.31		0.62	0.73	0.63	0.68	0.3	0.38	0.55	0.52		1.29	1.05	0.62	0.84	0.55	0.46	0.63	0.6		1.35	1.1	0.48	0.5	0.37	0.35	0.38	0.44
0.6	0.45	0.74	0.73	0.4	0.38	0.59	0.41		0.39	0.39	0.19	0.2	0.27	0.23	0.45	0.35		1.24	1.54	1.06	0.88	0.23	0.31	0.64	0.6		0.8	0.81	1.31	1.3	0.55	0.59	0.46	0.52
0.78	0.61	0.3	0.36	0.21	0.35	0.34	0.41		0.48	0.52	0.42	0.19	0.33	0.41	0.42	0.45		1.09	1.16	1.32	1.01	0.3	0.35	0.52	0.52		0.76	0.89	0.39	0.31	0.4	0.42	0.6	0.63
0.63	0.57	0.36	0.44	0.63	0.67	0.58	0.38		0.66	0.66	0.38	0.39	0.36	0.5	0.48	0.59		0.96	0.82	1.58	1.33	0.36	0.33	0.54	0.43		0.94	0.86	0.3	0.28	0.86	0.77	0.82	0.75
1.17	1.03	0.39	0.41	0.46	0.47	0.5	0.56		0.66	0.73	0.35	0.34	0.29	0.35	0.53	0.43		0.88	1.27	1.34	1.27	0.24	0.31	0.29	0.52		0.84	0.8	1.19	0.86	0.82	0.83	0.54	0.66
0.71	0.49	0.24	0.25	0.49	0.43	0.57	0.53		0.45	0.56	0.39	0.4	0.36	0.43	0.39	0.41		1.17	1.29	1.21	1.38	0.43	0.33	0.69	0.54		0.59	0.6	1.4	1.44	0.73	0.58	0.56	0.54
0.43	0.5	0.51	0.35	0.68	0.42	0.65	0.28		0.85	0.71	0.29	0.3	0.23	0.21	0.35	0.35		1.19	1.24	1.05	0.88	0.81	0.81	0.61	0.68		0.79	0.82	0.76	0.76	0.75	0.74	0.45	0.5
1.1	0.9	0.31	0.27	0.4	0.84	0.4	0.41		0.77	0.67	0.16	0.29	0.37	0.36	0.54	0.69		1.26	1.28	0.82	1.19	0.48	0.52	0.45	0.53		0.8	0.79	1.13	1.13	0.25	0.35	0.54	0.55
0.67	0.56	0.36	0.46	0.23	0.22	0.35	0.44		0.91	1.02	0.14	0.23	0.3	0.27	0.32	0.65		0.44	0.47	1.3	1.38	0.15	0.13	0.62	0.46		0.83	0.82	1.41	1.29	0.3	0.32	0.45	0.57
0.67	0.56	0.26	0.34	0.31	0.46	0.42	0.3		0.62	0.59	0.37	0.35	0.3	0.27	0.44	0.55		1.23	0.95	0.65	0.94	0.16	0.16	0.69	0.69		0.97	0.98	1.54	1.39	0.36	0.37	0.45	0.52
0.96	0.87	0.42	0.35	0.15	0.17	0.39	0.33		0.25	0.29	0.28	0.18	0.31	0.34	0.27	0.26		0.92	0.92	1.21	1.04	0.85	0.85	0.92	0.89		0.75	0.77	1.28	0.96	0.32	0.35	0.6	0.7
0.63	0.57	0.32	0.38	0.44	0.37	0.44	0.61		0.66	0.67	0.33	0.26	0.19	0.22	0.23	0.26		0.84	1.04	1.16	1.03	0.73	0.82	0.54	0.52		1.62	1.42	0.89	0.92	0.26	0.24	0.49	0.46
0.45	0.47	0.32	0.27	0.52	0.3	0.51	0.49		1.47	1.05	0.32	0.32	0.23	0.48	0.27	0.25		0.97	0.98	0.57	0.81	0.46	0.54	0.47	0.46		0.97	1.06	1.59	1.5	0.3	0.31	0.69	0.52
0.46	0.47	0.29	0.29	0.51	0.27	0.52	0.58		1.26	0.9	0.27	0.28	0.36	0.39	0.19	0.28		1.04	1.22	0.68	0.65	0.85	0.91	0.49	0.48		0.7	0.54	1.2	1.16	0.29	0.36	0.56	0.74
0.55	0.76	0.58	0.62	0.34	0.45	0.49	0.65		1.25	1.29	0.28	0.38	0.46	0.64	0.35	0.34		0.96	1.21	1.13	0.78	1	0.93	0.73	0.61		0.52	0.4	1.19	1.08	0.39	0.38	0.66	0.76
0.53	0.54	0.34	0.35	0.38	0.35	0.52	0.56		0.9	0.62	0.13	0.2	0.37	0.38	0.55	0.46		1.43	1.18	0.93	0.81	0.6	0.62	0.56	0.39		0.92	0.84	0.82	0.67	0.34	0.49	0.55	0.65
0.68	0.59	0.35	0.49	0.39	0.37	0.21	0.21		1.01	1.06	0.48	0.43	0.32	0.36	0.42	0.33		1.33	1.24	0.73	0.46	0.66	0.54	0.52	0.51		1.25	0.79	0.71	0.52	0.22	0.24	0.61	0.73
0.73	0.62	0.14	0.19	0.39	0.36	0.46	0.47		0.79	0.68	0.42	0.56	0.25	0.26	0.36	0.45		1.29	0.87	1.27	1.19	0.8	0.8	0.61	0.75		1.15	0.99	1.46	0.85	0.32	0.28	0.36	0.51
0.94	0.56	0.42	0.39	0.36	0.42	0.45	0.41		0.65	0.63	0.28	0.35	0.23	0.32	0.18	0.2		0.86	1.12	1.16	1.22	0.33	0.38	0.62	0.34		1.45	1.48	1.57	1.55	0.26	0.28	0.56	0.55
1.03	0.6	0.24	0.24	0.24	0.29	0.31	0.32		0.52	0.71	0.22	0.32	0.19	0.18	0.29	0.31		1.24	0.99	1.16	1.08	0.83	1.02	0.49	0.59		1.39	1.82	1.33	1.27	0.32	0.31	0.36	0.42
0.62	0.57	0.51	0.47	0.4	0.35	0.47	0.49		0.64	0.86	0.42	0.46	0.26	0.28	0.44	0.38		1.29	1.1	1.28	1.19	0.81	0.81	0.63	0.52		0.8	0.82	1.15	0.99	0.45	0.49	0.4	0.43
0.76	0.75	0.41	0.46	0.23	0.29	0.23	0.43		0.95	0.98	0.38	0.43	0.32	0.43	0.46	0.61		1.5	1.64	1.13	1	0.6	0.8	0.58	0.57		1.28	1.55	0.54	0.66	0.35	0.44	0.27	0.33
0.77	0.56	0.27	0.4	0.41	0.4	0.57	0.71		0.67	0.63	0.29	0.34	0.32	0.39	0.56	0.65		1.3	1.33	0.96	1.25	0.27	0.27	0.79	0.84		0.72	0.71	0.49	0.61	0.3	0.34	0.47	0.48
0.74	0.56	0.33	0.42	0.48	0.41	0.39	0.45		1.22	1.24	0.27	0.35	0.26	0.28	0.36	0.48		1.29	1.27	1.05	0.9	0.23	0.28	0.71	0.49		1.94	2.01	1.08	0.76	0.27	0.25	0.62	0.56
0.5	0.48	0.39	0.43	0.66	0.57	0.48	0.52		1.17	1.06	0.43	0.4	0.35	0.37	0.35	0.35		1.07	0.91	0.93	1.15	0.4	0.42	0.53	0.48		1.87	1.79	1.33	1.13	0.28	0.3	0.53	0.36
0.68	0.63	0.15	0.12	0.58	0.43	0.43	0.41		0.39	0.53	0.39	0.47	0.35	0.3	0.38	0.47		1.52	1.59	0.82	0.84	0.13	0.19	0.63	0.68		0.82	1.08	0.79	0.84	0.28	0.29	0.7	0.54
0.8	0.57	0.16	0.14	0.14	0.29	0.34	0.44		0.69	0.96	0.44	0.51	0.42	0.43	0.52	0.56		1.37	1.19	1.04	0.85	0.15	0.14	0.68	0.57		1.13	1.13	1.01	0.71	0.25	0.28	0.73	0.55
0.61	0.49	0.45	0.4	0.33	0.42	0.81	0.57		1.13	1.11	0.49	0.5	0.36	0.46	0.32	0.31		1.35	1.39	1.17	1.06	0.23	0.31	0.82	0.76		0.94	0.8	0.88	1.06	0.3	0.34	0.38	0.61
0.67	0.75	0.31	0.34	0.63	0.68	0.43	0.53		0.85	0.6	0.45	0.27	0.4	0.41	0.37	0.38		1.47	1.45	0.99	0.98	0.21	0.25	0.78	0.68		1.03	1	1.08	0.83	0.26	0.25	0.64	0.53
0.76	0.69	0.6	0.45	0.34	0.25	0.4	0.45		1.29	1.07	0.31	0.33	0.49	0.49	0.7	0.62		1.31	1.19	0.88	0.91	0.09	0.13	0.72	0.77		1.2	0.8	0.59	0.49	0.27	0.28	0.62	0.7
0.69	0.6	0.55	0.56	0.35	0.11	0.52	0.71		0.52	0.5	0.64	0.84	0.4	0.43	0.55	0.63		0.84	1.14	1.23	1.07	0.37	0.35	0.42	0.37		0.84	0.77	0.38	0.64	0.36	0.33	0.25	0.43
0.8	0.72	0.49	0.39	0.61	0.55	0.36	0.44		0.55	0.55	0.34	0.34	0.5	0.49	0.34	0.36		2.24	1.98	1.23	1.21	0.86	0.6	0.49	0.55		0.47	0.64	1.25	1.1	0.37	0.35	0.53	0.59
1.1	0.73	0.42	0.4	0.45	0.46	0.53	0.48		0.9	0.7	0.46	0.42	0.29	0.21	0.42	0.43		1.15	0.99	1.06	1.05	0.41	0.53	0.58	0.68		0.45	0.41	1.37	1.15	0.4	0.31	0.25	0.38
0.62	0.59	0.33	0.36	0.29	0.25	0.22	0.25		0.33	0.35	0.47	0.63	0.19	0.21	0.36	0.34		1.31	1.58	1.33	1.26	0.38	0.41	0.49	0.48		1.03	0.86	1.14	1.08	0.3	0.31	0.49	0.54
0.7	0.6	0.59	0.48	0.34	0.45	0.28	0.43		0.84	0.81	0.26	0.4	0.22	0.19	0.43	0.51		1.26	1.56	1.16	1.16	0.31	0.36	0.65	0.73		0.98	1.31	1.4	1.35	0.46	0.44	0.56	0.43
0.59	0.51	0.53	0.61	0.27	0.43	0.6	0.58		1.06	0.68	0.28	0.22	0.37	0.41	0.42	0.52		1.38	1.67	0.77	0.81	0.86	0.73	0.62	0.5		0.91	1.12	0.99	1.23	0.49	0.56	0.51	0.49
0.79	0.65	0.5	0.52	0.4	0.35	0.61	0.52		0.76	0.86	0.06	0.08	0.24	0.26	0.29	0.26		0.63	0.7	0.9	0.78	0.69	0.83	0.56	0.65		1.12	1.1	1.03	1.09	0.67	0.8	0.41	0.43
0.6	0.63	0.53	0.44	0.32	0.4	0.47	0.59		0.65	0.84	0.25	0.27	0.28	0.29	0.34	0.31		1.3	1.12	1.11	1.37	0.55	0.58	0.59	0.59		1.52	1.49	1.33	0.99	0.19	0.24	0.4	0.48
0.54	0.56	0.62	0.54	0.5	0.47	0.56	0.54		0.53	0.56	0.39	0.33	0.46	0.52	0.38	0.34		1.21	0.96	1.19	0.96	0.72	0.59	0.63	0.62		1.52	1.35	1.12	1.24	0.45	0.42	0.51	0.57
0.74	0.84	0.2	0.26	0.41	0.85	0.44	0.39		0.74	0.69	0.57	0.38	0.38	0.4	0.51	0.6		1.08	1.01	1.01	0.98	0.89	0.61	0.85	0.8		1.14	0.94	1.06	0.82	0.53	0.41	0.55	0.5
0.69	0.89	0.39	0.49	0.73	0.68	0.35	0.36		0.69	0.55	0.2	0.32	0.12	0.11	0.38	0.35		1.51	1.44	1.23	1.3	0.81	0.73	0.8	0.79		0.93	1.06	0.85	0.81	0.92	0.83	0.6	0.53
0.8	0.89	0.3	0.32	0.53	0.51	0.51	0.6		0.89	0.85	0.3	0.31	0.27	0.29	0.27	0.32		1.36	1.21	0.93	0.9	0.76	0.85	0.79	0.69		0.85	0.56	1.17	0.95	0.27	0.25	0.5	0.68
1.07	0.86	0.3	0.29	0.49	0.67	0.81	0.88		1.16	1.06	0.28	0.31	0.36	0.37	0.35	0.42		1.6	1.42	0.86	0.77	0.98	0.94	0.67	0.78		0.73	0.67	0.92	0.89	0.15	0.18	0.35	0.43
0.91	0.67	0.29	0.23	0.15	0.14	0.78	0.75		0.44	0.59	0.28	0.32	0.33	0.43	0.37	0.36		1.68	1.92	1.2	1.07	1.04	0.73	0.61	0.66		0.98	0.85	1.23	1.25	1.06	0.98	0.47	0.64
0.63	0.68	0.29	0.33	0.45	0.44	0.52	0.51		0.29	0.31	0.3	0.38	0.33	0.35	0.36	0.35		1.09	0.89	0.97	1.23	0.78	0.67	0.61	0.63		1.05	0.96	1.27	1.36	0.34	0.3	0.65	0.48
0.81	0.82	0.28	0.32	0.47	0.57	0.5	0.47		0.68	0.64	0.31	0.36	0.36	0.42	0.19	0.2		0.73	0.65	1.14	1.03	0.84	1.07	0.63	0.47		0.84	0.68	0.97	1.33	1.04	0.79	0.51	0.56
0.92	0.78	0.51	0.48	0.64	0.68	0.48	0.6		0.76	0.79	0.4	0.4	0.37	0.42	0.3	0.29		1.07	1.28	1.3	1.11	0.81	0.67	0.66	0.68		1.07	1.4	0.89	1.05	0.26	0.22	0.53	0.66
0.79	0.81	0.22	0.24	0.25	0.23	0.52	0.48		0.72	0.7	0.28	0.34	0.2	0.13	0.33	0.45		1.65	1.16	0.52	0.55	0.77	0.69	0.46	0.42		1.06	0.9	1.05	1.06	0.3	0.34	0.58	0.44
1.28	1.01	0.39	0.42	0.6	0.64	0.14	0.17		0.56	0.47	0.17	0.18	0.36	0.34	0.17	0.23		0.9	1.17	1.44	1.26	0.74	0.57	0.66	0.68		0.53	0.46	0.55	0.43	0.25	0.3	0.45	0.56
1.05	0.78	0.49	0.38	0.47	0.7	0.42	0.48		0.94	0.78	0.5	0.5	0.43	0.54	0.45	0.42		1.34	1.44	1.1	0.88	1.02	0.9	0.53	0.73		1.14	1.34	0.91	0.95	0.29	0.21	0.36	0.39
0.88	0.92	0.5	0.52	0.52	0.59	0.5	0.49		0.66	0.72	0.19	0.22	0.34	0.35	0.46	0.47		1.48	1.43	1.2	1.1	0.47	0.62	0.48	0.5		1.08	1	0.93	0.87			0.55	0.53
0.86	0.78	0.24	0.33	0.35	0.33	0.46	0.5		0.45	0.48	0.49	0.45	0.29	0.3	0.49	0.58		1.84	1.43	1.27	1.2	0.67	0.54	0.79	0.77		0.86	0.71	1.05	1.27			0.49	0.41
0.9	0.75	0.41	0.42	0.67	0.63	0.47	0.57		0.92	0.88	0.29	0.35	0.39	0.49	0.34	0.36		0.74	0.85	0.62	0.61	0.71	0.76	0.7	0.69		1.01	0.81	1.9	2.01			0.41	0.55
1.82	1.24	0.48	0.45	0.41	0.52	0.44	0.38		0.95	0.79	0.28	0.38	0.31	0.38	0.41	0.51		1.06	0.85	1.13	1.26	0.59	0.46	0.59	0.57		0.95	0.84	1.19	1.76			0.5	0.48
0.69	1.51	0.34	0.39	0.66	0.64	0.56	0.59		0.63	0.79	0.27	0.34	0.11	0.14	0.23	0.24		1.01	0.88	1.73	1.82	0.62	0.63	0.57	0.48		2.23	2.09	1.6	1.48			0.45	0.51
0.55	0.65	0.31	0.23	0.47	0.36	0.37	0.39		0.6	0.66	0.4	0.37	0.53	0.58	0.3	0.39		1.39	1.47	0.66	0.63	0.94	0.81	0.6	0.61		1.57	1.18	1.19	1.34			0.5	0.47
0.96	0.76	0.31	0.3	0.43	0.43	0.55	0.52		1.06	1.05	0.33	0.25	0.55	0.5	0.4	0.38		0.93	0.93	1.29	1.24	0.87	0.93	0.69	0.62		1.42	1.34	1.47	1.5			0.68	0.71
1.2	0.71	0.38	0.29	0.53	0.5	0.48	0.63		0.58	0.62	0.23	0.21	0.28	0.27	0.25	0.32		1.12	1	0.96	0.99	1.11	0.76	0.45	0.56		0.69	0.96	1.49	1.31			0.55	0.43
1.14	0.94	0.38	0.26	0.71	0.64	0.74	0.67		0.4	0.52	0.36	0.39	0.33	0.32	0.39	0.35		0.87	0.8	1.02	0.91	0.77	1	0.56	0.57		1.46	1.41	0.81	0.73			0.63	0.58
0.73	0.76	0.34	0.25	0.39	0.27	0.5	0.64		0.76	0.71	0.2	0.26	0.25	0.24	0.38	0.4		0.48	0.51	0.89	0.88	0.95	1.18	1.01	0.77		0.73	0.72	0.98	1.05			0.25	0.45
0.65	0.49	0.33	0.44	0.43	0.53	0.55	0.52		0.64	0.65	0.28	0.23	0.47	0.52	0.24	0.19		1.33	1.33	1.23	1.35	0.62	0.55	0.5	0.41		0.4	0.45	1.05	0.78			0.4	0.53
1.07	0.96	0.42	0.41	0.77	0.85	0.5	0.53		0.68	0.66	0.41	0.52	0.37	0.44	0.38	0.4		1.26	1.03	1.04	1.31	1.19	1.17	0.9	0.52		1.15	0.94	0.67	0.44			0.41	0.51
0.77	0.98	0.36	0.21	0.31	0.3	0.54	0.45		0.74	0.61	0.32	0.32	0.47	0.53	0.31	0.44		1.48	1.23	0.89	1.12	1.32	1.15	0.6	0.62		1.59	1.85	0.7	0.6			0.33	0.42
1.01	0.94	0.32	0.34	0.3	0.28	0.55	0.58		0.55	0.62	0.17	0.27	0.38	0.33	0.26	0.31		1.43	0.93	1.26	1.26	1.05	1.11	0.83	0.83		1.15	0.94	0.7	1.01			0.28	0.34
1.03	0.73	0.34	0.42	0.24	0.22	0.43	0.37		0.51	0.72	0.35	0.43	0.2	0.19	0.28	0.33		0.98	0.71	2.17	1.99	1.01	1.06	0.45	0.37		1.38	1.07	1.07	0.71			0.45	0.51
1.4	1.07	0.56	0.47	0.29	0.29	0.5	0.6		0.43	0.5	0.32	0.25	0.5	0.51	0.4	0.46		0.7	0.73	1.16	1.08	0.97	0.91	0.94	0.93		0.89	0.79	0.91	0.93			0.53	0.53
0.9	0.84	0.35	0.39	0.46	0.49	0.42	0.43		0.57	0.56	0.28	0.31	0.34	0.39	0.15	0.17		0.86	0.89	1.05	1.01	0.97	0.97	0.66	0.72		1.19	1.22	1	1.04			0.38	0.56
0.74	0.84	0.35	0.28	0.26	0.28	0.61	0.51		0.67	0.66	0.33	0.31	0.32	0.27	0.31	0.34		1.07	0.85	0.99	0.86	0.98	0.61	0.35	0.41		0.78	0.78	1.14	0.98			0.47	0.53
0.99	0.86	0.27	0.24	0.31	0.26	0.42	0.46		0.23	0.29	0.16	0.22	0.29	0.32	0.48	0.32		0.71	0.7	0.83	1	0.92	0.96	0.59	0.62		0.75	0.77	0.59	0.69			0.57	0.56
0.72	0.75	0.6	0.65	0.54	0.31	0.44	0.69		0.35	0.38	0.27	0.29	0.25	0.27	0.54	0.4		1.25	1.07	1.02	1	1.17	1.14	0.89	0.64		1.11	0.72	0.91	0.96			0.37	0.47
0.76	0.59	0.34	0.38	0.4	0.41	0.32	0.53		0.48	0.5	0.29	0.48	0.54	0.42	0.34	0.42		1.24	1.17	0.98	1.15	0.75	0.87	0.72	0.63		0.98	1.04	0.67	1.16			0.53	0.42
0.75	0.67	0.25	0.36	0.4	0.4	0.42	0.4		0.77	0.91	0.5	0.49	0.52	0.71	0.21	0.2		1.46	1.6	0.79	0.69	0.8	0.85	0.59	0.63		1.28	1.25	0.96	0.88			0.3	0.38
0.63	0.49	0.67	0.92	0.4	0.57	0.47	0.44		0.77	0.68	0.34	0.33	0.3	0.44	0.24	0.39		1.79	1.54	0.72	1	0.49	0.72	0.58	0.59		1	0.87	1.28	1.31			0.31	0.35
0.92	0.79	0.46	0.49	0.49	0.43	0.49	0.44		0.65	0.76	0.35	0.38	0.26	0.23	0.41	0.42		1.49	1.41	1.34	1.01	0.66	0.76	0.58	0.5		1.46	1.47	1.36	1.19			0.54	0.55
0.93	0.85	0.39	0.51	0.67	0.56	0.16	0.25		0.72	0.72	0.43	0.58	0.36	0.36	0.42	0.41		2.12	1.86	0.65	0.8	0.9	0.92	0.58	0.6		1.8	1.54	0.68	0.74			0.38	0.36
0.57	0.62	0.64	0.28	0.49	0.57	0.28	0.27		0.48	0.43	0.16	0.18	0.28	0.32	0.47	0.49		0.84	0.74	0.82	1.15	0.83	0.85	0.38	0.55		0.54	0.52	0.86	0.93			0.31	0.41
0.99	0.85	0.45	0.31	0.65	0.61	0.62	0.45		0.91	0.95	0.32	0.33	0.31	0.39	0.35	0.44		0.86	0.72	1.03	0.93	0.75	0.58	0.77	0.61		1.4	1.37	1.08	0.93			0.56	0.66
0.68	0.59	0.08	0.07	0.36	0.31	0.52	0.78		0.73	0.6	0.36	0.38	0.27	0.33	0.62	0.63		0.94	0.86	1.04	0.94	1.13	1.09	0.5	0.5		0.87	1.1	0.83	0.8			0.49	0.58
0.65	0.45	0.77	0.65	0.47	0.49	0.65	0.93		0.48	0.71	0.4	0.42	0.32	0.44	0.56	0.45				0.97	0.61	0.31	0.36	0.69	0.56		0.94	1.38	1.01	1.08			0.51	0.5
0.48	0.38	0.56	0.67	0.38	0.42	0.55	0.57		0.84	0.79	0.32	0.31	0.89	0.54	0.34	0.49				0.9	0.91	0.76	0.82	0.56	0.65		1.17	1.13	1.17	1.21			0.66	0.56
0.58	0.58	0.53	0.64	0.41	0.36	0.39	0.56		0.51	0.47	0.21	0.17	0.09	0.1	0.42	0.25				0.86	0.78	0.57	0.6	0.73	0.77		1.14	1.14	0.96	0.84			0.54	0.47
0.73	0.59	0.42	0.42	0.32	0.38	0.3	0.46		0.92	1.08	0.11	0.12	0.35	0.28	0.4	0.4				1.14	0.87	0.79	1	0.69	0.65		1.2	1	0.81	0.64			0.48	0.5
0.55	0.55	0.53	0.55	1.19	0.63	0.56	0.52		0.76	0.51	0.25	0.25	0.29	0.29	0.28	0.46				1.22	1.12	0.62	0.68	0.9	0.91		1.01	0.86	0.69	0.68			0.68	0.74
0.47	0.48	0.39	0.53	0.16	0.32	0.72	0.69		0.3	0.52	0.14	0.16	0.49	0.4	0.36	0.42				0.37	0.35	0.66	0.59	0.47	0.58		0.9	0.86	0.83	0.74			0.4	0.46
0.57	0.46	0.22	0.29	0.15	0.17	0.65	0.96		0.3	0.29	0.18	0.25	0.29	0.26	0.4	0.41				1.15	1.2	0.99	0.77	0.5	0.45		1.47	2.06	0.74	0.84			0.36	0.66
0.71	0.59	0.24	0.26	0.58	0.63	0.47	0.65		0.95	0.86	0.46	0.62	0.26	0.17	0.37	0.37				0.61	0.56	0.57	0.48	0.64	0.63		1.03	0.89	0.98	0.95			0.48	0.39
0.46	0.52	0.5	0.73	0.37	0.47	0.53	0.72		0.71	0.69	0.4	0.29	0.44	0.42	0.23	0.32				1.43	1.94	0.86	0.9	0.79	0.64		1.3	1.18	0.96	0.86			0.57	0.46
0.75	0.69	0.37	0.61	0.41	0.44	0.25	0.18		0.79	0.72	0.12	0.16	0.4	0.36	0.28	0.38				1.11	0.85	0.64	0.54	0.44	0.72		1.27	0.98	1.24	0.99			0.47	0.57
0.97	0.94	0.48	0.46	0.43	0.44	0.24	0.26		1.08	0.95	0.17	0.2	0.23	0.27	0.58	0.49				0.81	1.01	0.58	0.64	0.23	0.24		1.25	1.16	0.98	0.86			0.53	0.59
0.79	0.62	0.69	0.73	0.3	0.2	0.41	0.44		0.97	0.88	0.5	0.45	0.38	0.53	0.37	0.26				1.02	0.71	0.73	0.68	0.41	0.48		1.13	1.1	0.34	0.33			0.52	0.67
0.64	0.51	0.64	0.72	0.47	0.22	0.37	0.46		0.7	0.72	0.39	0.49	0.38	0.39	0.33	0.33				1.01	1.36	1.12	1.09	0.5	0.38		0.73	0.71	0.63	0.44			0.51	0.89
0.75	0.56	0.17	0.19	0.33	0.37	0.34	0.46		0.5	0.68	0.28	0.28	0.24	0.27	0.34	0.33				0.62	0.77	0.21	0.23	0.66	0.51		1.8	1.88	0.93	1.07			0.66	0.62
0.57	0.63	0.48	0.56	0.44	0.28	0.29	0.3		1.45	1.1	0.46	0.56	0.49	0.39	0.25	0.24				0.73	0.85	0.71	0.59	0.5	0.53		0.78	0.81	1.1	1.13			0.49	0.54
0.87	0.87	1.02	0.92	0.37	0.32	0.35	0.43		0.96	1.05	0.46	0.4	0.3	0.38	0.36	0.5				0.67	0.86	0.31	0.39	0.68	0.57		1.09	0.89	1.23	1.28			0.58	0.64
0.63	0.63	0.58	0.74	0.29	0.36	0.4	0.35		0.83	0.77	0.29	0.33	0.2	0.2	0.5	0.48				1.14	1.02	0.16	0.18	0.74	0.67		0.96	1.07	1.05	0.94			0.32	0.49
0.49	0.46	0.4	0.35	0.57	0.56	0.24	0.22		0.66	0.7	0.39	0.44	0.37	0.49	0.42	0.45				0.58	0.76	0.64	0.57	0.53	0.53		0.51	0.62	0.14	0.1			0.62	0.52
0.8	0.56	0.22	0.3	0.41	0.36	0.29	0.42		0.53	0.43	0.22	0.25	0.29	0.28	0.29	0.36				0.78	0.53	0.94	0.92	0.65	0.69		1.49	1.33	0.67	0.73			0.44	0.49
0.76	0.57	0.65	0.77	0.14	0.15	0.41	0.5		0.53	0.55	0.2	0.28	0.25	0.31	0.08	0.12				0.67	0.58	0.77	0.67	0.64	0.49		1.53	1.5	0.85	1.01			0.78	0.69
0.54	0.53	0.53	0.66	0.38	0.32	0.46	0.4		0.71	0.76	0.21	0.25	0.31	0.31	0.1	0.11				0.86	0.88	0.69	0.61	0.71	0.51		1.34	1.07	1.55	1.32			0.6	0.52
0.64	0.51	0.69	0.59	0.35	0.33	0.48	0.52		0.77	0.91	0.14	0.22	0.47	0.29	0.3	0.31				1.45	1.26	0.85	0.69	0.63	0.56		0.92	0.89	0.9	0.89			0.63	0.58
0.58	0.41	0.42	0.36	0.42	0.31	0.4	0.42		0.56	0.65	0.19	0.24	0.59	0.65	0.29	0.33				0.75	1.21	0.78	0.88	0.62	0.5		1.54	1.46	0.35	0.57			0.24	0.22
		0.11	0.12	0.5	0.46	0.48	0.64		0.5	0.48	0.4	0.4	0.22	0.2	0.3	0.37				0.41	0.49	0.59	0.61	0.7	0.5		1.28	1.18	0.89	0.69			0.56	0.51
		0.35	0.41	0.46	0.64	0.56	0.6		0.42	0.37	0.35	0.44	0.27	0.24	0.35	0.38				0.33	0.52	0.62	0.63	0.49	0.41		1.14	1.02	0.7	0.61			0.46	0.52
		0.21	0.17	0.41	0.41	0.75	0.6		1.07	0.84	0.32	0.28	0.45	0.61	0.47	0.55				0.39	0.51	0.67	0.46	0.58	0.61		0.73	0.67	0.21	0.24			0.5	0.53
		0.38	0.37	0.51	0.56	0.31	0.43		0.7	0.61	0.45	0.46	0.33	0.34	0.4	0.43				0.83	0.89	0.66	0.76	0.42	0.4		0.58	0.57	0.95	0.91			0.39	0.35
		0.42	0.5	0.44	0.56	0.3	0.34		0.75	0.81	0.42	0.34	0.17	0.18	0.5	0.68				0.91	0.87	0.61	0.53	0.62	0.54		0.89	0.7	1.09	0.72			0.42	0.6
		0.17	0.19	0.53	0.48	0.58	0.57		0.51	0.61	0.29	0.29	0.21	0.19	0.17	0.15				0.86	1.58	0.63	0.59	0.59	0.62		0.93	0.74					0.35	0.33
		0.29	0.31	0.63	0.42	0.42	0.44		0.43	0.47	0.2	0.19	0.31	0.39	0.69	0.43				0.53	0.53	0.83	1.03				1.42	1.22					0.54	0.73
		0.28	0.27	0.53	0.52	0.45	0.6		0.71	0.57	0.38	0.39	0.39	0.4	0.57	0.61				0.94	1.06	0.31	0.23				0.99	0.95					0.44	0.45
		0.28	0.15	0.58	0.57	0.36	0.39		0.38	0.49	0.41	0.33	0.43	0.39	0.22	0.18				0.85	1.04	0.78	0.68				1.16	1.29					0.45	0.51
		0.39	0.41	0.39	0.34	0.36	0.29		0.51	0.76	0.18	0.22	0.27	0.33	0.5	0.46				0.73	0.77	0.74	0.68				0.76	0.88					0.36	0.43
		0.31	0.26	0.59	0.74	0.43	0.61		0.64	0.64	0.51	0.48	0.36	0.29	0.4	0.42				0.78	0.82	0.58	0.42				1.38	1.15					0.47	0.58
		0.7	0.62	0.58	0.6	0.46	0.4		0.97	0.86	0.37	0.45	0.36	0.27	0.39	0.39				0.75	0.7	0.71	0.84				0.87	0.96					0.47	0.53
		0.48	0.27	0.66	0.53	0.28	0.26		0.97	0.91	0.38	0.4	0.35	0.32	0.35	0.36				1.41	1.84	0.63	0.57				1.42	1.77					0.55	0.57
		0.27	0.23	0.6	0.46	0.38	0.42		0.96	0.86	0.21	0.24	0.17	0.29	0.3	0.36				0.51	0.5	0.56	0.63				1.08	1.03					0.26	0.33
		0.41	0.38	0.79	0.53	0.46	0.75		0.87	1.17	0.36	0.35	0.32	0.49	0.5	0.48				1.04	1.19	0.64	0.77				0.92	0.76					0.43	0.58
		0.66	0.53	0.54	0.49	0.46	0.48		0.62	0.8	0.4	0.38	0.28	0.34	0.41	0.48				1.11	0.99	0.65	0.61				1.05	0.92					0.54	0.7
		0.51	0.41	0.52	0.39	0.59	0.72		0.67	0.65	0.47	0.46	0.34	0.43	0.33	0.41				0.45	0.53	0.66	0.58				0.67	0.61					0.48	0.5
		0.44	0.61	0.32	0.24	0.4	0.67		1.28	1.27	0.32	0.33	0.16	0.18	0.2	0.19				0.68	0.79	0.42	0.37				0.74	0.66					0.58	0.6
		0.46	0.43	0.13	0.1	0.25	0.33		0.42	0.53	0.29	0.35	0.4	0.41	0.25	0.3				0.78	0.69	0.43	0.47				1.01	0.73					0.52	0.55
		0.32	0.31	0.77	0.74	0.46	0.57		0.45	0.45	0.24	0.22	0.3	0.3	0.39	0.43				0.82	0.76	0.76	0.67				1.7	2.18					0.49	0.62
		0.29	0.23	0.68	0.76	0.28	0.41		0.58	1.07	0.27	0.33	0.33	0.35	0.32	0.35				0.94	1.1	0.71	0.7				1.41	2.66					0.57	0.6
		0.26	0.3	0.55	0.61	0.34	0.38		0.31	0.34	0.33	0.28	0.26	0.38	0.31	0.45				0.9	0.8	0.79	0.6				0.59	0.81					0.57	0.48
		0.24	0.27	0.65	0.83	0.32	0.38		0.74	0.66	0.35	0.31	0.29	0.37	0.26	0.31				1.14	0.7	0.96	0.68				0.85	0.93					0.6	0.73
		0.41	0.39	0.27	0.4	0.35	0.59		0.69	0.76	0.46	0.28	0.36	0.35	0.22	0.29				0.68	0.6	0.26	0.25				1.33	1.26					0.64	0.69
		0.52	0.59	0.56	0.73	0.43	0.49		0.57	0.65	0.24	0.34	0.23	0.29	0.25	0.31				0.76	0.94	1.08	0.87				1.25	1.26					0.36	0.47
		0.38	0.54	0.44	0.38	0.39	0.37		0.49	0.61	0.33	0.29	0.1	0.11	0.45	0.36				1.08	0.84	0.69	0.68				1.02	1.39					0.65	0.54
		0.32	0.32	0.24	0.15	0.71	0.6		0.56	0.54	0.36	0.39	0.35	0.29	0.18	0.29				0.47	0.53	0.87	0.96				0.99	1.17					0.54	0.63
		0.32	0.34			0.38	0.41		0.45	0.63	0.23	0.28	0.25	0.35	0.41	0.39						0.53	0.61										0.52	0.65
		0.19	0.16			0.44	0.47		0.47	0.5	0.3	0.22	0.24	0.19	0.29	0.42						1.26	0.84										0.52	0.49
		0.59	0.46			0.21	0.23		0.79	0.7	0.39	0.39	0.12	0.22	0.43	0.42						0.82	0.41										0.55	0.49
		0.54	0.6			0.36	0.62		0.86	0.86	0.27	0.31	0.27	0.4	0.35	0.33						0.22	0.23										0.64	0.54
		0.27	0.3			0.26	0.31		1.34	1.12	0.49	0.6	0.22	0.27	0.71	0.79						0.4	0.34										0.47	0.65
		0.45	0.4			0.26	0.3		0.78	0.63	0.32	0.4	0.28	0.28	0.49	0.51						0.91	0.78										0.59	0.49
		0.34	0.37			0.36	0.35		0.85	0.68	0.54	0.49	0.38	0.35	0.55	0.58						0.26	0.26										0.56	0.82
		0.56	0.43			0.65	0.64		0.9	0.77	0.24	0.33	0.5	0.61	0.48	0.42						0.89	0.85										0.43	0.43
		0.49	0.33			0.47	0.55		0.81	0.87	0.24	0.24	0.37	0.54	0.29	0.32						0.33	0.31										0.66	0.45
		0.52	0.56			0.31	0.35		0.5	0.56	0.2	0.17	0.41	0.34	0.53	0.42						1.17	1.14										0.51	0.62
		0.15	0.15			0.23	0.26		0.62	0.76	0.27	0.23	0.51	0.51	0.25	0.22						0.43	0.38										0.43	0.47
		0.65	0.67			0.4	0.36		0.72	0.92	0.56	0.48	0.21	0.24	0.19	0.24						0.94	0.89										0.79	0.83
		0.26	0.21			0.43	0.44		0.98	0.89	0.46	0.49	0.13	0.07	0.48	0.5						0.86	0.82										0.32	0.4
		0.65	0.49			0.49	0.56		0.77	0.7	0.1	0.12	0.29	0.25	0.35	0.36						0.79	0.98										0.47	0.57
		0.47	0.27			0.28	0.46		0.28	0.34	0.4	0.3	0.23	0.25	0.4	0.4						0.84	0.88										0.53	0.46
		0.29	0.37			0.18	0.16		1	0.62	0.4	0.33	0.23	0.22	0.47	0.42						0.97	0.86										0.56	0.5
		0.51	0.6			0.37	0.62		1	0.73	0.5	0.53	0.33	0.36	0.35	0.48						0.21	0.22										0.42	0.42
		0.33	0.37			0.45	0.57		1.08	0.81	0.23	0.25	0.28	0.2	0.48	0.37						0.59	0.68										0.64	0.57
		0.46	0.39			0.52	0.52		0.6	0.76	0.24	0.4	0.4	0.37	0.55	0.29						1.14	0.99										0.59	0.51
		0.49	0.41			0.12	0.13		0.89	0.85	0.49	0.49	0.3	0.31	0.43	0.47						0.65	0.56										0.54	0.54
		0.47	0.5			0.45	0.52		1.12	1.34	0.3	0.34	0.31	0.39	0.36	0.31						0.81	0.74										0.51	0.41
		0.7	0.79			0.61	0.73		1.14	1.07	0.54	0.46	0.46	0.54	0.41	0.43						0.5	0.59										0.53	0.57
		0.32	0.28			0.25	0.33		0.98	1.11	0.35	0.42	0.43	0.65	0.49	0.3						0.8	0.67										0.46	0.43
		0.41	0.4			0.49	0.43		0.83	0.81	0.46	0.46	0.23	0.31	0.4	0.52						0.36	0.37										0.35	0.48
		0.52	0.42			0.43	0.44		0.84	0.79	0.49	0.46	0.42	0.48	0.32	0.37						0.15	0.14										0.45	0.48
		0.5	0.61			0.22	0.21		1.07	0.93	0.43	0.43	0.3	0.3	0.34	0.46						0.72	0.97										0.58	0.6
		0.61	0.63			0.45	0.45		0.69	0.79	0.32	0.36	0.57	0.53	0.31	0.36																	0.55	0.55
		0.58	0.57			0.67	0.63		0.76	0.68	0.22	0.21	0.5	0.48	0.31	0.27																	0.16	0.18
		0.19	0.25			0.26	0.35				0.15	0.15	0.4	0.38	0.4	0.38																	0.15	0.12
		0.22	0.23			0.4	0.48				0.28	0.2	0.36	0.45	0.38	0.4																	0.12	0.17
		0.3	0.28			0.52	0.6				0.41	0.32	0.28	0.31	0.42	0.49																	0.1	0.14
		0.52	0.46			0.46	0.47				0.23	0.26	0.18	0.22	0.24	0.29																	0.09	0.11
		0.39	0.28			0.57	0.59				0.33	0.34	0.38	0.41	0.56	0.68																	0.21	0.21
		0.66	0.6			0.53	0.54				0.38	0.39	0.59	0.72	0.48	0.51																	0.49	0.51
		0.12	0.17			0.53	0.62				0.38	0.36	0.47	0.53	0.45	0.48																	0.65	0.59
		0.58	0.65								0.48	0.4	0.27	0.43	0.22	0.25																	0.44	0.39
		0.29	0.22								0.29	0.22	0.15	0.23	0.43	0.6																	0.6	0.6
		0.21	0.18								0.49	0.35	0.26	0.31	0.42	0.32																	0.36	0.52
		0.26	0.28								0.26	0.21	0.38	0.4	0.23	0.22																	0.4	0.4
		0.79	0.83								0.7	0.63	0.31	0.29	0.24	0.25																	0.7	0.92
		0.59	0.58								0.41	0.26	0.4	0.36	0.59	0.62																	0.38	0.45
		0.4	0.34								0.52	0.36	0.58	0.7	0.24	0.36																	0.5	0.52
		0.36	0.38								0.26	0.24	0.35	0.27	0.37	0.49																	0.67	0.44
		0.17	0.18								0.42	0.36	0.18	0.17	0.4	0.44																	0.49	0.53
		0.19	0.41								0.35	0.24	0.46	0.44	0.31	0.42																	0.67	0.47
		0.33	0.33								0.51	0.32			0.5	0.56																	0.49	0.47
		0.55	0.73								0.34	0.46			0.52	0.48																	0.54	0.7
		0.37	0.41								0.3	0.24			0.4	0.52																	0.57	0.59
		0.5	0.41								0.43	0.55			0.37	0.41																	0.51	0.56
		0.53	0.61								0.23	0.34			0.33	0.31																	0.51	0.6
		0.83	0.6								0.37	0.53			0.52	0.36																	0.55	0.53
		0.38	0.31								0.36	0.31			0.39	0.35																	0.4	0.46
		0.85	0.71								0.21	0.25			0.38	0.42																	0.55	0.72
		0.31	0.36								0.52	0.34			0.42	0.47																	0.37	0.31
		0.58	0.47								0.2	0.1			0.33	0.41																	0.47	0.57
		0.27	0.31								0.31	0.3			0.49	0.46																	0.55	0.39
		0.24	0.3								0.3	0.34			0.46	0.56
		0.49	0.38								0.33	0.32			0.3	0.32
		0.51	0.46								0.24	0.3			0.44	0.37
		0.47	0.38								0.5	0.51			0.48	0.53
		0.32	0.32								0.37	0.52			0.52	0.52
		0.37	0.48								0.45	0.46			0.21	0.35
		0.33	0.34								0.3	0.2			0.24	0.22
		0.33	0.34								0.23	0.37			0.52	0.57
		0.57	0.53								0.34	0.29			0.25	0.67
		0.27	0.24								0.27	0.23			0.38	0.65
		0.41	0.4								0.47	0.64			0.39	0.42
		0.37	0.31								0.17	0.14			0.55	0.47
		1	0.74								0.49	0.45			0.48	0.49
		0.75	0.77								0.17	0.19			0.11	0.11
		0.51	0.61								0.37	0.46			0.28	0.1
		0.63	0.55								0.28	0.43			0.17	0.21
		0.44	0.38								0.41	0.39			0.16	0.18
		0.31	0.25								0.05	0.06			0.22	0.34
		0.24	0.23								0.38	0.27			0.16	0.17
		0.4	0.34								0.25	0.21			0.23	0.26
		0.33	0.27								0.38	0.43			0.19	0.16
		0.29	0.24								0.53	0.74			0.34	0.17
		0.17	0.11								0.26	0.35			0.11	0.12
		0.25	0.28								0.21	0.39			0.25	0.33
		0.33	0.44								0.64	0.68			0.22	0.26
		0.68	0.45								0.38	0.38			0.22	0.31
		0.37	0.34								0.26	0.28			0.21	0.13
		0.49	0.6								0.38	0.3			0.14	0.22
		0.24	0.46								0.33	0.38			0.15	0.22
		0.44	0.53								0.33	0.39			0.13	0.13
		0.68	0.51								0.59	0.39			0.24	0.44
		0.2	0.27								0.38	0.35
		0.19	0.17								0.19	0.19
		0.29	0.32								0.28	0.2
		0.48	0.38								0.59	0.45
		0.11	0.11								0.28	0.3
		0.29	0.31
		0.33	0.34
		0.17	0.18
		0.4	0.32
		0.3	0.25
		0.59	0.47
		0.58	0.56
		0.38	0.36
		0.47	0.46
		0.43	0.38
		0.26	0.33
		0.21	0.26
		0.61	0.41
		0.22	0.15
		0.34	0.27
		0.14	0.17
		0.35	0.34
		0.36	0.46
		0.35	0.35
		0.34	0.26
		0.18	0.23
		0.4	0.28
		0.42	0.62
		0.48	0.31
		0.58	0.48
		0.64	0.56
		0.39	0.35
		0.7	0.73
		0.7	0.6
		0.45	0.4
		0.65	0.59
		0.67	0.62
		0.64	0.61
		0.49	0.51
		0.3	0.26
		0.48	0.52
		0.27	0.33
		0.27	0.3
		0.44	0.42
		0.53	0.46
		0.22	0.18
		0.34	0.35
		0.52	0.49
		0.45	0.52
		0.28	0.49
		0.33	0.39
		0.81	0.59
		0.5	0.53
		0.32	0.36
		0.35	0.26
		0.36	0.27
		0.38	0.36
		0.24	0.42
		0.79	0.76
		0.55	0.4
		0.42	0.44
		0.42	0.48
		0.71	0.51
		0.32	0.25
		0.3	0.22
		0.13	0.19

## Sheet: Extended Data Fig. 5e
DMSO	TH7299		Column B	TH7299
12.5	16.667		vs.	vs.
9.091	8.108		Column A	DMSO
14.286	12.5
4	16.667		Mann Whitney test
12.5	21.429		P value	<0.0001
4.348	16.667		Exact or approximate P value?	Exact
8	17.073		P value summary	****
4.545	17.647		Significantly different (P < 0.05)?	Yes
7.143	19.231		One- or two-tailed P value?	Two-tailed
4.762	21.739		Sum of ranks in column A,B	249 , 571
4.545	10.526		Mann-Whitney U	39
0	26.667
11.765	13.636		Difference between medians
10.345	12.5		Median of column A	8.546, n=20
12.5	14.286		Median of column B	16.67, n=20
13.043	19.355		Difference: Actual	8.122
11.765	12.121		Difference: Hodges-Lehmann	7.576
7.143	20.408
6.25	16.129
11.111	11.111

## Sheet: Extended Data Fig. 5g
DMSO		G1		S		G2/M
	24h	48.3032	49.098	27.368	27.017	24.3288	23.885
	48h	53.4473	52.9182	23.9102	24.3966	22.6425	22.6852
	72h	55.8479	52.574	25.7567	25.7758	18.3954	21.6502
TH7299		G1		S		G2/M
	24h	56.9937	56.8618	30.9051	30.869	12.1012	12.2691
	48h	23.7857	26.2961	53.0297	53.1728	23.1846	20.5311
	72h	35.3662	36.3479	41.7454	41.4184	22.8884	22.2336
TH7299+ Thymidine		G1		S		G2/M
	24h	50.0576	49.151	29.0863	29.4373	20.856	21.4118
	48h	50.013	50.1039	24.8662	24.4158	25.1208	25.4803
	72h	53.7978	53.2576	25.3102	24.3146	20.892	22.4278
