# Supplementary material for: Pharmacological targeting of MTHFD2 suppresses acute myeloid leukemia by inducing thymidine depletion and replication stress
Source: Nat Cancer. 2022 Feb 28;3(2):156–72. doi: 10.1038/s43018-022-00331-y (PMC8885417; doi:10.1038/s43018-022-00331-y)
Supplement: Source Data Extended Data Fig. 6 — Statistical source data. [file 43018_2022_331_MOESM19_ESM.xlsx]

## Sheet: Extended Data Fig. 6a
Independent experiment #1 (representative)							ANOVA summary
							F	1983
		- Thymidine		+ Thymidine			P value	<0.0001
CD11b+ (%)	DMSO	2.96	2.47	3.46	2.92		P value summary	****
	TH7299	84.76	83.79	10.4	9.06		Significant diff. among means (P < 0.05)?	Yes
	TH9028	81.16	75.58	11.3	9.85		R squared	0.9994
	ATRA	95.47	95.22	95.81	95.68
	VE-821	3.93	2.87	2.89	2.93		Brown-Forsythe test
							F (DFn, DFd)	1.280e+029 (9, 10)
							P value	<0.0001
							P value summary	****
Independent experiment #2							Are SDs significantly different (P < 0.05)?	Yes
		- Thymidine		+ Thymidine			Bartlett's test
CD11b+ (%)	DMSO	0.81	0.95	0.6	0.87		Bartlett's statistic (corrected)
	TH7299	77.64	78.08	1.49	1.42		P value
	TH9028	66.39	69.71	1.2	1.48		P value summary
	ATRA	90.29	92.1	93.21	93.43		Are SDs significantly different (P < 0.05)?
	VE-821	1.05	1.12	0.89	0.83
							ANOVA table	SS	DF	MS	F (DFn, DFd)	P value
							Treatment (between columns)	33653	9	3739	F (9, 10) = 1983	P<0.0001
							Residual (within columns)	18.86	10	1.886
							Total	33672	19
							Data summary
							Number of treatments (columns)	10
							Number of values (total)	20
							Multiple comparisons
							Number of families	1
							Number of comparisons per family	5
							Alpha	0.05
							Šídák's multiple comparisons test	Mean Diff.	95.00% CI of diff.	Below threshold?	Summary	Adjusted P Value
							DMSO vs. DMSO+T	-0.475	-4.810 to 3.860	No	ns	0.9987	A-F
							TH7299 vs. TH7299+T	74.55	70.21 to 78.88	Yes	****	<0.0001	B-G
							TH9028 vs. TH9028+T	67.8	63.46 to 72.13	Yes	****	<0.0001	C-H
							ATRA vs. ATRA+T	-0.4	-4.735 to 3.935	No	ns	0.9994	D-I
							VE-821 vs. VE-821+T	0.49	-3.845 to 4.825	No	ns	0.9985	E-J
							Test details	Mean 1	Mean 2	Mean Diff.	SE of diff.	n1	n2	t	DF
							DMSO vs. DMSO+T	2.715	3.19	-0.475	1.373	2	2	0.3459	10
							TH7299 vs. TH7299+T	84.28	9.73	74.55	1.373	2	2	54.29	10
							TH9028 vs. TH9028+T	78.37	10.58	67.8	1.373	2	2	49.37	10
							ATRA vs. ATRA+T	95.35	95.75	-0.4	1.373	2	2	0.2913	10
							VE-821 vs. VE-821+T	3.4	2.91	0.49	1.373	2	2	0.3568	10

## Sheet: Extended Data Fig. 6b
Independent experiment #1 (representative)
		PI+/CD11b+			Double neg.			Only CD11b+			Only PI+
24h	DMSO	1.96	2.1	1.91	90.62	91.78	91.99	6.62	5.01	5.42	0.8	1.11	0.68
	ATRA	2.56	2.22	2.09	66.12	68.19	64.47	30.24	28.66	32.66	1.09	0.93	0.79
	TH7299	2.91	2.95	3.68	76.06	80.33	79.8	20.11	15.54	15.05	0.92	1.17	1.47
	TH9619	3.57	3.82	4.04	79.14	77.23	76.67	15.89	17.62	18.35	1.4	1.34	0.94
48h	DMSO	1.29	1.44	1.27	93.89	93.45	93.28	4.32	4.69	5.07	0.5	0.41	0.38
	ATRA	1.6	1.75	1.88	38.33	36.51	38.11	59.81	61.46	59.59	0.26	0.28	0.43
	TH7299	7.8	9.01	9.66	29.54	24.34	25.38	61.16	64.96	62.65	1.5	1.69	2.31
	TH9619	10.28	10.21	12.27	26.89	22.7	21.72	60.8	65.4	64.51	2.03	1.69	1.5
72h	DMSO	0.91	1.37	0.95	96.51	96.23	95.89	2.32	1.92	2.81	0.26	0.48	0.34
	ATRA	5.34	5.02	6.55	23.04	18.92	21.36	70.99	75.67	71.5	0.62	0.39	0.59
	TH7299	36.33	35.12	41.25	14.42	12.53	13.15	45.3	48.83	41.04	3.94	3.52	4.57
	TH9619	41.33	40.53	42.8	12.66	12.25	12.37	41.26	42.44	40.14	4.75	4.78	4.69
96h	DMSO	0.65	0.72	0.59	97.75	97.47	97.94	1.49	1.56	1.26	0.12	0.25	0.21
	ATRA	10.94	11.05	11.52	10.42	9.38	8.83	78.1	79.22	79.19	0.54	0.35	0.45
	TH7299	38.15	42.35	41.09	23.42	20.71	22.24	36.26	33.55	34.65	2.18	3.39	2.01
	TH9619	45.82	48.53	50.57	20.92	16.71	17.05	29.82	32.97	30.17	3.44	1.8	2.21
120h	DMSO	0.54	0.55	0.46	98.13	98.28	98.2	0.66	0.79	0.65	0.67	0.39	0.7
	ATRA	25.37	22.43	24.35	5.23	4.09	7.65	68.36	72.93	66.18	1.04	0.55	1.82
	TH7299	32.33	36.91	36.41	26.77	24.59	27.29	39.63	36.08	33.49	1.26	2.42	2.8
	TH9619	35.58	34.45	34.5	27.78	23.08	26.52	34.46	39.82	35.66	2.18	2.66	3.32
144h	DMSO	0.94	0.75	0.81	95.45	95.92	95.42	0.36	0.3	0.31	3.25	3.02	3.46
	ATRA	40.49	33.12	35.51	2.22	2.12	2.04	55.09	62.96	60.5	2.19	1.8	1.95
	TH7299	42.27	41.54	41.99	24.41	24.26	23.25	30.74	31.19	32.19	2.58	3.01	2.57
	TH9619	46.82	46.77	47.56	18.63	18.99	18.13	31.67	31.2	31.44	2.88	3.05	2.87
Independent experiment #2
		PI+/CD11b+			Double neg.			Only CD11b+			Only PI+
24h	DMSO	5.42	5.36	4.32	76.72	75.87	77.8	16.76	17.73	16.91	1.1	1.04	0.98
	ATRA	5.17	4.82	5.08	40.03	37.02	38.05	53.54	57.2	55.77	1.26	0.97	1.1
	TH7299	5.2	5.99	4.85	73.08	70.34	71.53	20.45	22.71	22.48	1.27	0.97	1.14
	TH9619	7.83	6	5.63	70.37	70.53	69.67	20.23	22.34	23.31	1.57	1.13	1.39
48h	DMSO	3.46	2.51	2.77	88.58	89.42	90.74	6.02	6.28	5.02	1.93	1.79	1.47
	ATRA	4.71	4.2	3.86	30.99	30.19	29.88	63.61	64.77	65.35	0.69	0.83	0.9
	TH7299	6.1	5.49	5.32	67.46	71.3	63.65	25.17	21.78	29.37	1.28	1.43	1.66
	TH9619	5.99	10.05	5.62	67.93	61.99	62.68	24.74	26.15	30	1.34	1.81	1.69
72h	DMSO	3.14	3.76	3.98	90.07	89.75	88.76	5.64	5.15	5.97	1.15	1.34	1.29
	ATRA	6.57	5.76	6.39	12.47	11.15	11.81	80.47	82.68	81.35	0.49	0.42	0.45
	TH7299	20.25	16.09	21.26	15.92	16.07	14.53	58.98	64.68	60.56	4.85	3.16	3.64
	TH9619	17.39	17.83	21.1	15.37	15.35	14.81	63.89	63.47	59.96	3.35	3.35	4.13
96h	DMSO	2.21	2.38	1.74	94.03	93.96	95.25	2.71	2.63	2.24	1.05	1.02	0.77
	ATRA	12.74	12.25	12.9	5.54	5.32	4.83	81.29	82.01	81.88	0.44	0.42	0.39
	TH7299	35.86	41.45	46.45	24.62	21.06	19.06	36.19	32.57	29.43	3.33	4.92	5.06
	TH9619	44.85	46.39	49.46	19.22	17.78	16.36	31.27	31.41	28.77	4.66	4.43	5.41
120h	DMSO	1.36	1.1	1.62	97.08	96.97	95.85	0.88	1	0.99	0.69	0.92	1.54
	ATRA	25.61	23.15	24.36	1.91	1.87	1.81	71.72	74.36	73.01	0.76	0.61	0.82
	TH7299	38.85	39.82	42.61	21.8	13.65	20.85	35.78	43.13	33.5	3.57	3.39	3.04
	TH9619	43.71	41.59	44.69	20.57	21.6	25.68	32.64	33.56	26.14	3.07	3.25	3.49
144h	DMSO	0.9	1.76	1.1	96.78	94.67	96.61	0.83	1.33	0.8	1.49	2.24	1.49
	ATRA	36.64	38.77	34.98	0.61	0.65	0.72	62	59.87	63.59	0.76	0.71	0.72
	TH7299	39.1	44.15	40.85	16	13.11	14.77	42.74	39.22	42.25	2.16	3.52	2.13
	TH9619	45.2	43.93	44.47	22.48	18.65	24.32	28.91	33.96	27.83	3.41	3.46	3.37
