# Supplementary material for: Pharmacological targeting of MTHFD2 suppresses acute myeloid leukemia by inducing thymidine depletion and replication stress
Source: Nat Cancer. 2022 Feb 28;3(2):156–72. doi: 10.1038/s43018-022-00331-y (PMC8885417; doi:10.1038/s43018-022-00331-y)
Supplement: Source Data Extended Data Fig. 7 — Statistical source data. [file 43018_2022_331_MOESM20_ESM.xlsx]

## Sheet: Extended Data Fig. 7a
Independent experiment #1 (representative)
		[VE-821]; µM
		0	0.20	0.39	0.78	1.56	3.13	6.25	12.5	25	50
[TH7299]; µM	0	0	0	0	0	0	0	0	0	0	0
	0.05	0	0.400316	1.99089	4.31117	-2.57569	-7.87235	4.57005	0.980566	-0.99284	4.20345
	0.14	0	-1.27311	1.01827	4.01677	-4.83524	-5.71254	9.11799	-1.32978	-3.35177	2.93006
	0.41	0	-8.92779	-2.54286	3.02209	-2.34049	12.5803	12.6061	-0.67692	2.88503	6.45305
	1.22	0	3.57282	12.5822	16.4678	23.8107	22.8715	13.8854	7.60308	8.44991	7.777
	3.67	0	2.708	2.93441	5.03576	6.29943	7.23701	4.70842	3.07483	2.56517	2.81631
	11	0	0.044571	0.173705	2.03322	2.87392	4.31617	3.02093	2.02142	1.67546	1.96051
	33	0	-0.59162	-0.48997	1.44056	2.85309	3.91311	2.65384	1.74942	1.42821	1.71832
Independent experiment #2
		[TH7299]; µM
		0	0.20	0.39	0.78	1.56	3.13	6.25	12.5	25	50
[VE-821]; µM	0	0	0	0	0	0	0	0	0	0	0
	0.246914	0	8.43367	7.04071	9.04008	11.2874	14.2156	10.7069	13.1398	6.22817	7.47572
	0.740741	0	-1.96504	-2.34812	15.3685	24.2154	24.1748	15.9802	18.6362	10.3787	13.1195
	2.22222	0	1.76805	5.18683	14.3437	21.9219	32.8663	26.8639	24.9515	19.0986	21.8391
	6.66667	0	3.81365	6.84305	14.1509	19.325	26.9506	27.6054	27.3879	25.1422	23.7544
	20	0	1.68317	4.22454	11.1028	15.8016	24.4159	26.3344	27.1882	23.9214	22.7268

## Sheet: Extended Data Fig. 7b
Independent experiment #1 (representative)
		[TH7299]; µM
		0	0.20	0.39	0.78	1.56	3.13	6.25	12.5	25	50
[VE-821]; µM	0	0	0	0	0	0	0	0	0	0	0
	0.246914	0	7.83428	7.85982	13.5033	17.4128	17.5288	16.5444	11.9851	8.96114	10.0446
	0.740741	0	1.69827	2.21036	12.3171	20.9234	28.8537	15.6674	15.2674	8.55269	9.80008
	2.22222	0	-1.20745	-0.03974	3.8749	6.8864	13.6999	7.82085	7.45272	3.00526	3.43131
	6.66667	0	4.98363	3.76973	5.21655	3.29548	2.49971	1.84277	2.38634	2.61841	3.01648
	20	0	-1.41041	-2.67586	-1.23043	-3.07633	-3.45428	-2.38039	-1.21787	-1.05482	-0.56506
Independent experiment #2
		[TH7299]; µM
		0	0.20	0.39	0.78	1.56	3.13	6.25	12.5	25	50
[VE-821]; µM	0	0	0	0	0	0	0	0	0	0	0
	0.246914	0	8.35065	7.21148	12.8924	7.4668	13.6449	13.5694	10.1924	6.19416	6.6843
	0.740741	0	6.66331	6.39834	18.4674	35.25	31.1778	13.3075	10.5131	6.99309	7.42626
	2.22222	0	2.41606	-0.657008	5.91975	14.0924	14.9493	4.64989	3.5576	1.86731	1.65053
	6.66667	0	7.19566	5.71251	7.01669	2.64904	2.80839	0.375936	2.69801	2.86768	3.89005
	20	0	0.266624	-1.19485	0.272717	-3.74434	-2.73622	-3.74331	0.0480075	-0.225508	0.771425

## Sheet: Extended Data Fig. 7c
Independent experiment #1 (representative)
		[VE-822]; nM
		0	0.05	0.20	0.78	3.13	12.5	50
[TH9619]; µM	0	0	0	0	0	0	0	0
	0.01	0	12.9995	15.9021	10.288	-1.53329	1.48605	-0.7216
	0.01	0	13.2304	13.5114	10.8793	-0.9026	2.08776	-0.12299
	0.02	0	11.7971	15.0978	10.7242	-0.88828	2.07014	-0.12592
	0.07	0	36.0115	13.0696	7.30262	-0.78425	2.51844	0.557536
	0.21	0	29.2497	8.81392	-3.93176	-6.70579	3.42547	2.66959
	0.62	0	23.0186	8.04716	-2.17694	-5.11884	2.98048	2.30551
	1.85	0	22.9304	8.34431	-1.64814	-4.66817	2.59202	2.46028
	5.56	0	23.3714	8.81187	-1.20838	-4.35122	2.57549	2.46015
	16.67	0	22.5001	8.02538	-1.68579	-3.94645	2.98743	2.23637
	50	0	11.8374	9.49148	3.10715	-2.23676	0.423474	-0.7445
Independent experiment #2
		[VE-822]; nM
		0	0.05	0.20	0.78	3.13	12.5	50
[TH9619]; µM	0	0	0	0	0	0	0	0
	0.01	0	12.586	9.8218	2.92286	3.69825	5.24238	-3.22239
	0.01	0	13.8341	12.6888	4.64253	-1.66408	4.33295	-2.61954
	0.02	0	20.584	21.6971	4.61813	-3.29785	3.34146	-2.20503
	0.07	0	19.6482	19.601	8.91191	3.57168	3.14344	-1.85118
	0.21	0	12.6199	12.9076	5.75302	4.58533	2.66254	-1.72853
	0.62	0	10.6136	11.125	4.66586	3.08029	2.48569	-1.47084
	1.85	0	8.22535	8.92696	3.21897	3.13665	2.37184	-1.32392
	5.56	0	6.37366	7.15683	1.75457	2.33874	2.17614	-1.34827
	16.67	0	5.56554	6.34949	0.848372	0.467607	2.15442	-1.23188
	50	0	5.91693	6.70081	1.1063	-0.65989	2.05259	-1.16139

## Sheet: Extended Data Fig. 7d
Independent experiment #1 (representative)																		Two-way ANOVA	Ordinary
																		Alpha	0.05
	DMSO		TH9619 50 nM		VE-822 100 nM		VE-822 250 nM		VE-822 500 nM		TH9619+VE-822 100 nM		TH9619+VE-822 250 nM		TH9619+VE-822 500 nM
72h	1.15122	0.84878	1.52195	1.14146	1.62927	2.10732	5.72683	7.58049	9.43415	9.86341	13.5707	14.8	23.8927	19.6293	23.9902	29.4439		Source of Variation	% of total variation	P value	P value summary	Significant?
96h	1.01395	0.986047	1.94419	1.54419	3.6093	2.89302	15.5256	15.3581	30.2605	26.586	13.6186	14.986	31.9256	25.8884	38.893	42.6419		Interaction	7.542	<0.0001	****	Yes
																		Row Factor	6.736	<0.0001	****	Yes
																		Column Factor	84.46	<0.0001	****	Yes
Independent experiment #2																		ANOVA table	SS	DF	MS	F (DFn, DFd)	P value
																		Interaction	359.3	7	51.33	F (7, 16) = 13.68	P<0.0001
	DMSO	TH9619 50 nM	TH9619 100 nM	VE-822 50 nM	VE-822 100 nM	TH9619 50 nM + VE-822 50 nM	TH9619 100 nM + VE-822 50 nM	TH9619 50 nM + VE-822 100 nM	TH9619 100 nM + VE-822 100 nM									Row Factor	320.9	1	320.9	F (1, 16) = 85.52	P<0.0001
72h	4.67	6.65	6.86	6.32	11.75	18.79	34.82	34.02	45.16									Column Factor	4024	7	574.9	F (7, 16) = 153.2	P<0.0001
	4.42	5.39	12.57	9.08	10.24	22.89	35.28	30.88	43.98									Residual	60.05	16	3.753
96h	7.98	7.94	9.64	14.63	11.88	17.14	45.93	33.38	42.09
	4.13	9.02	17.12	11.92	14.07	19.15	36.51	26.81	34.54									Difference between row means
																		Mean of 72h	10.4
																		Mean of 96h	16.73
																		Difference between means	-6.334
Independent experiment #3																		SE of difference	0.6849
																		95% CI of difference	-7.786 to -4.882
	DMSO	TH9619 50 nM	TH9619 100 nM	VE-822 50 nM	VE-822 100 nM	TH9619 50 nM + VE-822 50 nM	TH9619 100 nM + VE-822 50 nM	TH9619 50 nM + VE-822 100 nM	TH9619 100 nM + VE-822 100 nM
96h	4.62	7.89	10.08	10.15	10.33	15.68	26.25	24.96	32.71									Data summary
	8.01	7.19	11.05	9.16	10.2	27.29	34.87	26.05	37.39									Number of columns (Column Factor)	8
																		Number of rows (Row Factor)	2
																		Number of values	32
Independent experiment #4																		Multiple comparisons
																		Number of families	2
	DMSO	TH9619 50 nM	TH9619 100 nM	VE-822 50 nM	VE-822 100 nM	TH9619 50 nM + VE-822 50 nM	TH9619 100 nM + VE-822 50 nM	TH9619 50 nM + VE-822 100 nM	TH9619 100 nM + VE-822 100 nM									Number of comparisons per family	28
96h	4.31	6.31	9.1	9.79	11.95	13.87	28.8	19.53	34.53									Alpha	0.05
	5.01	5.38	8.41	7.15	7.5	19.99	31.13	18.7	35.09
																		Tukey's multiple comparisons test	Mean Diff.	95.00% CI of diff.	Below threshold?	Summary	Adjusted P Value
																		72h
																		DMSO vs. TH9619 50 nM	-0.3317	-7.039 to 6.375	No	ns	>0.9999
																		DMSO vs. VE-822 100 nM	-0.8683	-7.575 to 5.839	No	ns	0.9998
																		DMSO vs. VE-822 250 nM	-5.654	-12.36 to 1.053	No	ns	0.1333
																		DMSO vs. VE-822 500 nM	-8.649	-15.36 to -1.942	Yes	**	0.0072
																		DMSO vs. TH9619+VE-822 100 nM	-13.19	-19.89 to -6.478	Yes	****	<0.0001
																		DMSO vs. TH9619+VE-822 250 nM	-20.76	-27.47 to -14.05	Yes	****	<0.0001
																		DMSO vs. TH9619+VE-822 500 nM	-25.72	-32.42 to -19.01	Yes	****	<0.0001
																		TH9619 50 nM vs. VE-822 100 nM	-0.5366	-7.244 to 6.170	No	ns	>0.9999
																		TH9619 50 nM vs. VE-822 250 nM	-5.322	-12.03 to 1.385	No	ns	0.1776
																		TH9619 50 nM vs. VE-822 500 nM	-8.317	-15.02 to -1.610	Yes	*	0.0101
																		TH9619 50 nM vs. TH9619+VE-822 100 nM	-12.85	-19.56 to -6.147	Yes	***	0.0001
																		TH9619 50 nM vs. TH9619+VE-822 250 nM	-20.43	-27.14 to -13.72	Yes	****	<0.0001
																		TH9619 50 nM vs. TH9619+VE-822 500 nM	-25.39	-32.09 to -18.68	Yes	****	<0.0001
																		VE-822 100 nM vs. VE-822 250 nM	-4.785	-11.49 to 1.922	No	ns	0.2743
																		VE-822 100 nM vs. VE-822 500 nM	-7.78	-14.49 to -1.074	Yes	*	0.0173
																		VE-822 100 nM vs. TH9619+VE-822 100 nM	-12.32	-19.02 to -5.610	Yes	***	0.0002
																		VE-822 100 nM vs. TH9619+VE-822 250 nM	-19.89	-26.60 to -13.19	Yes	****	<0.0001
																		VE-822 100 nM vs. TH9619+VE-822 500 nM	-24.85	-31.56 to -18.14	Yes	****	<0.0001
																		VE-822 250 nM vs. VE-822 500 nM	-2.995	-9.702 to 3.712	No	ns	0.7732
																		VE-822 250 nM vs. TH9619+VE-822 100 nM	-7.532	-14.24 to -0.8248	Yes	*	0.0222
																		VE-822 250 nM vs. TH9619+VE-822 250 nM	-15.11	-21.81 to -8.400	Yes	****	<0.0001
																		VE-822 250 nM vs. TH9619+VE-822 500 nM	-20.06	-26.77 to -13.36	Yes	****	<0.0001
																		VE-822 500 nM vs. TH9619+VE-822 100 nM	-4.537	-11.24 to 2.170	No	ns	0.3304
																		VE-822 500 nM vs. TH9619+VE-822 250 nM	-12.11	-18.82 to -5.405	Yes	***	0.0002
																		VE-822 500 nM vs. TH9619+VE-822 500 nM	-17.07	-23.78 to -10.36	Yes	****	<0.0001
																		TH9619+VE-822 100 nM vs. TH9619+VE-822 250 nM	-7.576	-14.28 to -0.8687	Yes	*	0.0213
																		TH9619+VE-822 100 nM vs. TH9619+VE-822 500 nM	-12.53	-19.24 to -5.825	Yes	***	0.0002
																		TH9619+VE-822 250 nM vs. TH9619+VE-822 500 nM	-4.956	-11.66 to 1.751	No	ns	0.24
																		96h
																		DMSO vs. TH9619 50 nM	-0.7442	-7.451 to 5.963	No	ns	>0.9999
																		DMSO vs. VE-822 100 nM	-2.251	-8.958 to 4.456	No	ns	0.9317
																		DMSO vs. VE-822 250 nM	-14.44	-21.15 to -7.735	Yes	****	<0.0001
																		DMSO vs. VE-822 500 nM	-27.42	-34.13 to -20.72	Yes	****	<0.0001
																		DMSO vs. TH9619+VE-822 100 nM	-13.3	-20.01 to -6.595	Yes	****	<0.0001
																		DMSO vs. TH9619+VE-822 250 nM	-27.91	-34.61 to -21.20	Yes	****	<0.0001
																		DMSO vs. TH9619+VE-822 500 nM	-39.77	-46.47 to -33.06	Yes	****	<0.0001
																		TH9619 50 nM vs. VE-822 100 nM	-1.507	-8.214 to 5.200	No	ns	0.9921
																		TH9619 50 nM vs. VE-822 250 nM	-13.7	-20.40 to -6.991	Yes	****	<0.0001
																		TH9619 50 nM vs. VE-822 500 nM	-26.68	-33.39 to -19.97	Yes	****	<0.0001
																		TH9619 50 nM vs. TH9619+VE-822 100 nM	-12.56	-19.27 to -5.851	Yes	***	0.0002
																		TH9619 50 nM vs. TH9619+VE-822 250 nM	-27.16	-33.87 to -20.46	Yes	****	<0.0001
																		TH9619 50 nM vs. TH9619+VE-822 500 nM	-39.02	-45.73 to -32.32	Yes	****	<0.0001
																		VE-822 100 nM vs. VE-822 250 nM	-12.19	-18.90 to -5.484	Yes	***	0.0002
																		VE-822 100 nM vs. VE-822 500 nM	-25.17	-31.88 to -18.47	Yes	****	<0.0001
																		VE-822 100 nM vs. TH9619+VE-822 100 nM	-11.05	-17.76 to -4.344	Yes	***	0.0007
																		VE-822 100 nM vs. TH9619+VE-822 250 nM	-25.66	-32.36 to -18.95	Yes	****	<0.0001
																		VE-822 100 nM vs. TH9619+VE-822 500 nM	-37.52	-44.22 to -30.81	Yes	****	<0.0001
																		VE-822 250 nM vs. VE-822 500 nM	-12.98	-19.69 to -6.274	Yes	***	0.0001
																		VE-822 250 nM vs. TH9619+VE-822 100 nM	1.14	-5.567 to 7.846	No	ns	0.9986
																		VE-822 250 nM vs. TH9619+VE-822 250 nM	-13.47	-20.17 to -6.758	Yes	****	<0.0001
																		VE-822 250 nM vs. TH9619+VE-822 500 nM	-25.33	-32.03 to -18.62	Yes	****	<0.0001
																		VE-822 500 nM vs. TH9619+VE-822 100 nM	14.12	7.414 to 20.83	Yes	****	<0.0001
																		VE-822 500 nM vs. TH9619+VE-822 250 nM	-0.4837	-7.191 to 6.223	No	ns	>0.9999
																		VE-822 500 nM vs. TH9619+VE-822 500 nM	-12.34	-19.05 to -5.637	Yes	***	0.0002
																		TH9619+VE-822 100 nM vs. TH9619+VE-822 250 nM	-14.6	-21.31 to -7.898	Yes	****	<0.0001
																		TH9619+VE-822 100 nM vs. TH9619+VE-822 500 nM	-26.47	-33.17 to -19.76	Yes	****	<0.0001
																		TH9619+VE-822 250 nM vs. TH9619+VE-822 500 nM	-11.86	-18.57 to -5.154	Yes	***	0.0003
																		Test details	Mean 1	Mean 2	Mean Diff.	SE of diff.	N1	N2	q	DF
																		72h
																		DMSO vs. TH9619 50 nM	1	1.332	-0.3317	1.937	2	2	0.2422	16
																		DMSO vs. VE-822 100 nM	1	1.868	-0.8683	1.937	2	2	0.6339	16
																		DMSO vs. VE-822 250 nM	1	6.654	-5.654	1.937	2	2	4.127	16
																		DMSO vs. VE-822 500 nM	1	9.649	-8.649	1.937	2	2	6.314	16
																		DMSO vs. TH9619+VE-822 100 nM	1	14.19	-13.19	1.937	2	2	9.626	16
																		DMSO vs. TH9619+VE-822 250 nM	1	21.76	-20.76	1.937	2	2	15.16	16
																		DMSO vs. TH9619+VE-822 500 nM	1	26.72	-25.72	1.937	2	2	18.77	16
																		TH9619 50 nM vs. VE-822 100 nM	1.332	1.868	-0.5366	1.937	2	2	0.3917	16
																		TH9619 50 nM vs. VE-822 250 nM	1.332	6.654	-5.322	1.937	2	2	3.885	16
																		TH9619 50 nM vs. VE-822 500 nM	1.332	9.649	-8.317	1.937	2	2	6.072	16
																		TH9619 50 nM vs. TH9619+VE-822 100 nM	1.332	14.19	-12.85	1.937	2	2	9.383	16
																		TH9619 50 nM vs. TH9619+VE-822 250 nM	1.332	21.76	-20.43	1.937	2	2	14.91	16
																		TH9619 50 nM vs. TH9619+VE-822 500 nM	1.332	26.72	-25.39	1.937	2	2	18.53	16
																		VE-822 100 nM vs. VE-822 250 nM	1.868	6.654	-4.785	1.937	2	2	3.493	16
																		VE-822 100 nM vs. VE-822 500 nM	1.868	9.649	-7.78	1.937	2	2	5.68	16
																		VE-822 100 nM vs. TH9619+VE-822 100 nM	1.868	14.19	-12.32	1.937	2	2	8.992	16
																		VE-822 100 nM vs. TH9619+VE-822 250 nM	1.868	21.76	-19.89	1.937	2	2	14.52	16
																		VE-822 100 nM vs. TH9619+VE-822 500 nM	1.868	26.72	-24.85	1.937	2	2	18.14	16
																		VE-822 250 nM vs. VE-822 500 nM	6.654	9.649	-2.995	1.937	2	2	2.187	16
																		VE-822 250 nM vs. TH9619+VE-822 100 nM	6.654	14.19	-7.532	1.937	2	2	5.498	16
																		VE-822 250 nM vs. TH9619+VE-822 250 nM	6.654	21.76	-15.11	1.937	2	2	11.03	16
																		VE-822 250 nM vs. TH9619+VE-822 500 nM	6.654	26.72	-20.06	1.937	2	2	14.65	16
																		VE-822 500 nM vs. TH9619+VE-822 100 nM	9.649	14.19	-4.537	1.937	2	2	3.312	16
																		VE-822 500 nM vs. TH9619+VE-822 250 nM	9.649	21.76	-12.11	1.937	2	2	8.842	16
																		VE-822 500 nM vs. TH9619+VE-822 500 nM	9.649	26.72	-17.07	1.937	2	2	12.46	16
																		TH9619+VE-822 100 nM vs. TH9619+VE-822 250 nM	14.19	21.76	-7.576	1.937	2	2	5.53	16
																		TH9619+VE-822 100 nM vs. TH9619+VE-822 500 nM	14.19	26.72	-12.53	1.937	2	2	9.148	16
																		TH9619+VE-822 250 nM vs. TH9619+VE-822 500 nM	21.76	26.72	-4.956	1.937	2	2	3.618	16
																		96h
																		DMSO vs. TH9619 50 nM	1	1.744	-0.7442	1.937	2	2	0.5433	16
																		DMSO vs. VE-822 100 nM	1	3.251	-2.251	1.937	2	2	1.643	16
																		DMSO vs. VE-822 250 nM	1	15.44	-14.44	1.937	2	2	10.54	16
																		DMSO vs. VE-822 500 nM	1	28.42	-27.42	1.937	2	2	20.02	16
																		DMSO vs. TH9619+VE-822 100 nM	1	14.3	-13.3	1.937	2	2	9.711	16
																		DMSO vs. TH9619+VE-822 250 nM	1	28.91	-27.91	1.937	2	2	20.37	16
																		DMSO vs. TH9619+VE-822 500 nM	1	40.77	-39.77	1.937	2	2	29.03	16
																		TH9619 50 nM vs. VE-822 100 nM	1.744	3.251	-1.507	1.937	2	2	1.1	16
																		TH9619 50 nM vs. VE-822 250 nM	1.744	15.44	-13.7	1.937	2	2	10	16
																		TH9619 50 nM vs. VE-822 500 nM	1.744	28.42	-26.68	1.937	2	2	19.48	16
																		TH9619 50 nM vs. TH9619+VE-822 100 nM	1.744	14.3	-12.56	1.937	2	2	9.168	16
																		TH9619 50 nM vs. TH9619+VE-822 250 nM	1.744	28.91	-27.16	1.937	2	2	19.83	16
																		TH9619 50 nM vs. TH9619+VE-822 500 nM	1.744	40.77	-39.02	1.937	2	2	28.49	16
																		VE-822 100 nM vs. VE-822 250 nM	3.251	15.44	-12.19	1.937	2	2	8.899	16
																		VE-822 100 nM vs. VE-822 500 nM	3.251	28.42	-25.17	1.937	2	2	18.38	16
																		VE-822 100 nM vs. TH9619+VE-822 100 nM	3.251	14.3	-11.05	1.937	2	2	8.068	16
																		VE-822 100 nM vs. TH9619+VE-822 250 nM	3.251	28.91	-25.66	1.937	2	2	18.73	16
																		VE-822 100 nM vs. TH9619+VE-822 500 nM	3.251	40.77	-37.52	1.937	2	2	27.39	16
																		VE-822 250 nM vs. VE-822 500 nM	15.44	28.42	-12.98	1.937	2	2	9.477	16
																		VE-822 250 nM vs. TH9619+VE-822 100 nM	15.44	14.3	1.14	1.937	2	2	0.8319	16
																		VE-822 250 nM vs. TH9619+VE-822 250 nM	15.44	28.91	-13.47	1.937	2	2	9.83	16
																		VE-822 250 nM vs. TH9619+VE-822 500 nM	15.44	40.77	-25.33	1.937	2	2	18.49	16
																		VE-822 500 nM vs. TH9619+VE-822 100 nM	28.42	14.3	14.12	1.937	2	2	10.31	16
																		VE-822 500 nM vs. TH9619+VE-822 250 nM	28.42	28.91	-0.4837	1.937	2	2	0.3531	16
																		VE-822 500 nM vs. TH9619+VE-822 500 nM	28.42	40.77	-12.34	1.937	2	2	9.012	16
																		TH9619+VE-822 100 nM vs. TH9619+VE-822 250 nM	14.3	28.91	-14.6	1.937	2	2	10.66	16
																		TH9619+VE-822 100 nM vs. TH9619+VE-822 500 nM	14.3	40.77	-26.47	1.937	2	2	19.32	16
																		TH9619+VE-822 250 nM vs. TH9619+VE-822 500 nM	28.91	40.77	-11.86	1.937	2	2	8.658	16

## Sheet: Extended Data Fig. 7e
Independent experiment #1 (representative)
		[TH9619]; µM
		0	0.20	0.40	0.78	1.56	3.13	6.25	12.5	25	50	100
[CHK1i]; µM	0	0	0	0	0	0	0	0	0	0	0	0
	0.16	0	2.44981	4.72438	6.40558	9.35187	10.6034	10.4726	7.14044	5.75136	5.84402	6.26712
	0.31	0	5.0607	7.77397	9.93853	13.8599	17.4974	20.3511	10.4415	8.23643	8.10016	8.44857
	0.63	0	3.34669	6.10346	8.48639	13.3206	24.3253	35.5209	14.2649	10.7383	10.2227	10.3784
	1.25	0	7.33865	6.33544	9.39855	16.0246	33.763	28.8657	11.5157	8.52168	8.16115	8.11224
	2.5	0	1.698	-0.31294	-0.37179	0.449239	4.73426	3.38365	0.92061	0.372257	0.515892	0.471279
	5	0	0.154321	1.3533	1.21491	1.16165	0.753708	-0.18388	-0.38113	-0.40493	-0.18898	-0.22503
	10	0	-0.25405	0.986163	0.881361	0.887304	0.580078	-0.1447	-0.42939	-0.59402	-0.39215	-0.42806
Independent experiment #2
		[TH9619]; µM
		0	0.000508053	0.00152416	0.00457247	0.0137174	0.0411523	0.123457	0.37037	1.11111	3.33333	10
[CHK1i]; µM	0	0	0	0	0	0	0	0	0	0	0	0
	0.0150892	0	3.85097	9.54468	16.5232	4.07826	0.669084	0.60331	1.02875	1.42733	1.71087	1.40217
	0.0452675	0	4.44715	10.3835	17.5183	4.00041	0.795801	0.740372	1.18609	1.58354	1.86294	1.56105
	0.135802	0	3.28619	9.78127	17.595	5.14385	1.19468	1.16663	1.67484	2.06375	2.32885	2.04981
	0.407407	0	4.21714	13.7522	26.3784	10.6076	1.52781	1.62561	2.31041	2.62526	2.83345	2.6394
	1.22222	0	5.38063	10.98	29.4783	9.75788	1.59585	1.46519	1.83632	1.78105	1.804	1.83456
	3.66667	0	0.346518	0.205573	0.843732	-1.59205	-1.15229	-0.613911	-0.652961	-0.661005	-0.650136	-0.69977
	11	0	-0.0253511	0.315926	0.531076	-1.29436	-1.06989	-0.641077	-0.674142	-0.667237	-0.632174	-0.714409

## Sheet: Extended Data Fig. 7f
Independent experiment #1 (representative)
		[TH9619]; µM
		0	0.20	0.40	0.78	1.56	3.13	6.25	12.5	25	50	100
[WEE1i]; µM	0	0	0	0	0	0	0	0	0	0	0	0
	0.02	0	2.56645	3.95356	4.61495	5.84432	5.23016	7.79018	11.8256	6.12275	3.34224	3.09829
	0.03	0	4.02295	5.7738	6.77774	8.76548	9.88912	15.8619	15.894	7.78785	4.7939	4.40022
	0.06	0	2.11109	4.42834	5.62041	8.05769	11.0989	23.9583	19.9276	9.68038	6.32521	5.59107
	0.13	0	0.146364	3.94627	5.84794	9.2841	16.7079	34.6027	22.433	11.6046	8.10144	6.827
	0.25	0	-3.87672	-3.31073	-2.04695	-1.74562	13.5936	21.3969	10.8097	5.08852	3.30142	2.33091
	0.5	0	2.50944	2.11692	1.86928	1.77239	2.64766	1.58768	0.81589	0.049927	-0.07449	-0.08437
	1	0	-1.49696	-1.13603	-1.48955	-0.78271	-1.35299	-2.06953	-1.64812	-1.19665	-0.89994	-0.71684
Independent experiment #2
		[TH9619]; µM
		0	0.000508053	0.00152416	0.00457247	0.0137174	0.0411523	0.123457	0.37037	1.11111	3.33333	10
[WEE1i]; µM	0	0	0	0	0	0	0	0	0	0	0	0
	0.00548697	0	1.57541	3.26267	11.5968	2.79542	0.152561	0.0627848	0.345726	0.82002	1.16456	1.11475
	0.0164609	0	3.55549	5.79929	15.9345	1.9007	0.372112	0.289901	0.59004	1.07176	1.41079	1.36117
	0.0493827	0	3.94718	6.77616	19.4972	3.25708	1.22648	1.16586	1.52098	2.02071	2.34005	2.29135
	0.148148	0	5.06701	11.8009	36.6104	11.1078	0.53814	0.603736	1.1306	1.63271	1.86674	1.82407
	0.444444	0	0.0385295	-0.495109	3.17684	-2.24303	-1.78175	-1.65181	-1.623	-1.47716	-1.57027	-1.56954
	1.33333	0	0.532951	0.795719	-0.382114	-1.52691	-1.1649	-0.766617	-0.814124	-0.5885	-0.720423	-0.622413
	4	0	0.761501	1.02089	-0.166143	-1.32786	-1.08286	-0.832242	-0.770468	-0.495747	-0.584158	-0.476391

## Sheet: Extended Data Fig. 7g
Independent experiment #1 (representative)
		[VE-822]; µM
		0	0.01	0.04	0.11	0.33	1	3
[TH9619]; µM	0	0	0	0	0	0	0	0
	0.01	0	2.5891	0.380061	2.34657	-1.34153	3.78086	-0.64067
	0.01	0	3.38808	1.20398	3.24638	-0.52325	-2.08529	-1.76135
	0.02	0	3.62899	1.46772	3.63167	0.271969	0.493891	-3.71182
	0.07	0	3.3418	1.17236	3.44702	0.363212	6.79881	4.73431
	0.21	0	2.80234	0.626131	3.31812	1.90058	32.874	21.0653
	0.62	0	1.11872	-1.11069	3.10033	29.1514	52.3237	32.4441
	1.85	0	-0.30985	-2.75936	5.65286	36.3102	52.7404	33.8417
	5.56	0	0.500278	-1.53834	11.9177	37.3746	51.5343	33.1795
	16.67	0	8.32968	9.28668	17.5583	39.7357	50.6793	32.6307
	50	0	8.71574	7.1635	15.5775	41.9941	50.8493	32.6637
Independent experiment #2
		[VE-822]; µM
		0	0.01	0.04	0.11	0.33	1	3
[TH9619]; µM	0	0	0	0	0	0	0	0
	0.01	0	1.22372	-1.22482	0.621189	-3.69004	3.0528	6.38303
	0.01	0	2.94087	-0.660164	1.31906	2.65013	9.57865	12.81
	0.02	0	13.6926	1.15115	0.666801	-0.281036	7.27094	13.2766
	0.07	0	12.8251	0.0151872	1.93267	8.13923	15.8391	21.5741
	0.21	0	16.9905	0.918504	2.0409	6.1016	13.7392	19.7944
	0.62	0	8.78035	-0.712792	1.18668	7.33272	14.6065	19.2496
	1.85	0	2.87793	-1.99797	0.493698	12.3893	19.9661	26.0639
	5.56	0	-4.51251	-2.73758	0.483145	10.5879	16.1718	17.2028
	16.67	0	-8.60844	-1.894	1.18046	14.4969	17.5461	10.4735
	50	0	-7.42102	-1.73616	1.18432	16.3725	14.3675	10.3509

## Sheet: Extended Data Fig. 7h
Independent experiment #1 (representative)
		[VE-822]; µM
		0	0.01	0.04	0.11	0.33	1	3
[TH9619]; µM	0	0	0	0	0	0	0	0
	0.01	0	6.91234	4.9323	4.61203	0.17994	4.17784	1.55267
	0.01	0	4.69437	2.89815	6.01924	11.1301	8.52956	-1.00509
	0.02	0	6.28224	7.86973	43.3788	40.2946	21.5863	10.3983
	0.07	0	23.0875	32.1799	41.5185	32.1979	17.809	9.00199
	0.21	0	5.44136	8.20768	12.5097	11.3653	5.86081	2.95658
	0.62	0	4.30681	7.66325	11.3688	9.78301	4.9356	2.46598
	1.85	0	4.74017	7.94012	11.2636	9.77131	4.95143	2.49993
	5.56	0	5.22704	8.42408	11.3395	9.78107	4.9623	2.51152
	16.67	0	5.7317	8.8961	11.4743	9.86558	5.04685	2.59611
	50	0	6.12042	9.29251	11.5838	9.90988	5.09112	2.64037
Independent experiment #2
		[VE-822]; µM
		0	0.01	0.04	0.11	0.33	1	3
[TH9619]; µM	0	0	0	0	0	0	0	0
	0.01	0	5.37596	-0.388177	-5.07585	3.89104	3.23234	-3.80082
	0.01	0	1.04627	-5.11433	-11.3267	1.24444	3.51801	-3.48724
	0.02	0	-1.94054	-7.38062	1.32916	20.2378	3.84636	-3.58369
	0.07	0	3.22417	-0.11332	3.46575	26.4311	8.65216	-0.618915
	0.21	0	-3.31341	-5.65667	9.22491	26.0001	8.84773	-0.704713
	0.62	0	-7.29195	-10.8035	0.079335	23.704	8.09803	-0.706065
	1.85	0	-8.80116	-13.2523	10.3299	20.701	6.86501	-1.01853
	5.56	0	7.27512	5.71344	20.9856	17.6802	6.03126	-0.779759
	16.67	0	7.33767	13.7038	20.0849	14.1971	4.83377	-0.799903
	50	0	4.24756	10.6988	14.0683	10.8873	3.95239	-0.470451
