# Supplementary material for: Pharmacological targeting of MTHFD2 suppresses acute myeloid leukemia by inducing thymidine depletion and replication stress
Source: Nat Cancer. 2022 Feb 28;3(2):156–72. doi: 10.1038/s43018-022-00331-y (PMC8885417; doi:10.1038/s43018-022-00331-y)
Supplement: Source Data Extended Data Fig. 8 — Statistical source data. [file 43018_2022_331_MOESM21_ESM.xlsx]

## Sheet: Extended Data Fig. 8a
Tm shifs in °C
	TH9619	Staurosporine (positive-control)	DMSO (reference)
AAK1	0.17	14.57	-0.02
ABL1	0.18	8.21	-0.0266667
AKT3	0.0933333	6.44667	-0.0266667
AURKB	0.556667	11.1067	-0.04
BMX	-0.0266667	7.00667	0.0133333
BRAF	0.0666667	0.806667	-0.03
CAMK1G	-0.97	10.7367	-0.07
CAMKK2	0.146667	23.9	0.0466667
CASK	-0.0433333	5.48667	0.01
CDK2	0.0966667	14.4133	0.00666667
CHECK2	-0.04	16.0367	-0.00333333
CK2A1	0.323333	3.82	0.0133333
CLK1	-0.213333	11.7933	-0.00333333
CSNK1D	0.143333	3.34	0.0166667
DAPK3	-0.61	14.9667	-0.04
DYRK1A	-0.526667	6.50667	-0.0133333
EPHA2	-0.1	7.28667	-0.04
FES	2.36848e-15	7.07	0.0133333
FGFR2	0.0833333	7.89333	0.0233333
GAK	0.04	8.29	0.0333333
GPRK5	-0.253333	7.12	-0.02
GSG2	0.376667	7.875	0.005
GSK3B	0.183333	9.32667	0.0133333
MAP2K1	-0.186667	2.27667	0.00333333
MAP2K6	0.176667	11.0467	0.0266667
MAPK1	0.123333	2.02333	-0.0433333
MAPK8	-0.26	5.77	-0.0266667
MAPK9	0.31	3.11	0.06
MERTK	0.19	5.44333	0.01
MST4	-0.65	6.26	-0.02
PAK1	-1.05	5.41667	0.0366667
PAK4	0.27	11.77	-0.0266667
PHKG2	0.116667	21.11	-0.00333333
PIM1	0.84	11.89	0.01
RPSK6K1	0.143333	3.34	0.0166667
RPSK6K5	-0.51	13.33	-0.02
STK3	-0.0533333	13.1367	0.0233333
STK10	0.0733333	21.33	-0.03
STK17A	0.11	12.2267	-0.0333333
STK38L	0.233333	10.89	-0.00333333
STK39	-0.0333333	9.68333	-0.05
TTK	-0.00333333	10.0133	0.0366667
ULK3	-0.0633333	17.86	-0.0133333
VRK1	0.166667	2.89667	-0.01

## Sheet: Extended Data Fig. 8b
	Inhibition (%) at 10 µM TH9619
Cholinesterase,Acetyl, ACES	21
Cyclooxygenase COX-1	9
Cyclooxygenase COX-2	16
Monoamine Oxidase MAO-A	6
Phosphodiesterase PDE3A	-3
Phosphodiesterase PDE4D2	-1
Protein Tyrosine Kinase, LCK	1
Adenosine A2A	11
Adrenergic α1A	9
Adrenergic α2A	9
Adrenergic ß1	0
Adrenergic ß2	1
Androgen (Testosterone)	3
Calcium Channel L-Type, Dihydropyridine	-5
Cannabinoid CB1	0
Cannabinoid CB2	-3
Cholecystokinin CCK1 (CCKA)	7
Dopamine D1	5
Dopamine D2S	1
Endothelin ETA	-7
GABAA, Flunitrazepam, Central	0
Glucocorticoid	3
Glutamate, NMDA, Agonism	2
Histamine H1	7
Histamine H2	-6
Muscarinic M1	-7
Muscarinic M2	-29
Muscarinic M3	-2
Nicotinic Acetylcholine a4ß2, Cytisine	2
Opiate σ1 (OP1, DOP)	-4
Opiate κ (OP2, KOP)	5
Opiate µ (OP3, MOP)	-10
Potassium Channel [KA]	6
Potassium Channel hERG, [3H]Dofetilide	5
Serotonin (5-Hydroxytryptamine) 5-HT1A	0
Serotonin (5-Hydroxytryptamine) 5-HT1B	-8
Serotonin (5-Hydroxytryptamine) 5-HT2A	-9
Serotonin (5-Hydroxytryptamine) 5-HT2B	1
Serotonin (5-Hydroxytryptamine) 5-HT3	-4
Sodium Channel, Site 2	-1
Transporter, Dopamine (DAT)	-7
Transporter, Norepinephrine (NET)	-12
Transporter, Serotonin (5-Hydroxytryptamine) (SERT)	5
Vasopressin V1A	-15
