# Supplementary material for: Pharmacological targeting of MTHFD2 suppresses acute myeloid leukemia by inducing thymidine depletion and replication stress
Source: Nat Cancer. 2022 Feb 28;3(2):156–72. doi: 10.1038/s43018-022-00331-y (PMC8885417; doi:10.1038/s43018-022-00331-y)
Supplement: Source Data Extended Data Fig. 9 — Statistical source data. [file 43018_2022_331_MOESM22_ESM.xlsx]

## Sheet: Extended Data Fig. 9a
Time (hrs)	TH9619
0.25	20	15.12	21.12
0.5	7.49	7.57	8.57
1	2.672	3.322	2.421
2	1.04	0.79	0.54
4	0.098	0.076	0.064
6	0.045	0.022	0.006
8	0.013	0.024	0.005
24	0.002	0.001	0.001

## Sheet: Extended Data Fig. 9b
Time (d)	TH9619
1	19.5	17.5	19.6	18.1
2	19.4	17.4	19.5	18
5	19.7	17.9	20.2	18.6
8	20.1	18.5	21.3	19.5
10	20.5	18.4	21.8	19.1
14	21.9	19	22.3	20.2

## Sheet: Extended Data Fig. 9c
Time (d)	TH9619 (30mg/kg bid)-LF diet							TH9619 (30mg/kg bid)-SDS diet						Veh (10ml/kg bid)-LF diet								Veh (10ml/kg bid)-SDS diet
0	20.4	21.7	18.5	17.9	18.5	19.7	18.3	18.3	19.3	17.1	19.2	21.4	18.5	19.6	20.5	19.6	18.8	21.6	18.2	20.2	20.3	18.9	19.5	19.2	20.1	18.8	20.7	18.6
1	19.6	20.5	19.2	17.6	18.6	20	18.4	18.3	19.4	17.4	19.5	22.2	18.8	19.8	21.4	19.3	18.6	22.1	18	20.8	20.8	18.8	19.9	19.2	20.6	18.1	19.9	19
6	19.4	20.8	18.7	17.5	17.9	19.8	18.3	18.9	19.8	17.3	19.6	23	19.3	19.7	20	19.4	18.5	21.1	18.4	20.2	20.2	19.1	19.8	19.1	20.6	19	19.5	19.5
8	19.9	21	19.1	17	17.3	20.9	18.3	19.3	20.8	17.5	19.5	21.9	19.7	19.3	19.5	19.1	18.4	21.7	18.1	20.4	19.5	19	20.6	19.5	21.3	19	19.6	20.1
11	20.2	20.5	18.7	17.9	18.3	21	19.4	19.2	21.4	17.7	19.8	22.9	20.3	18.7	19.7	19.7	18.8	21	18.5	20.9	20.1	18.5	21.2	19.3	21.9	19	20.3	20.9
12	19.4	20.8	18.8	17.7	18.4	21.5	19.8	19.4	21.4	17.7	19.3	22.8	20.4	19.2	20.2	19.6	18.7	21.7	19.4	21.7	19.9	18.8	21.6	19.6	22	19.3	20.7	21.3
15	20.4	21.2	19	17.1	19.8	21.1	22	19.8	20.5	17.7	20.3	24	19.4	19.8	21.2	20.6	19.8	19.9	18.7	20.9	20.9	18.4	21.6	20.7	21.4	19.9	21.6	21.3
18	20.1	21.1	18.5	16.5	19.6	21.1	20.6	19.3	20.6	17.7	19.4	22.2	19.3	20.1	20.4	20.3	20.9	20.6	18.4	21.6	20.4	18.7	22	20.7	22.1	20.1	21.4	21.2
20	19.9	21.4	18.8	17.4	19.3	20.6	20.6	19.6	20.7	18	20.3	22.8	19.2	19.8	20.4	21	21.2	19.8	18.3	20.6	20.2	18.6	22.5	20.2	21.6	20.8	20.8	20.7
22	20.1	20.8	18.7	17.7	20.2	21.5	21.3	19.2	20.3	17.7	20.1	22	19.2	19.2	20.4	20.2	21	20.2	19.2	21	20.6	17.9	22.8	19.4	20.6	20.2	20.2	20.3
25	20.2	22.3	19.4	18.9	20.4	21.2	20.8	19.5	19.8	17.7	20.7	21.8	18.3	19.7	19.7	21.1	20.3	20.7	18.8	21.2	21.4	19.1	22	19.4	22.3	21.2	20.5	21.1
27	20.8	21.2	19	18.3	19.2	20.3	20.3	18.8	19.6	17.2	19.8	21.5	18	19.1	19.6	19.9	20.3	20.7	19.4	20.7	20.1	19.3	21.8	19.1	20.7	20.3	19.8	20.6
29	21.4	21.6	19.1	17.7	19.8	21.1	20.9	18.6	19.9	17.7	19.3	20.9	18.4	19.9	20	20.7	20.6	22	19.4	21.4	21	19.6	22.1	18.7	21.2	20	20.7	22.1
32	21.8	21.3	18.3	18.6	19.9	21.2	21.2	20	20.4	18.3	20.2	21.4	19.1	19.7	20.4	20.7	21	22.4	20.5	21.2	20.6	19.1	23.2	19.8	21.7	20	18.3	21.7
34	21.7	21.8	18.5	17.9	19.5	21.6	21.1	19.4	19.9	17.1	19.4	22.7	18.6	20.2	21.1	20.5	21.3	20.6	20.6	19.4		17.5	22.1	18.1	22	17.5	15.7	21.6
35	22.4	22.1	18.7	18.1	19.4	21.2	20.4	19.7	20.2	17.1	20	23.3	18.1	19.4	20.4		21	21.2	20.7	21.2		16.7	20.4	17.2	20	16.6		21.6
36	22.5	21.9	18.8	18.4	19.2	20.5	20.2	20.3	19.9	16.8	19.7	23.4	16.9	19.6	19.8		20.8	22.5	20.4	22.5
37	22.3	21.2	18.1	18.1	19.5	20.8	20.3	19.4	19.2	16.2	19.4	23.4	16.8	19.4			20.9		19.4	21.8
38	22.3	21.4	18.7	17.1	19.7	20.9	20.1	18.5	18.6	15.6	17.5	23.7	16.5	18.6			20.7		18.4	22.1
39	21.3	21.6	18.8	17	19.1	20.3	20.4												18.1	20
40	21.5	21.7	19.3	16.3	19.3	20.7	20												18.6	20
41	21.2	21.1	19.3	14.7	19.4	20.4	20.3
42	21.2	20.9	19.1		19.6	20.8	21.3
43	21.1	21.5	19.6		19.6	20.8	21.3
44	20.2	21.5	19.7		19.4	20.6	21.1
45	19.3	21.6	19.8		19.1	20.7	20.7
46	19.2	21.6	20.1		19.3	21.2	21.2
47		21.9	19.9		19	21	20.8
48		21.4	19		18.7	20.7	20.8
49		21.7	18.6		18.9	20.6	20.9
50		21.1	17.8		18.9	20.6	20.9

## Sheet: Extended Data Fig. 9d
RBC count (x10^12/L)	Vehicle SDS diet	Vehicle LF diet	TH9619-SDS diet	TH9619-LF diet	Control-SDS diet	Control-LF diet	SDS diet+TH9619
	9.67	8.9	8.28	5.18	8.41	9.2	7.63
	8.88	8.7	9.03	3.57	8.6	8.64	7.17
	9.31	8.49	9.65	5.13	8.56	8.63	7.41
	9.5	8.19	9.83	2.49		8.89
	9.9	7.84	7.07	3.41
	10.45	7.45	9.55	4.11
	8.56	2.3		1.25
		9.47
WBC count (x10^9/L)	Vehicle SDS diet	Vehicle LF diet	TH9619-SDS diet	TH9619-LF diet	Control-SDS diet	Control-LF diet	SDS diet+TH9619
	3.8	5.6	1.6	0.8	1.5	2.8	2.4
	2.6	2	2	1.3	1.2	3	1.3
	2	1	2.2	2.5	1.6	2.8	1.4
	1.8	6	1.4	0.4		2.5
	2	2.7	4.1	1.7
	1.5	0.7	3.6	1.1
	2.5	1.6		1
		1.1
Platelets count (x10^9/L)	Vehicle SDS diet	Vehicle LF diet	TH9619-SDS diet	TH9619-LF diet	Control-SDS diet	Control-LF diet	SDS diet+TH9619
	476	451	396	649	519	503	363
	306	397	468	1050	387	431	460
	436	493	407	682	426	427	399
	497	478	413	209		426
	446	470	364	196
	554	102	374	463
	473	388		240
		452

## Sheet: Extended Data Fig. 9e
Vehicle SDS	Vehicle LF	TH9619-SDS	TH9619-LF	SDS	LF	SDS+TH9619
14.8	21.4	27.1	14.4	46.9	23.9	33.5
54.9	26.2	22.2	466.2	25	24.4	38.5
15.8	29.2	21.3	113.1	26	25.8	27.2
24.3	35	31.5	44.1		32.5
17	36.6	50.8	80.9
13.3	21.1	23.7	96.1
33	24		204.1
	21.2

## Sheet: Extended Data Fig. 9f
Veh-SDS	Veh-LF	TH9619-SDS	TH9619-LF	SDS	LF	SDS +TH9619
33	34	27	21	19	18	22
22	25	19	28	23	21	27
27	22	26	24	22	20	18
26	45	27	47
30	29	31	96
27	33	25	44
24	22		48
	28

## Sheet: Extended Data Fig. 9g
Time (d)	Vehicle					ARA-C (50mg/kg x 5d)					TH9619 (10mg/kg bid)					TH9619 (30mg/kg bid)					TH9619 (60mg/kg qd)
6	22.6	20.1	18.2	19.3	20.9	18.4	17.5	18.5	17.3	21.3	23.6	17.5	19.9	18.2	19	20.6	20.7	20.6	22.4	19.3	21.4	19.3	18.5	20.6	19.9
8	24.2	21.8	19.6	20.6	21.2	20.3	18.7	20.4	18.1	21.9	24	18.7	21	19.9	19.9	22.3	22.4	22.2	24.2	20.8	22.1	20.2	19.6	21.6	21.1
11	24.5	21.2	19.5	20.3	21.9	21.1	19.1	20.1	18.7	22.2	25.2	19.4	21.3	19.6	20.2	23.1	22.3	22.2	25	20.5	22.4	20.3	21.5	21.9	20.5
13	26.4	22.4	19.5	20.7	22	20.9	19.6	20.6	18.3	22.7	25	19.8	21.5	20.4	20.4	22.5	22.5	22.4	24.9	20.8	22.6	21	21.1	22.5	21.5
15	26.8	22.6	20.1	21.5	23	21.8	18.9	21	19.2	23.3	24.9	20.1	21.8	20.8	20.1	23.1	22.2	23	24.8	21	23.3	21.1	21	22.9	21.6
18	26.6	23.2	19.6	21.5	23.3	20.6	19.4	20.5	19.2	23.6	25.4	21.1	22.9	21.5	20.4	24.5	23.7	23.1	25.6	21.6	23.3	20.9	20.7	22.5	21.6
20	27.4	23	19.8	21.7	23.4	21	19.4	21.2	19.7	24.6	23.9	21.5	22.7	21.6	19.9	24.3	24	23.1	25.8	21.5	23.8	21.3	20.6	22.9	22.1
22	28.2	23.1	20.4	21.8	23.6	21.2	20.6	20.9	20.2	24.1	21.7	21.5	22.8	21.6	20.1	23.6	23.6	22.3	25.2	21.3	23.5	21.3	21.4	23.1	22.1
25	27.8	23.3	19.6	21.7	23.6	21	20.9	20.8	20.3	23.9	18.8	21.6	23.3	22.8	21	23.9	24	22.7	24.7	21.8	23.6	21.2	20.8	23.3	22.4
27	29.1	24.2	20.1	22.4	24.4	22.2	21.6	22	20.7	21.5		20.1	24.2	22.7	21.2	24.6	25	22.4	25.4	22.4	23.9	21.4	21	23.4	23.3
29	27.8	24.4	20.7	22.1	24.5	21.4	21.3	21.4	20.3	23.9		21.6	24.1	23.3	21.3	24.8	25.4	22.7	25.8	22.6	23.4	21	20.8	22.8	23
32	29.1	27.3	20.3	21.5	22	23.4	21.4	22.6	21.7	25.9		21.6	25.1	23.8	21.5	26.1	26.3	22.6	25.2	22.3	24	21.6	21.5	23.3	23.4
34	29.1	27.3	19.6	19.5	22	23.4	21.4	23.3	21.6	25.2		21.2	24.8	24	20.9	25.7		23.1	25.4	22.1	23.7	21.6	21.3	23.1	22.4
36	29		19.3	19.1		20.5	19.6	23.2	21.1	24.9		21.6	25.2	21.5	21.4	25.4		23.6	26	21.7	23.6	21.7	21.5	23.7	22.4
39								23.1	20.3	20.1		21.4	25.8		22	26.4		23.7	26.3	22.1	23.8	21.7	21.8	23.9	22.5
40								22.4	19.8			21.6	25.9		21.6	26.3		23.3	26.9	21.1	23.9	21.9	21.9	23.4	22.9
41												21.7	25.7		21.2	25.9		22.8	26.8	20.7	23.9	21.5	21.8	23.9	22.5
42												21.2	26.1		20.2	25.4		22.7	27.2	20.3	23.6	21.3	22.1	24.4	22.5
43												19.9	26		19.8	25.7		22.8	27.7	20.1	24	21.4	22.2	24.4	22.4
46													23.9			23.1		22.7			22.6	20.4	20.1	24.8	21.3
47																		22.1			21.9		19.3	24.4	20.4
48																		21.9			21.4		18.8	24
49																		22.4			20.9		18.2
