# Supplementary material for: Pharmacological targeting of MTHFD2 suppresses acute myeloid leukemia by inducing thymidine depletion and replication stress
Source: Nat Cancer. 2022 Feb 28;3(2):156–72. doi: 10.1038/s43018-022-00331-y (PMC8885417; doi:10.1038/s43018-022-00331-y)
Supplement: Source Data Extended Data Fig. 10 — Statistical source data. [file 43018_2022_331_MOESM23_ESM.xlsx]

## Sheet: Extended Data Fig. 10a
Day	Vehicle, n=8	TH9028, n=7	TH9619, n=8		Comparison of Survival Curves
28	1
28	1				Log-rank (Mantel-Cox) test (recommended)
28	1				Chi square	28.22
28	1				df	2
28	1				P value	<0.0001
28	1				P value summary	****
29					Are the survival curves sig different?	Yes
30
31	1				Logrank test for trend (recommended)
31	1				Chi square	22.15
32					df	1
33		1			P value	<0.0001
33					P value summary	****
33					Sig. trend?	Yes
33
33					Gehan-Breslow-Wilcoxon test
33					Chi square	25.71
34					df	2
34					P value	<0.0001
34					P value summary	****
35		1			Are the survival curves sig different?	Yes
35		1
35		1
35		1
36
37
38
39
40		1
41
42
43			1
43			1
43			1
43			1
44			1
44			1
44			1
45
46
47
48
49			1
49		1

## Sheet: Extended Data Fig. 10b
Time (d)	Vehicle								TH9028							TH9619
-14	20.4	19.7	20.7	17.5	17.3	21	19.8	18.7	19.1	17	17.9	19.1	17.6	19.6	19.6
-7	21.3	19.8	20.4	18.7	18.2	21.5	19.1	18.1	20	18.3	18.5	18.9	18.4	19.4	19.9
0	21.5	19.7	21.5	19.1	18.3	21.3	18.5	19.1	20.1	18.3	19.4	19.2	19.9	19.9	21.8	19.5	20.5	21.1	19.9	19.3	20.9	18.7	21.1
1	20.9	20	21.6	20.4	18.5	22	19.2	19.5	19.9	18.4	19.3	19.6	19.9	19.8	20.6	19.9	20.7	20.9	20.1	19	20.1	18.4	20.8
4	20.3	19.3	20.8	18.8	18.2	20.9	18.1	19.9	20.1	18.6	18.2	18.2	20.2	19.5	20.7	19	20.2	20	19.8	19	20.7	18.2	20.6
7	19.8	18.9	20.6	18.3	17.5	20.3	18.4	19.1	19.7	18.2	18.5	18.3	19.6	19.9	19.8	19.4	20.4	19.7	19.8	19.1	19.9	18.1	19.6
8	19.3	18.8	20.5	18.5	17.7	20.3	18.4	19.3	19.9	18.4	18.1	18.6	19.9	20.4	19.8	19.6	19.9	19.5	19.5	19.1	20.5	18.3	19.5
9	19.1	19.2	20	19	17.4	20	18.4	18.8	19.6	18.3	18.1	18.3	19.5	20	19.9	19.7	19.7	19.4	19.4	18.7	20	18.4	19.5
11	19.5	19.3	19.5	19	17.6	20	19	19	19.6	17.9	17.7	17.8	19	20.3	19.6	19.8	19.9	19.3	19.5	17.8	20.3	19.3	19.4
22	19.3	20.8	23	21.9	18	21	22.7	17	19.6	18.1	18	18.7	19.2	19.6	19.4	19.1	19.8	19.7	18.2	18.1	20	18.3	18.9
25	20.3				20.6				19.6	17.9	17.6	18.2	19.3	20.3	20.5	18.9	19.5	19.6	18.4	17.5	19.9	18	19.2
29									18.6	19.1	18.3	18.5	19.9		20.7	19.1	18.7	18.9	18.2	17.2	20	19	18.6
35											18.4				18.4	18.6	17.8	18	17	15.8	19.4	16.5	18.2
36											18.8					18.6	17.4	17.5	16.7	15.6	19	16.8	17.8
37											18.7					18	16.6	17.2	15.6	15.5	18.9	16.2	16.8
38											18.4					18.6	17.8	18	17	15.8	19.4	16.5	18.2
39											18.1					17.2		17.3			17.3		15.9
43											21.6							19.1
44											22.4							20

## Sheet: Extended Data Fig. 10c
Time after last dose (min)	TH9619			TH9028
15	68.9	87.7	94.8	63.1	119	151
30	96.6	110	104	116	142	140

## Sheet: Extended Data Fig. 10d
TH9619		TH9619-1G		Thymidine		5-meTHF			Table Analyzed	TH9619		Table Analyzed	TH9619-1G		Table Analyzed	Thymidine		Table Analyzed	5-meTHF
Vehicle	Treated	Vehicle	Treated	Vehicle	Treated	Vehicle	Treated
0	35.2	0	0.7	0.305	0.013	0.018	0.005		Column B	Treated		Column B	Treated		Column B	Treated		Column B	Treated
0	85.1	0	1.1	0.673	0.178	0.106	0.029		vs.	vs.		vs.	vs.		vs.	vs.		vs.	vs.
	69		0.7		0.201		0.02		Column A	Vehicle		Column A	Vehicle		Column A	Vehicle		Column A	Vehicle
									Unpaired t test			Unpaired t test			Unpaired t test			Unpaired t test
									P value	0.0449		P value	0.0168		P value	0.1067		P value	0.2864
									P value summary	*		P value summary	*		P value summary	ns		P value summary	ns
									Significantly different (P < 0.05)?	Yes		Significantly different (P < 0.05)?	Yes		Significantly different (P < 0.05)?	No		Significantly different (P < 0.05)?	No
									One- or two-tailed P value?	Two-tailed		One- or two-tailed P value?	Two-tailed		One- or two-tailed P value?	Two-tailed		One- or two-tailed P value?	Two-tailed
									t, df	t=3.324, df=3		t, df	t=4.841, df=3		t, df	t=2.282, df=3		t, df	t=1.293, df=3
									How big is the difference?			How big is the difference?			How big is the difference?			How big is the difference?
									Mean of column A	0		Mean of column A	0		Mean of column A	0.489		Mean of column A	0.062
									Mean of column B	63.1		Mean of column B	0.8333		Mean of column B	0.1307		Mean of column B	0.018
									Difference between means (B - A) ± SEM	63.10 ± 18.98		Difference between means (B - A) ± SEM	0.8333 ± 0.1721		Difference between means (B - A) ± SEM	-0.3583 ± 0.1570		Difference between means (B - A) ± SEM	-0.04400 ± 0.03402
									95% confidence interval	2.689 to 123.5		95% confidence interval	0.2855 to 1.381		95% confidence interval	-0.8580 to 0.1413		95% confidence interval	-0.1523 to 0.06426
									R squared (eta squared)	0.7865		R squared (eta squared)	0.8865		R squared (eta squared)	0.6345		R squared (eta squared)	0.358
									F test to compare variances			F test to compare variances			F test to compare variances			F test to compare variances
									F, DFn, Dfd			F, DFn, Dfd			F, DFn, Dfd			F, DFn, Dfd
									P value			P value			P value			P value
									P value summary			P value summary			P value summary			P value summary
									Significantly different (P < 0.05)?			Significantly different (P < 0.05)?			Significantly different (P < 0.05)?			Significantly different (P < 0.05)?
									Data analyzed			Data analyzed			Data analyzed			Data analyzed
									Sample size, column A	2		Sample size, column A	2		Sample size, column A	2		Sample size, column A	2
									Sample size, column B	3		Sample size, column B	3		Sample size, column B	3		Sample size, column B	3

## Sheet: Extended Data Fig. 10e
T (°C)	Vehicle		TH9619			TH9028
37	100	100	100	100	100	100	100	100
39	72.4671	104.556	97.4619	118.779	113.258	98.581	127.02	89.4294
42	84.9405	87.9567	86.767	118.646	121.557	91.0944	90.0065	91.2005
45	79.176	66.0754	65.958	123.794	97.9962	62.1344	96.4599	69.8408
48	85.433	57.873	66.0723	136.206	96.0594	69.0555	87.0855	72.073
51	74.1676	42.5856	60.8298	130.369	88.6254	79.509	89.6858	67.2161
54	42.3777	21.7229	49.1773	121.79	51.4876	85.2885	88.5345	75.1489
57	5.29921	6.42255	38.6029	88.6684	13.2314	55.8382	57.7103	61.0068
60	-1.60791	0.0275173	20.9789	41.8853	-10.9073	15.1964	21.2437	29.5161
